# Supplementary material for: From birth to adulthood: An analysis of the Brazilian lancehead (Bothrops moojeni) venom at different life stages
Source: PLoS One. 2021 Jun 10;16(6):e0253050. doi: 10.1371/journal.pone.0253050 (PMC8191990; doi:10.1371/journal.pone.0253050)
Supplement: S1 Table — Identification: code used to identify each individual. Group: the group at where each individual was assigned to compose the pools. Sex: ♂—male; ♀—female. Weight (g): the weight of each specimen when the venom was milked. SVL−Total length (cm): snout-vent length and total length of the animals when the samples were collected. Localization: geographic origin of the individual or the parents. (XLSX) [file pone.0253050.s002.xlsx]

## Sheet: Caption
S1 Table. Individual information of the snakes used in this work. Identification: code used to identify each individual. Group: the group at where each individual was assigned to compose the pools. Sex: ♂ - male; ♀ - female. Weight (g): the weight of each specimen when the venom was milked. SVL−Total length (cm): snout-vent length and total lenght of the animals when the samples were collected. L…

## Sheet: Data B. moojeni
Identification	Group	Sex	Weight (g)	SVL−Total length (cm)	Localization
1805-02	BmN	♂	11.2	26.0−30.4	Araraquara−SP
1805-03	BmN	♂	9.5	26.0−30.4	Araraquara−SP
1805-04	BmN	♂	11	26.0−30.5	Araraquara−SP
1805-05	BmN	♀	10.2	26.5−30.0	Araraquara−SP
1805-06	BmN	♂	10.6	26.5−31.0	Araraquara−SP
1805-07	BmN	♂	10.3	25.0−29.5	Araraquara−SP
1805-08	BmN	♂	11.1	26.5−31.0	Araraquara−SP
1805-09	BmN	♂	10.6	26.0−30.2	Araraquara−SP
1805-10	BmN	♂	11	26.5−31.0	Araraquara−SP
1805-11	BmN	♀	11.2	26.5−30.5	Araraquara−SP
1805-12	BmN	♀	10.7	26.0−29.5	Araraquara−SP
1805-13	BmN	♂	10.9	26.0−30.5	Araraquara−SP
1803-01	BmN	♂	12.7	27.6−32.0	Araraquara−SP
1803-02	BmN	♀	12.9	28.0−31.7	Araraquara−SP
1803-03	BmN	♂	12.6	27.0−31.6	Araraquara−SP
1803-04	BmN	♀	12.8	27.6−32.0	Araraquara−SP
1803-05	BmN	♀	13.3	29.0−33.0	Araraquara−SP
1803-06	BmN	♂	14.8	28.5−33.5	Araraquara−SP
1803-07	BmN	♀	12.5	28.2−32.3	Araraquara−SP
1803-08	BmN	♀	14.2	29.0−33.0	Araraquara−SP
1803-09	BmN	♂	10.8	26.0−29.8	Araraquara−SP
1803-10	BmN	♂	13.6	28.5−33.1	Araraquara−SP
1803-11	BmN	♀	13.2	28.5−32.0	Araraquara−SP
1803-12	BmN	♂	14.3	28.0−32.9	Araraquara−SP
1803-13	BmN	♂	13.7	28.5−33.5	Araraquara−SP
1803-14	BmN	♀	13.9	28.2−32.5	Araraquara−SP
1803-15	BmN	♀	13.4	28.0−32.4	Araraquara−SP
1803-16	BmN	♀	12.2	27.2−31.2	Araraquara−SP
1803-17	BmN	♀	14.9	28.5−32.7	Araraquara−SP
1803-18	BmN	♂	12.1	27.5−32.0	Araraquara−SP
1803-20	BmN	♀	12.9	27.5−32.0	Araraquara−SP
2001-01	BmN	♂	12	28.5−33.5	Araraquara−SP
2001-04	BmN	♀	12	29.0−34.2	Araraquara−SP
2001-09	BmN	♀	11	29.0−33.3	Araraquara−SP
1702-01	Bm<1	♀	23.2	35.0−40.0	Brotas−SP
1702-02	Bm<1	♀	30.2	28.0−43.5	Brotas−SP
1702-03	Bm<1	♀	26.4	36.0−41.5	Brotas−SP
1702-04	Bm<1	♂	19.3	33.0−38.0	Brotas−SP
1702-05	Bm<1	♀	21.7	35.0−40.4	Brotas−SP
1702-06	Bm<1	♀	21.2	34.5−40.0	Brotas−SP
1702-07	Bm<1	♂	16.6	32.0−37.0	Brotas−SP
1702-08	Bm<1	♀	22.9	36.0−41.0	Brotas−SP
1702-09	Bm<1	♂	14.9	27.0−31.5	Brotas−SP
1702-10	Bm<1	♂	23.4	35.0−41.0	Brotas−SP
1702-11	Bm<1	♀	19.5	33.0−37.5	Brotas−SP
1702-12	Bm<1	♂	20.8	33.5−39.0	Brotas−SP
1702-14	Bm<1	♀	24.7	34.5−39.5	Brotas−SP
1702-15	Bm<1	♂	18.4	31.0−36.0	Brotas−SP
1702-16	Bm<1	♀	32.4	40.5−46.5	Brotas−SP
1702-18	Bm<1	♂	30.7	38.5−44.5	Brotas−SP
1702-19	Bm<1	♀	21.2	34.0−39.0	Brotas−SP
1702-20	Bm<1	♂	21.9	35.5−41.0	Brotas−SP
1702-22	Bm<1	♀	25.4	36.5−41.5	Brotas−SP
1702-23	Bm<1	♀	25.3	34.5−39.5	Brotas−SP
1702-24	Bm<1	♀	28.6	35.5−40.5	Brotas−SP
1704-01	Bm<1	♂	26	37.5−44.0	Brotas−SP
1704-02	Bm<1	♂	26.2	38.0−44.5	Patos de Minas−MG
1704-04	Bm<1	♀	26.3	39.0−44.5	Patos de Minas−MG
1704-06	Bm<1	♀	20.1	34.0−40.0	Patos de Minas−MG
1704-07	Bm<1	♀	28	38.0−43.0	Patos de Minas−MG
1704-08	Bm<1	♂	29.9	39.0−46.0	Patos de Minas−MG
1704-09	Bm<1	♂	27.1	38.5−44.5	Patos de Minas−MG
1704-12	Bm<1	♂	30.6	40.5−47.5	Patos de Minas−MG
1704-14	Bm<1	♀	23.5	36.5−42.0	Patos de Minas−MG
1704-15	Bm<1	♂	26.3	36.5−43.0	Patos de Minas−MG
1704-16	Bm<1	♀	17.2	31.5−36.0	Patos de Minas−MG
1704-17	Bm<1	♂	22.5	35.5−42.0	Patos de Minas−MG
1601-06	Bm1	♂	48	55.0−63.5	Patos de Minas−MG
1601-08	Bm1	♀	48.6	50.0−55.5	Chapada dos Guimarães−MT
1601-10	Bm1	♀	44.1	53.0−60.5	Chapada dos Guimarães−MT
1601-13	Bm1	♂	42.8	51.0−60.0	Chapada dos Guimarães−MT
1601-24	Bm1	♂	40.6	46.5−54.0	Chapada dos Guimarães−MT
1602-01	Bm1	♂	35.5	50.0−58.5	Chapada dos Guimarães−MT
1602-06	Bm1	♂	49.8	52.0−62.0	Gaúcha do Norte−MT
1603-01	Bm1	♂	45.6	51.0−60.0	Gaúcha do Norte−MT
1603-04	Bm1	♀	46.9	50.5−58.7	Gaúcha do Norte−MT
1501-01	Bm2	♀	109.9	68.5−79.0	Gaúcha do Norte−MT
1501-09	Bm2	♂	95.5	66.0−77.0	Gaúcha do Norte−MT
1502-02	Bm2	♂	114.4	65.0−77.0	Gaúcha do Norte−MT
1502-06	Bm2	♂	100.1	63.0−75.0	Gaúcha do Norte−MT
1503-02	Bm2	♀	112	64.0−74.0	Gaúcha do Norte−MT
1503-04	Bm2	♀	123.8	69.0−79.5	Gaúcha do Norte−MT
1504-01	Bm2	♀	71.9	46.0−55.0	Gaúcha do Norte−MT
1504-02	Bm2	♂	99	65.0−76.0	Palmas−TO
1505-02	Bm2	♀	127.4	68.0−78.0	Palmas−TO
1505-06	Bm2	♂	101.5	65.0−77.0	Gaúcha do Norte−MT
1506-05	Bm2	♀	131.3	73.0−83.0	Gaúcha do Norte−MT
1506-06	Bm2	♂	121.1	67.5−80.0	Gaúcha do Norte−MT
1509	Bm2	♀	125.3	65.0−75.5	Gaúcha do Norte−MT
1510	Bm2	♀	121.4	71.0−82.0	Palmas−TO
1512	Bm2	♂	106	67.0−79.5	Palmas−TO
1519	Bm2	♂	76.4	56.0−66.0	Palmas−TO
1401-10	Bm3	♀	365	96.0−110.5	Palmas−TO
1401-12	Bm3	♀	390	91.0−105.0	Chapada dos Guimarães−MT
1401-14	Bm3	♀	375	98.5−113.0	Chapada dos Guimarães−MT
1404-16	Bm3	♀	345	99.0−109.0	Chapada dos Guimarães−MT
1401-18	Bm3	♂	140	78.5−93.0	Chapada dos Guimarães−MT
1401-20	Bm3	♀	385	98.0−113.5	Chapada dos Guimarães−MT
0504	Bm>4	♀	915	124.0−139.5	Chapada dos Guimarães−MT
0906	Bm>4	♂	375	104.0−120.0	Palmas−TO
0910	Bm>4	♂	385	96.0−111.0	Chapada dos Guimarães−MT
1003-01	Bm>4	♀	720	112.0−128.5	Chapada dos Guimarães−MT
1003-05	Bm>4	♀	900	114.5−128.5	Araraquara−SP
1003-10	Bm>4	♂	485	100.0−116.0	Araraquara−SP
1003-13	Bm>4	♀	865	109.0−124.5	Araraquara−SP
1301	Bm>4	♀	660	102.0−116.0	Gaúcha do Norte−MT
1305	Bm>4	♂	350	96.0−112.0	Gaúcha do Norte−MT
1307	Bm>4	♂	480	95.0−107.0	Gaúcha do Norte−MT
					Gaúcha do Norte−MT
