# Supplementary material for: From birth to adulthood: An analysis of the Brazilian lancehead (Bothrops moojeni) venom at different life stages
Source: PLoS One. 2021 Jun 10;16(6):e0253050. doi: 10.1371/journal.pone.0253050 (PMC8191990; doi:10.1371/journal.pone.0253050)
Supplement: S2 Table — Statistical difference between ages of the same sex (one-way ANOVA) and between both sexes of the same age (Student’s t-test). NS: no statistical difference. (XLSX) [file pone.0253050.s003.xlsx]

## Sheet: Caption
S2 Table. Statistical data of in vitro activities. Statistical difference between ages of the same sex (one-way ANOVA) and between both sexes of the same age (Student's t-test). NS: no statistical difference.

## Sheet: Statistics
		Male						Female
		BmN	Bm<1	Bm1	Bm2	Bm3	Bm>4	BmN	Bm<1	Bm1	Bm2	Bm3	Bm>4
Collagenolytic activity
Male	BmN	-	NS	****	****	****	****	**
	Bm<1	NS	-	****	****	***	****		*
	Bm1	****	****	-	****	NS	****			NS
	Bm2	****	****	****	-	****	****				NS
	Bm3	****	***	NS	****	-	****					NS
	Bm>4	****	****	****	****	****	-						*
Female	BmN	**						-	*	NS	****	NS	****
	Bm<1		*					*	-	***	****	***	****
	Bm1			NS				NS	***	-	****	NS	****
	Bm2				NS			****	****	****	-	****	NS
	Bm3					NS		NS	***	NS	****	-	****
	Bm>4						*	****	****	****	NS	****	-
Caseinolytic activity
Male	BmN	-	NS	****	****	***	****	****
	Bm<1	NS	-	****	****	****	****		****
	Bm1	****	****	-	NS	NS	****			****
	Bm2	****	****	NS	-	NS	****				****
	Bm3	***	****	NS	NS	-	****					****
	Bm>4	****	****	****	****	****	-						****
Female	BmN	****						-	NS	NS	*	NS	*
	Bm<1		****					NS	-	*	***	NS	NS
	Bm1			****				NS	*	-	NS	NS	****
	Bm2				****			*	***	NS	-	NS	****
	Bm3					****		NS	NS	NS	NS	-	**
	Bm>4						****	*	NS	****	****	**	-
PLA2 activity
Male	BmN	-	****	****	****	****	****	NS
	Bm<1	****	-	****	****	****	***		NS
	Bm1	****	****	-	****	****	****			NS
	Bm2	****	****	****	-	****	**				*
	Bm3	****	****	****	****	-	****					****
	Bm>4	****	***	****	**	****	-						****
Female	BmN	NS						-	*	NS	NS	NS	**
	Bm<1		NS					*	-	*	NS	NS	****
	Bm1			NS				NS	*	-	NS	NS	**
	Bm2				*			NS	NS	NS	-	NS	***
	Bm3					****		NS	NS	NS	NS	-	****
	Bm>4						****	**	****	**	***	****	-
LAAO activity
Male	BmN	-	****	*	****	****	****	*
	Bm<1	****	-	****	****	****	****		*
	Bm1	*	****	-	NS	*	****			**
	Bm2	****	****	NS	-	NS	****				NS
	Bm3	****	****	*	NS	-	****					NS
	Bm>4	****	****	****	****	****	-						****
Female	BmN	*						-	NS	NS	NS	NS	****
	Bm<1		*					NS	-	NS	NS	NS	****
	Bm1			**				NS	NS	-	NS	NS	***
	Bm2				NS			NS	NS	NS	-	NS	****
	Bm3					NS		NS	NS	NS	NS	-	****
	Bm>4						****	****	****	***	****	****	-
Minimum coagulant dose (MCD)
Male	BmN	-	NS	NS	**	****	****	**
	Bm<1	NS	-	NS	**	****	****		NS
	Bm1	NS	NS	-	*	****	****			NS
	Bm2	**	**	*	-	*	NS				***
	Bm3	****	****	****	*	-	NS					NS
	Bm>4	****	****	****	NS	NS	-						NS
Female	BmN	**						-	NS	NS	**	****	****
	Bm<1		NS					NS	-	NS	**	****	****
	Bm1			NS				NS	NS	-	**	****	****
	Bm2				***			**	**	**	-	NS	****
	Bm3					NS		****	****	****	NS	-	***
	Bm>4						NS	****	****	****	****	***	-
*	p < 0.05
**	p < 0.01
***	p < 0.001
****	p < 0.0001
