# Supplementary material for: From birth to adulthood: An analysis of the Brazilian lancehead (Bothrops moojeni) venom at different life stages
Source: PLoS One. 2021 Jun 10;16(6):e0253050. doi: 10.1371/journal.pone.0253050 (PMC8191990; doi:10.1371/journal.pone.0253050)
Supplement: S3 Table — Identification of the proteins in each of the twelve B. moojeni venoms through label-free quantification by high resolution LC-MS/MS considering the average intensity of the three most intense peptides of each identified protein. (XLSX) [file pone.0253050.s004.xlsx]

## Sheet: Caption
S3 Table. Proteins identified and quantified in the venoms of male and female B. moojeni venom at different ages. Identification of the proteins in each of the twelve B. moojeni venoms through label-free quantification by high resolution LC-MS/MS considering the average intensity of the three most intense peptides of each identified protein.

## Sheet: Supplementary Table 3
												Male							Female
Protein Description	Organism	Protein Family	Protein Accession	Peptide count	Unique peptides	Confidence score	Anova (p)	q Value	Max fold change	Power	Mass (Da)	BmN	Bm<1	Bm1	Bm2	Bm3	Bm>4		BmN	Bm<1	Bm1	Bm2	Bm3	Bm>4
Zinc metalloproteinase/disintegrin	Bothrops asper	P-II SVMP	Q072L5	35	1	353.883	0.0012337	0.176341	4.8768	0.942879	54818.9	3342.84	649.288	270.322	571.735	1531.09	3509.67		803.499	484.412	193.209	286.67	107.832	149.259
Phospholipase A2 homolog sphenotoxin basic subunit B (Fragments)	Ophryacus sphenophrys	D-49 PLA2	C0HLF7	5	2	23.7675	0.00168294	0.176341	4.94073	0.927415	13240.8	19.0499	26.0006	46.2976	14.3667	2.95776e-05	11.3313		102.982	65.5183	75.4235	41.6065	39.0745	253.688
Snake venom metalloproteinase bothrojaractivase (Fragments)	Bothrops jararaca	P-I SVMP	P0C7A9	6	1	75.3113	0.00446613	0.2752	90.2165	0.856812	7166.29	10.1159	25.2341	17.0693	6.62967	1.97069	3.19747		227.557	175.842	76.9961	5228.57	6.41619	78.0693
BATXSVMPI4	Bothrops atrox	P-I SVMP	A0A1L8D6A8	29	2	263.259	0.00625719	0.2752	1.99703	0.823419	46811.7	153.01	3343.87	5722.39	4195.39	503.333	321.361		1374.87	4079.78	5207.45	6541.28	4136.64	7096.34
Hypothetical protein in rhdA 5'region (ORF1) (Fragments)	-	-	Q44557	1	1	6.4714	0.00708835	0.2752	2.79605	0.809791	7170.04	0	428.003	1199.67	883.206	9.62971	2.44227		246.308	551.599	327.148	1151.65	1909.29	2868.31
Snake venom serine protease BthaTL	Bothrops alternatus	SVSP	Q6IWF1	9	1	58.9698	0.00787923	0.2752	3.92999	0.797681	26313.9	3.60663	4.56427	8.06655	3.87188	0.763534	0.530977		6.9561	5.31263	4.44277	13.0572	5.91953	48.4285
Snaclec GPIB-binding protein subunit beta	Bothrops jararaca	CTL	Q9PSM5	3	3	25.4828	0.0110539	0.330927	5.10753	0.755497	14697.1	53631.2	1413.58	2213.99	58406.9	15418.6	17812.8		16010.7	980.07	441.702	11327.9	169.093	223.016
Mojave toxin acidic chain.	Crotalus scutulatus scutulatus	D-49 PLA2	P18998	1	1	4.0071	0.0143034	0.360039	12.2654	0.7199	10198.6	3048.86	238.597	132.007	144.514	5909.94	2301.9		205.422	247.246	185.834	100.727	40.7735	180.081
BATXCTL18	Bothrops atrox	CTL	A0A1L8D6G9	12	5	72.6868	0.0154624	0.360039	2.87746	0.708557	17469.6	44501.7	21640.9	11607.1	29275.1	128536	24121.7		28526.5	19519.6	8545.18	11821.6	15044	6790.3
Metalloprotease BOJUMET III (Fragment)	Bothrops jararacussu	P-II SVMP	Q7T1T3	15	1	168.358	0.018096	0.375979	6.19533	0.684856	27971	0.0740559	169.295	5.02956	28.6889	1.28697	0.681376		710.745	322.64	17.3789	159.018	3.17899	57.429
Thrombin-like enzyme TLBan (Fragments)	Bothrocophias andianus	SVSP	P0DJG3	4	3	22.5439	0.0203435	0.375979	7.04426	0.666537	13641.6	3255.23	77.4943	145.11	3118.59	313.569	661.582		365.132	108.434	213.072	267.491	37.7425	82.9854
Phospholipase A2 (EC 3.1.1.4)	Bothrops jararaca	D-49 PLA2	P81243;P06859;P51972;P81458	15	5	157.47	0.0215293	0.375979	1.84556	0.65747	15102.4	3754.94	10782.6	7357.39	16224.9	5140.49	5615.86		5277.08	3598.55	3052.96	7178.24	6261.29	1115.02
ATP-binding cassette_ sub-family D_ member 3 (70 k	-	-	P28288;P16970;P55096	5	1	23.1566	0.0261762	0.421967	4.28669	0.625223	75989.3	2.08497	702.58	227.997	110.802	10.6764	21.5228		83.046	269.706	287.134	162.925	35.6351	3772.58
Thrombin-like enzyme KN-BJ 2	Bothrops jararaca	SVSP	O13069	10	2	77.9399	0.0341264	0.510832	4.2188	0.579236	28578.8	2756.42	349.45	198.525	3549.08	2803.85	525.699		632.789	559.837	248.009	249.139	638.032	85.9189
Putative phospholipase A2-like myotoxin Myo-II	Bothrops diporus	K-49 PLA2	I2DAL6	28	7	282.99	0.0373573	0.521915	1.6803	0.563023	16636.1	8024.68	17180.7	35473.2	11814	31508.3	22250.4		19980.2	12956.1	8958.98	9491.41	18810.5	4939.24
MP_IIx2 SVMP (Fragment)	Bothrops neuwiedi	P-II SVMP	E3UJL8	36	4	330.416	0.0430469	0.538678	1.52766	0.537136	35237.7	51444	70481.9	91014.2	37466.5	86225.1	36733.3		70986.3	65790.9	20984.2	27574.7	54625.8	4441.78
BATXSVSP18	Bothrops atrox	SVSP	A0A1L8D5U3	15	1	169.526	0.0445662	0.538678	1.26888	0.530721	29067.7	34.3869	82.7924	109.795	32.412	67.148	36.8589		76.4739	71.5683	73.8183	63.9831	83.1947	92.0635
Basic phospholipase A2 myotoxin I	Bothrops asper	D-49 PLA2	P20474	17	3	194.291	0.0480481	0.538678	8.22815	0.516705	14779.6	795.094	595.097	509.708	1335.38	33792	2598.61		739.221	484.083	427.215	335.733	1948.21	881.435
Snake venom serine protease Dav-PA	Deinagkistrodon acutus	SVSP	Q9I8X1	2	1	18.6947	0.0488391	0.538678	1.38996	0.513645	28716.4	44410.2	67637.7	26507.5	25681	30780	49637.5		32694	50658.1	15462.5	23688.5	10421.8	43090.7
Acidic phospholipase A2 BthA-1	Bothrops jararacussu	D-49 PLA2	Q8AXY1	17	8	111.806	0.0552498	0.55407	1.41028	0.490352	16254.1	16992.3	28131.6	12785.7	26814.2	9234.99	23709		42743.2	21432.2	2036.3	9052.42	6401.24	1770.11
Acidic phospholipase A2 BpirPLA2-I	Bothrops pirajai	D-49 PLA2	C9DPL5	12	3	120.563	0.0555224	0.55407	6.09416	0.489416	14434.7	188.395	418.769	671.966	12880.3	780.399	2376.81		876.244	449.768	65.9359	617.301	651.639	180.63
Snaclec echicetin subunit beta	Echis carinatus sochureki	CTL	P81996	1	1	6.2324	0.0655719	0.570053	1.32511	0.457549	15325.3	0	0.101187	149.827	0	34.046	10.5736		24.7816	4.19784	33.449	22.1812	55.8194	6.38673
BATXSVSP19	Bothrops atrox	SVSP	A0A1L8D626	20	7	222.953	0.0659221	0.570053	3.20887	0.456522	28937.8	30446.3	23407.7	3676.84	26094.5	2727.1	90825.7		14901.9	16947	10996.3	8672.85	2393.49	1303.64
BATXKUN1	Bothrops atrox	KUNI	A0A1L8D621	9	5	39.07	0.0684459	0.570053	1.80714	0.449269	27134.6	319.226	7292.34	11743.3	10085.2	819.458	1799.35		5504.99	6628.7	3217.06	20881.2	15572.5	6130.33
BATXSVMPIII17	Bothrops atrox	P-III SVMP	A0A1L8D656	39	2	397.912	0.069199	0.570053	2.27229	0.447153	70839.9	1667.52	2717.69	1485.36	8086.63	1135.44	491.635		2203.13	1894.35	1238.16	991.19	407.345	124.241
BATXSVSP7	Bothrops atrox	SVSP	A0A1L8D5U8	26	9	189.798	0.0778676	0.570053	1.67306	0.424261	29171.1	25586.1	38090.3	112659	23186.3	94532.6	59358.7		31763.1	29787.1	27706.8	36899.5	69562.3	15518.4
Keratin_ type II cytoskeletal 1	-	-	P04264	3	1	21.438	0.0825698	0.570053	2.1176	0.412851	66057.6	2342.35	4408.09	6419.13	12113.2	3269.9	2436.26		1300.85	5136.92	4175.1	1769.98	1374.4	876.741
BATXSVSP11	Bothrops atrox	SVSP	A0A1L8D610	13	9	100.788	0.0831186	0.570053	1.93472	0.411561	29064	5148.94	7840.31	9171.45	13525.9	1023.39	3093.67		10673	19563	18985.4	21468.6	3707.87	2610.95
L-amino acid oxidase	Calloselasma rhodostoma	LAAO	P81382	8	1	87.7107	0.0846221	0.570053	1.44637	0.408069	58620.2	213.512	1029.37	1108.78	12086.1	43.0627	136.776		2700.61	1244.16	932.737	15040.2	666.308	558.468
Snake venom metalloproteinase BnP2 (Fragments)	Bothrops pauloensis	P-I SVMP	P0C6S1	8	1	96.5705	0.0876133	0.570053	1.19433	0.401299	8008.07	181.473	438.286	298.908	8011.96	1452.38	3211.78		8616.93	372.175	150.22	2156.55	37.1592	49.7768
BATXCTL29	Bothrops atrox	CTL	A0A1L8D639	22	8	130.029	0.0878644	0.570053	1.35527	0.400741	17548.4	7151.69	6995.14	4017.32	8586.25	3089.6	6176.16		11866.8	5534.92	1915	3483.89	2587.06	1187.29
Disintegrin CC8B	Cerastes cerastes	DIS	P83044	1	1	5.7216	0.0895808	0.570053	2.25554	0.396969	7595.23	15.1943	52.506	22.8366	0.368407	497.261	4.40251		63.2712	58.526	248.098	75.9292	888.337	2.40153
Cysteine-rich Venom Protein Moojin (Fragment)	Bothrops moojeni	CRISP	A0A2H4N3D5;A0A1L8D673	42	29	322.245	0.0913215	0.570053	1.71409	0.393217	27749.1	52289.3	25450.2	17483.6	53690.1	15651	8401.04		35574.2	19048.9	8449.25	16797.1	12032	9006.54
Snake venom serine protease pictobin (Fragment)	Bothrops pictus	SVSP	U5YCR8	12	2	97.8689	0.0924866	0.570053	1.49481	0.390745	28467.2	21.9488	847.92	818.973	199.112	541.379	385.143		356.454	541.825	451.081	756.017	1277.55	824.168
Endothelin converting enzyme-like protein 1 (Fragment)	Bothrops asper	P-I SVMP	B8QCC5	4	3	23.2916	0.0983692	0.588988	1.60443	0.378725	21885.1	537.374	1895.66	1721.14	612.012	609.733	435.28		729.138	2218.56	2008.61	1299.8	1369.39	1698.19
Snake venom metalloproteinase BaP1	Bothrops asper	P-I SVMP	P83512;P0DJE1	51	17	358.55	0.102527	0.596829	1.50128	0.370661	46506	21206	25445.9	22508.1	12371	3391.04	5513.23		33272.8	20600.9	13310.9	28798.1	7012.38	32773.3
Ancrod (EC 3.4.21.74)	Agkistrodon contortrix contortrix	SVSP	P09872;P20005;P33589	6	1	46.6447	0.106689	0.604274	1.58978	0.362917	25790.2	495.718	657.664	1979.65	303.819	1728.23	1013.48		616.05	1271.46	456.103	426.328	1040.99	75.489
L-amino acid oxidase (Fragment)	Bothrops pictus	LAAO	X2L4E2	53	8	528.493	0.115332	0.604315	1.38494	0.347788	56747.9	37445.1	82463.6	45958.6	35783.3	12249.7	17139.4		97210	72389	33351.4	42048.6	26857.4	48120.7
MP_IIx3 SVMP (Fragment)	Bothrops neuwiedi	P-II SVMP	E3UJL9	27	4	190.976	0.11609	0.604315	1.54941	0.346519	34727.2	840.209	10533.7	21542.8	11127.9	11454.8	12872.7		29781.4	10772	8083.98	12827.9	20928.5	23542.5
L-amino-acid oxidase (Fragment)	Bothrops moojeni	LAAO	Q6TGQ8;A0A2H4N3D4;A0A1L8D690; B3EWI9	82	12	642.356	0.121159	0.604315	1.063	0.338246	54892.9	923.031	7205.39	7256.13	15811.1	887.86	1815.44		7684.13	4737	4037.95	6388	5312.66	7875.05
TNF receptor-associated factor 6 (Fragment)	Bothrops asper	TRAF6	B9TWJ1	8	1	54.4442	0.121971	0.604315	1.0108	0.336955	24397.6	1.53675	37.3098	23.5321	280.678	7.47907	1.11888		65.1801	118.488	93.1324	22.2595	7.83085	41.0081
L-amino acid oxidase precursor	Crotalus adamanteus	LAAO	O93364	17	1	139.008	0.12599	0.604315	1.38347	0.330696	59061.8	95.5903	493.088	613.378	1048.55	107.181	403.449		932.406	598.272	194.449	554.84	787.419	752.706
Catalase A (EC 1.11.1.6).	-	-	P78574	2	1	11.1869	0.127537	0.604315	93.2787	0.328345	84721.6	123.923	2.73639	7.02256	3266.3	142.785	0		0.0310962	1.21755	13.3202	15.2541	1.66206	6.49539
Beta crystallin A4 (Beta-A4-crystallin).	-	-	Q9JJV0	1	1	5.0889	0.131993	0.604315	2.23332	0.321737	22565.8	32622.9	27385.3	10427.4	18497.3	2566.48	7162.8		10703.1	11726.4	4614.09	13244.9	3082.61	806.32
Phospholipase A2 homolog 1 (Bothropstoxin I)	Bothrops jararacussu	K-49 PLA2	Q90249;Q9IAT9;P0DI92;P0DMK0; P20381	39	7	301.24	0.134116	0.604315	1.46658	0.318674	14473.4	28.2722	6225.48	969.849	17045.3	34.7024	1284.3		3763.62	8136.11	1161.26	2175.66	859.858	1350.8
Hyaluronidase (Fragment)	Bothrops moojeni	HYA	A0A2H4N3E2;A0A1L8D603;C0L2W4	42	24	242.608	0.137478	0.604315	1.30692	0.313928	53177	8779.72	101653	122519	104188	4490.22	11936.6		104599	65760.1	85564.9	82277.9	48826.3	75054.3
Cysteine-rich seceretory protein Pg-CRP	Cerrophidion godmani	CRISP	F2Q6F6	8	3	72.9416	0.137679	0.604315	1.83637	0.313648	27683.9	13562.1	4891.48	2829.43	10176.3	2298.02	1210.53		8012.29	3817.74	1285.31	2825.46	1645.03	1456.01
Snaclec bothroinsularin subunit beta	Bothrops insularis	CTL	P0C930;Q56EB0	5	2	45.7805	0.143214	0.604315	1.53846	0.306117	15273.7	4807.96	3479.92	5462.47	5177.37	2628.53	4125.42		3667.52	1387.62	2384.94	2344.54	3464.48	3444.05
Zinc metalloproteinase-disintegrin-like HF3	Bothrops jararaca	P-III SVMP	Q98UF9	36	13	307.222	0.143423	0.604315	2.07102	0.305839	69862.5	1604.91	28382.1	3565.02	11208.9	27068.1	37773.5		11858.3	24976.9	1935.57	7137.41	1350.98	5662.75
Proteasome subunit beta type 9	-	-	P28065	2	1	10.0723	0.144827	0.604315	8.30198	0.303983	23378.4	45228.7	2218.85	3713.31	141239	101259	4714.25		562.875	8072.48	6188.68	12161.9	8135.9	818.143
ATP synthase protein 8	-	-	Q08076	1	1	5.1372	0.152322	0.604315	Infinity	0.2944	5940.41	0	0	0	0	762.116	0		0	0	0	0	0	0
Phospholipase A2 homolog 1	Bothrops atrox	K-49 PLA2	Q6JK69	19	1	280.297	0.153042	0.604315	2.96498	0.293508	16381.7	23307.1	27591.5	42648.8	335361	13456.9	30650.5		34094.1	20369.3	11226.8	16802.6	47154.9	29886.7
Thrombin-like enzyme batroxobin	Bothrops atrox	SVSP	P04971;O52727;Q08193	49	19	256.104	0.153532	0.604315	1.10614	0.292902	28873	43263.3	123469	161165	299640	9578.88	150913		93619.2	147038	114083	169720	127287	219926
Phospholipase A2 homolog 2 (Myotoxin II) (MjTX-II)	Bothrops moojeni	K-49 PLA2	Q9I834	29	1	418.544	0.155719	0.604315	1.27393	0.290229	14685.5	1647.19	2591.22	4598.97	5900.43	2853.18	3139.4		2486.71	1920.63	1245.58	2862.94	4404.32	3352.65
BATXCTL12	Bothrops atrox	CTL	A0A1L8D661;A0A1L8D640	16	5	126.514	0.170844	0.611954	1.74746	0.272831	17482.4	5219.33	18342.5	88794.2	74634	97704.9	41378.3		34799.5	19525.8	65325.7	68242.2	278040	103867
Guanine nucleotide-binding protein subunit alpha-11	-	-	P38409;P21278;P29992;P45645	3	1	16.8367	0.170929	0.611954	1.32311	0.272738	42355.5	2.25118	4.20636	161.493	507.816	33.1726	9.44358		62.9218	1.45895	0.0108727	1.21615	405.3	72.0408
BATXPLA3	Bothrops atrox	K-49 PLA2	A0A1L8D611	21	1	299.642	0.17515	0.611954	1.3195	0.2682	16547	680.851	1122.48	1976.62	3009.65	1136.22	1398.99		1123.12	840.611	550.773	1236.83	1935.94	1379.63
MP_IIx1 SVMP (Fragment)	Bothrops neuwiedi	P-II SVMP	E3UJL7	28	4	252.026	0.181229	0.611954	1.1635	0.261881	37768.6	14763.9	15291.7	15362.6	20998.8	6491.03	1411.89		10365.2	27252.7	11507.9	11912.2	7355.58	18078.1
Botrocetin-2 alpha	Bothrops jararaca	CTL	M1V359	6	1	43.0019	0.185082	0.611954	1.97873	0.258003	17829.1	2.24927	11.0623	2.40943	13.816	2.98809	1.70269		31.0573	8.65327	15.8179	7.58232	2.4337	2.1828
50S ribosomal protein L28	-	-	Q9JQQ3	1	1	5.2239	0.185174	0.611954	1.01166	0.257911	8875.26	513.448	24.6616	0	845.386	0	0		328.054	926.267	34.6338	81.6992	2.04973	26.9302
MP_III2 SVMP (Fragment)	Bothrops neuwiedi	P-II SVMP	E3UJL1	20	6	128.729	0.185177	0.611954	1.16463	0.257909	51680.4	1591.86	7693.99	9251.69	14547.7	1357.49	5105.03		12106.6	8172.36	7521.16	9196.19	3439.23	5623.02
BATXCTL42	Bothrops atrox	CTL	A0A1L8D630	7	3	63.1658	0.188181	0.611954	1.67008	0.254952	18140.3	22291.2	43565.6	32179.3	28030.2	7418.88	9051.38		16856.7	19554.3	20324.9	19838.6	6026.57	2746
Hypothetical protein CAC2825	-	-	Q97FB5	2	1	15.2104	0.18945	0.611954	1.83961	0.25372	16692.2	25.4062	9.74833	81.0393	7.28251	75.5343	0		0	148.353	33.7546	32.6443	45.4972	105.854
Basic phospholipase A2 Ceg-N6	Cerrophidion godmani	D-49 PLA2	Q6EER5	8	4	51.2371	0.198554	0.611954	1.01219	0.245159	14824.6	53.5819	1292.14	2587.8	2591.33	2350.55	1028.75		1460.6	1894.54	745.535	1332.45	2646.76	1944.97
Trypsin precursor (EC 3.4.21.4)	-	-	P00761	4	2	19.4802	0.199006	0.611954	1.5052	0.244746	25093.8	466.753	1785.15	320.394	7216.54	39.067	7.76392		3008.59	1661.27	240.306	1089.77	345.713	188.806
BATXSVSP8	Bothrops atrox	SVSP	A0A1L8D5V0	18	4	165.977	0.202839	0.611954	1.0298	0.24129	29207	266.999	6559.36	3602.98	4457.45	1220.59	6238.06		4048.5	7266.24	3093.39	4901.27	1510.03	2191.9
Nitrite reductase [NAD(P)H] large subunit	-	-	P08201;O67016	3	1	22.0759	0.204238	0.611954	1.49394	0.240048	94319	485.707	1966.15	1196.79	3631.69	1561.14	2144.23		2561.8	1585.63	330.086	1228.35	1375.44	272.197
BATXSVMPIII25	Bothrops atrox	P-III SVMP	A0A1L8D5V8	61	8	514.215	0.206148	0.611954	1.33788	0.23837	70669	3210.5	9292.87	5535.84	5222.09	1103.69	3063.45		13102.4	8054.5	3053.57	4212.63	4456.23	3816.72
BATXSVSP3	Bothrops atrox	SVSP	A0A1L8D5W4	17	8	116.484	0.21516	0.611954	1.90384	0.230696	28803.5	24650.5	35681.9	259904	12646.8	178296	118914		28387.9	28676.6	72575.4	70353.2	128168	2798.61
BATXCTL26	Bothrops atrox	CTL	A0A1L8D631	14	5	112.802	0.216565	0.611954	1.26837	0.229535	17112.1	7813.83	7828.17	5767.71	13996.6	4255.43	14119.3		13944.3	7108.23	5135.5	10659.8	2949.25	2604.82
Basic phospholipase A2 homolog BaTX	Bothrops alternatus	K-49 PLA2	P86453	29	6	336.416	0.217053	0.611954	1.22934	0.229134	14695.5	97500.9	164177	232529	284437	118198	154528		150382	127756	80414.5	148126	204845	143704
Glutaminyl-peptide cyclotransferases	Cerrophidion godmani	GPC	M9NCD2	28	4	203.385	0.218658	0.611954	1.79051	0.227823	40700.6	3416.38	5217.94	6382.02	31871.4	7910.99	30460.3		6883.43	4489.32	3756.91	16337.3	7466.85	8683.41
Basic phospholipase A2 homolog GodMT-II	Cerrophidion godmani	K-49 PLA2	P81165	16	3	126.885	0.219769	0.611954	1.70232	0.226922	14512.3	837.446	1514.9	2108.79	2995.65	1946.37	1884.61		1688.7	2030.37	2257.67	8845.55	2906.17	1486.97
BATXSVSP2	Bothrops atrox	SVSP	A0A1L8D668	19	1	147.616	0.223525	0.611954	1.09931	0.223918	28953	24.4524	3439.89	1483.52	4429.59	30.4639	37.2151		4165.07	1415.38	673.389	1912.82	325.531	99.6451
Snake venom serine protease HS112	Bothrops jararaca	SVSP	Q5W960	11	2	87.3517	0.223855	0.611954	2.32728	0.223657	28672.8	66.6041	25.3068	12.4986	11.7211	4.37106	53.1466		109.428	134.089	62.4142	8.72157	85.76	3.71601
Thrombin-like enzyme barnettobin (Fragment)	Bothrops barnetti	SVSP	K4LLQ2	17	12	98.5741	0.23229	0.611954	1.4763	0.217146	28269	41874.5	8759.97	8637.38	12412.6	19173.6	9384.12		10360.5	7329.47	13859	7334.29	26862.1	2155.51
BATXCTL30	Bothrops atrox	CTL	A0A1L8D644	14	3	115.63	0.239013	0.611954	1.06617	0.212165	17481.4	34553.2	37463.3	52544.8	40611.9	41433.5	41649.4		39355.7	28750.8	16603.9	28265.6	80449.2	39423
Snake venom serine protease BITS01A	Bothrops insularis	SVSP	Q8QG86	11	3	77.5225	0.240411	0.611954	1.44684	0.211151	29041.3	686.958	6911.94	1841.85	6579.44	2487.67	1669.47		2160.69	2140.44	855.042	2486.24	6124.46	178.915
R6K49 phospholipase A2 (Fragment)	Cerrophidion godmani	K-49 PLA2	A8E2V7	9	4	100.862	0.241249	0.611954	1.35767	0.210548	14303.1	1064.93	20716.9	15329.3	26600.4	4620.13	4445.51		35855.1	21860	3863.67	12684	6754.87	17789.9
BATXCTL4	Bothrops atrox	CTL	A0A1L8D6H4	8	1	49.4497	0.244361	0.611954	4.53995	0.208327	17203.3	239.032	1170.43	397.552	481.888	689.78	128.717		313.655	2674.99	471.184	9565.72	360.148	721.714
Ferredoxin	-	-	P50727	1	1	10.7662	0.245321	0.611954	1.41509	0.20765	8966.77	3620.25	9438.89	6974.91	1241.76	3245.32	1854.69		1866.59	7149.62	3580.27	4219.36	691.163	1131.9
Basic phospholipase A2 homolog 2	Bothrops brazili	K-49 PLA2	I6L8L6;P0DMJ9;Q9PRT7;O32328	31	3	333.536	0.24594	0.611954	1.25086	0.207215	14648.4	2845.55	4726.11	10898.2	10166.8	4799.05	5884.06		4596.02	3482.41	3069.29	5332.14	9046.78	5907.5
Snake venom vascular endothelial growth factor toxin (Fragment)	Bothrops moojeni	VEGF	A0A2H4N383;A0A1L8D651	21	12	157.063	0.246817	0.611954	1.43628	0.206601	16847	122207	175513	49599.2	243759	22330.9	21207.6		239976	94715.4	12043.8	58149.6	15896.1	21065.8
BATXSVMPIII7	Bothrops atrox	P-III SVMP	A0A1L8D666	24	3	155.26	0.261417	0.611954	1.1715	0.196774	69862.2	61.869	313.191	436.451	405.745	150.238	205.292		404.756	284.902	238.029	256.547	250.415	407.869
Zinc metalloproteinase-disintegrin-like bothropasin	Bothrops jararaca	P-III SVMP	O93523;Q8QG88	44	3	405.712	0.262605	0.611954	1.28179	0.196007	70437.2	7055.73	6185.05	12158.1	18844.3	42034	17785.5		4039.16	4510.5	15704.9	17159.4	34772.5	4998.96
Snake venom metalloproteinase BmooMPalpha-I-like isoform (Fragment)	Bothrops moojeni	P-I SVMP	A0A2H4N390	70	27	429.151	0.263236	0.611954	1.86276	0.1956	25011.1	387517	86999.1	85327	94790.6	15083.1	76490.1		112809	63515.4	39538.2	90745.5	46528.3	47455.2
BATXCTL34	Bothrops atrox	CTL	A0A1L8D6E6	6	4	27.0256	0.263613	0.611954	1.26494	0.195358	18486.5	2528.63	2356.49	2738.45	1452.4	8167.38	1770.39		7125.04	1969.21	2055.52	1131.9	1708.86	1040.86
Leucine zipper tumor suppressor 1 (Fragment)	Bothrops asper	LZTS	K4GPX1	5	4	35.2802	0.267567	0.611954	1.19652	0.192846	17857.4	145631	252444	188219	285510	228195	99437.4		130884	259819	131385	197025	163225	120102
Basic phospholipase A2 myotoxin (Fragment)	Bothrops moojeni	D-49 PLA2	A0A2H4N391;P24027;A8E2V5;P00620;P00622; P00623;P00625;P0DJ62;P0DM50;P81478	42	19	311.458	0.272212	0.611954	1.66162	0.189957	16497.8	93003.6	220015	486476	1.01766e+06	63935.6	893060		174970	241500	144302	120947	829592	158234
Snake venom metalloproteinase neuwiedase (Fragment)	Bothrops pauloensis	P-I SVMP	Q9I9R4	21	4	210.142	0.274896	0.611954	1.24101	0.188318	22809.7	1131.54	6120.57	7562.14	7671.85	5445.65	6908.66		10569.2	7335.28	5832.93	6321.74	8495.76	4682.25
14-3-3-like protein GF14-6	-	-	P49106;Q01526;Q43470;P29312;P29361;P35215;O49996; O65352;O70456;O77642;P11576;P29310;P29359;P31947; P35214;P41932;P42656;P42657;P93206;P93210;P93342; Q04917;Q20655;Q25538;Q26537;Q43643;Q91896;P29311; Q06967	5	2	28.0307	0.275671	0.611954	1.02469	0.187848	29776.6	113.17	2114.85	804.442	3160.37	56.5745	343.205		1745.38	2048.29	704.886	1794.17	305.354	157.303
BATXCTL17	Bothrops atrox	CTL	A0A1L8D659;A0A1L8D643	11	4	90.9896	0.27818	0.611954	2.73435	0.18634	17538.5	77.568	1540.28	2142.11	532.945	357.909	2327.32		2065	1990.69	530.767	174.541	13012.2	1307.54
Phospholipase A2 inhibitor clone 04	Bothrops moojeni	PLI	B1A4P7	5	1	24.0446	0.278416	0.611954	1.06337	0.186198	18716	5957.52	12872.5	3252.28	25190.8	1529.79	13608.6		37181.8	16828.3	725.991	6700.09	10.9134	4919.69
BATXCTL41	Bothrops atrox	CTL	A0A1L8D6B3	8	1	67.8314	0.291942	0.611954	10.2941	0.178379	17943.2	2.73313	0.0107674	0.633289	15.3612	13.6553	0.214917		0	3.47121	2.48918	320.497	4.6469	4.57203
Phospholipase A2 crotoxin basic subunit CBc	Crotalus durissus terrificus	D-49 PLA2	P07517;P23559	3	1	41.9795	0.296453	0.611954	3.2916	0.175879	16705.9	0	617.52	0	8.83988	0	0		165.704	1880.61	7.30951	8.10247	0	0
Zinc metalloproteinase-disintegrin-like batroxstatin-2 (Fragment)	Bothrops atrox	P-III SVMP	C5H5D3	20	10	142.493	0.307731	0.611954	1.19492	0.16985	48299	187.536	11781.9	17830.8	33799.7	158.84	785.342		2685.18	16016.5	4346.78	26599.9	812.363	3554.69
Myeloid cell nuclear differentiation antigen	-	-	P41218	1	1	5.9925	0.307799	0.611954	1.89891	0.169815	46121.3	0.0111378	26.6185	2218.8	0	501.948	105.348		4.68025	108.464	1122.89	358.618	3762.65	59.7443
Acidic myotoxic phospholipase A2 (Fragment)	Bothrops asper	D-49 PLA2	A0A2D1UXN7	10	3	72.1005	0.311877	0.611954	2.08306	0.16771	14824.2	10084.9	9363.04	3977.54	5880.2	2141.51	3995.23		5093.21	5418.92	1439.91	3373.8	907.121	781.642
Acidic phospholipase A2 SpII RP4	Bothrops alternatus	D-49 PLA2	P86456	12	8	130.588	0.31712	0.611954	1.05195	0.16506	14541	4377.03	3709.15	902.477	6666.84	2760.4	199.975		4999.55	5685.14	2820.03	2309.99	1184.37	697.486
Acidic phospholipase A2	Gloydius blomhoffii	D-49 PLA2	P20249	3	1	38.5919	0.318393	0.611954	1.61405	0.164426	14462.7	438.828	389.437	39.7503	240.157	174.238	105.878		512.716	186.924	22.6682	130.041	7.77766	0
Mitochondrial import inner membrane translocase subunit TIM8	-	-	P57744	1	1	5.566	0.320139	0.611954	1.80349	0.163562	9992.03	0	1007.22	9353.4	3269.85	5.0058	3.74092		0	1490.81	3265.61	3502.97	14161.3	2177.46
BATXCTL23	Bothrops atrox	CTL	A0A1L8D6A2	7	5	58.3863	0.320329	0.611954	1.99571	0.163468	16955	6883.6	13971.3	1382.46	86923.4	1478.83	1955.96		15229.2	11021.4	854.493	27790.2	818.817	704.879
BATXSVSP13	Bothrops atrox	SVSP	A0A1L8D5V4	12	1	125.148	0.320839	0.611954	1.2644	0.163217	28428.1	9223.2	42874.2	42224.6	43012.2	19142.9	26614.9		19020.8	31654.5	22693.6	30976.5	26848.1	13612.3
Basic phospholipase A2 homolog 2	Bothrops asper	K-49 PLA2	P24605	33	6	331.309	0.330931	0.611954	1.15666	0.158364	14537.4	47732.9	77052.7	121469	146406	65907	81556		81235.7	60959.3	55758.1	80076.1	111434	77503.2
BATXNUC1	Bothrops atrox	NUC	A0A1L8D667	50	35	342.398	0.333009	0.611954	1.08593	0.157391	62041.5	65805.6	83084.8	43994.1	55873.2	42665.8	74650.4		55608.5	58197.5	48469.5	53893.2	62392.7	58545.3
BATXCTL11	Bothrops atrox	CTL	A0A1L8D6E3	11	2	101.299	0.337489	0.611954	1.77451	0.155322	17558.4	994.965	13881.5	7014.5	17661.6	238.214	20173.1		2809.87	11685.9	93.2716	6584	114.518	12504.2
Conantokin-T (Con-T)	-	-	P17684	1	1	5.6731	0.341135	0.611954	1.07715	0.153667	2508.79	249405	268679	201661	406533	154441	365751		386861	269912	319438	298253	185827	68248.1
L-amino-acid oxidase (Fragment)	Bothrops pauloensis	LAAO	B5AR80	55	7	567.33	0.344345	0.611954	1.27328	0.152231	57198.7	14043	1895.13	33933.7	2080.69	1001.66	7282.79		2207.22	2079.67	5134.76	1822.19	33117.1	2947.66
BATXSVMPIII14	Bothrops atrox	P-III SVMP	A0A1L8D691	47	24	379.239	0.345019	0.611954	1.60782	0.151932	70198.3	66087.2	68884.4	95193.5	143879	2402.15	106411		61375	56705.7	69199.4	53499.9	11203.9	48334.9
Snake venom metalloproteinase BjussuMP-2 (Fragment)	Bothrops jararacussu	P-I SVMP	Q7T1T4	56	8	501.803	0.3505	0.611954	1.14928	0.149532	42470.3	16889.5	35178.2	34080.1	40470.2	19290.6	26737.1		21563	28950.3	21811.2	30844.1	28714	18338.1
BATXSVSP10	Bothrops atrox	SVSP	A0A1L8D5U9;Q7T229;Q9YGI6;Q9YGJ2; O13057;O13060;O13062;Q91511;Q9PT40	29	5	231.271	0.351815	0.611954	2.0033	0.148964	29308.4	5792.52	242.295	549.276	1194.41	1727.08	51.0084		573.175	971.783	588.848	483.697	988.204	1164.72
Phospholipase B-like (Fragment)	Bothrops moojeni	PLB	A0A2H4N395	64	44	446.97	0.35537	0.611954	1.07118	0.147444	64274.3	13888.3	33959.3	28877.8	39563.8	24203.3	23468.7		19183.2	26857.8	23076	31569.9	38471.2	13908.2
Zinc metalloproteinase-disintegrin-like berythractivase	Bothrops erythromelas	P-III SVMP	Q8UVG0	25	3	171.397	0.358758	0.611954	1.62866	0.146016	70812.9	238.037	929.24	583.256	4464.16	3841.1	1706.21		662.963	809.141	1305.49	1393.11	2324.85	726.352
BATXSVSP5	Bothrops atrox	SVSP	A0A1L8D5W5	6	2	34.7518	0.361334	0.611954	1.34361	0.144944	28580.3	24881.9	25465.1	48227.6	48592	5274.94	101365		23690.2	23153.1	29936.5	47857.2	21504.1	42758.2
D1E6b phospholipase A2	Cerrophidion godmani	D-49 PLA2	A8E2V6	4	1	39.6053	0.364168	0.611954	1.37395	0.143778	16768.7	126.998	87.15	210.083	19.288	0	143.952		184.882	65.6536	312.302	58.5418	149.453	36.3221
BATXCTL27	Bothrops atrox	CTL	A0A1L8D650;A0A1L8D6F9	4	2	28.3375	0.364872	0.611954	1.19658	0.14349	17447.4	11220.8	6063.52	10271.8	14517.2	3135.25	6653.12		8984.12	6385.57	4440.93	5292.15	12685.5	5553.29
Thrombin-like enzyme bhalternin	Bothrops alternatus	SVSP	P0CG03	9	3	70.7964	0.36813	0.611954	1.33596	0.14217	28672.5	631.009	10774.1	9929.16	2696.68	3606.07	1416.29		1308.72	9584.19	5016.23	2661.26	2479.61	697.058
Thrombin-like enzyme bilineobin	Agkistrodon bilineatus	SVSP	Q9PSN3	2	1	11.3991	0.368919	0.611954	1.04795	0.141852	27162.9	77.419	15912.2	7539.89	11013.2	119.862	3.5795		20253.5	8798.59	1388.94	3741.44	1449.86	695.831
BATXPLA6	Bothrops atrox	D-49 PLA2	A0A1L8D605	20	1	256.626	0.369028	0.611954	1.28186	0.141809	16471.7	443.457	2257.47	1544.63	2943.69	371.318	2690.21		1738.89	1974.02	759.447	647.956	2403.3	473.182
Metalloprotease BOJUMET II (Fragment)	Bothrops jararacussu	P-II SVMP	Q7T1T5	44	24	321.328	0.373145	0.611954	1.34093	0.140171	37862.5	57001.8	155690	22398.1	95330.8	5063.24	109792		109759	108867	10652.6	40124.9	6784.32	55877.5
Snake venom metalloproteinase BpirMP (Fragment)	Bothrops pirajai	P-I SVMP	P0DL29	34	3	334.764	0.37446	0.611954	1.23535	0.139653	20367.1	1311.25	2838.14	5762.65	6888.99	3349.3	7412.67		2644.93	2601.5	3870.3	5847.45	4007.97	3339.66
BATXSVMPIII2	Bothrops atrox	P-III SVMP	A0A1L8D5X8;C5H5D2	38	14	332.472	0.377773	0.611954	1.23533	0.138361	69882.3	177082	331125	92452.9	161234	8256.46	35291.6		234629	247798	90547.8	67902.1	4902.09	6223.6
Homeobox protein GBX-2	-	-	P52951	1	1	5.5196	0.377871	0.611954	1.40843	0.138324	37462.3	38.2914	7794.3	5992.64	8614.09	6460.54	15364.4		245.281	7244.58	51.1061	11308.6	8161.46	4417.05
RD protein (WL623)	-	-	P19426	4	2	21.0333	0.38205	0.611954	1.1189	0.136719	42669.2	2713.65	9564.37	10832.7	4444.86	9163.3	5300.57		4723.12	11317.7	6917.04	7011.74	10237.3	6808.81
Snaclec botrocetin subunit alpha	Bothrops jararaca	CTL	P22029;A0A1L8D632	8	1	59.0631	0.384638	0.611954	1.04958	0.135739	15614.4	4238.53	4120.51	5553.65	3827.36	4757.65	6241.28		7016.37	3478.86	3767.2	5614.82	4390.34	5896.15
BATXSVMPI6	Bothrops atrox	P-I SVMP	A0A1L8D5Y8	39	11	379.339	0.387203	0.611954	1.76993	0.134777	46996.7	49584.2	61626.9	22298.9	44858.6	4836.73	1849.18		40761.8	34660.7	13982	7956.29	3203.85	3990.01
BATXSVMPIII11	Bothrops atrox	P-III SVMP	A0A1L8D5X3	39	10	313.173	0.392331	0.611954	1.10196	0.132884	69670.3	28973.5	35957.4	21224.1	56237.1	14446.8	12311.8		29365.5	32415.4	23769.7	36689.1	22927.4	8333.38
Snake venom metalloproteinase BnP1 (Fragments)	Bothrops pauloensis	P-I SVMP	P0C6S0	8	1	111.624	0.393253	0.611954	2.29249	0.132548	9685.13	1064.37	11779.1	3810.49	372.953	38.6329	461.746		15206.5	12370.3	8525.63	2687.65	450.888	940.295
BATXSVMPIII21	Bothrops atrox	P-III SVMP	A0A1L8D5W6	27	3	195.83	0.396837	0.611954	1.28546	0.131252	70734.9	189.296	1693.63	1557.47	6336.62	457.063	1674.79		293.899	1908.64	4855.56	5189.54	1260.14	1800.65
Malate dehydrogenase	-	-	Q9ZF99	3	3	24.7175	0.399194	0.611954	2.5528	0.13041	35234.4	28.7278	28.3301	1540.05	14.8217	2082.84	1036.3		67.6282	19.9362	3113.99	1818.11	6944.36	113.445
BATXSVSP14	Bothrops atrox	SVSP	A0A1L8D5V3	16	8	117.783	0.401328	0.611954	1.02515	0.129654	28684.4	2847.72	2981.18	3142.9	1117.53	2667.57	1561.29		2704.37	2160.87	2160.57	1600.92	3360	1980.25
BATROXRHAGIN	Bothrops atrox	P-III SVMP	A0A0K2JNB8	50	6	475.941	0.402558	0.611954	5.90392	0.12922	70514.4	544.866	22.5446	2514.67	522120	191.049	108677		688.138	33.881	152.93	64835.7	50.0761	41637.4
Zinc metalloproteinase-disintegrin-like bothrojarin-4 (Fragment)	Bothrops jararaca	P-III SVMP	Q0NZX7	4	1	36.7751	0.40417	0.611954	1.11521	0.128656	11443.3	967.071	9215.82	1141.34	3237.79	194.285	453.576		2815.73	8290.8	1131.2	1333.99	66.3791	0.490394
C-type lectin BjL	Bothrops jararaca	CTL	Q9PRY7;P0DM53	9	5	47.7011	0.404329	0.611954	1.15474	0.128601	16661.5	17433.6	17075.6	29742.4	13580.9	7969	13842.3		18204.2	14024.9	18104.1	12919.7	10771	12267.5
Phospholipase A2 isozyme I precursor	Trimeresurus gramineus	D-49 PLA2	P20476;P81479;P81480	2	1	24.8546	0.404347	0.611954	1.66105	0.128595	16317	2205.61	11417.6	0	1824.53	0	0		20073.3	4632.99	130.869	709.609	0	112.784
BATXSVMPIII5	Bothrops atrox	P-III SVMP	A0A1L8D5Y6;C5H5D4	53	10	413.243	0.405034	0.611954	1.29984	0.128355	70266.4	967.644	12375.3	4191.98	26658.7	365.427	1024.39		14669.3	10588.4	1929.57	3923.05	1671.57	2286.56
Acidic phospholipase A2 5	Trimeresurus stejnegeri	D-49 PLA2	P82896	3	1	37.1498	0.4195	0.611954	2.48685	0.123463	14678	395.709	2645.05	864.579	743.391	360.447	654.501		6139.36	4461.41	1401	1115.66	512.457	454.826
Snaclec alboaggregin-A subunit beta'	Trimeresurus albolabris	CTL	P81114	2	1	22.2694	0.420931	0.611954	1.02799	0.122994	14543.7	1189.36	3355.34	1175.21	1208.11	1049.8	546.731		4090.54	2167.52	612.616	897.051	469.292	55.3812
BATXPDE1	Bothrops atrox	PDE	A0A1L8D6B7	87	62	626.334	0.421465	0.611954	1.03729	0.122819	93285	23216.9	45927.4	40074.6	65674.4	26963.6	41468.6		46570.5	45659.7	36936.3	62677.4	43113.6	17441.9
C-type lectin BpLec	Bothrops pauloensis	CTL	P86970	3	1	27.8393	0.422028	0.611954	2.49117	0.122636	16736.5	128.232	2107.12	1970.1	31172.4	215.282	7057.62		2316.04	2597.29	1134.78	6751.51	2654.23	1666.94
Platelet-aggregating proteinase PA-BJ	Bothrops jararaca	SVSP	P81824	19	2	229.079	0.42243	0.611954	1.04005	0.122505	25899.5	6508.55	69419.2	98017.5	129455	76941.5	88395.8		13246.4	89011.8	73263.5	74531.1	131175	69458.3
BATXVEGF5	Bothrops atrox	VEGF	A0A1L8D5V6	6	1	43.5497	0.425137	0.611954	1.07163	0.121629	16903.1	5894.7	6252.53	1433.05	1275.6	1380.4	773.741		6513.95	4936.27	1529.42	821.891	1512.6	558.865
BATXCTL5	Bothrops atrox	CTL	A0A1L8D647	7	2	55.5229	0.425546	0.611954	1.80903	0.121498	17295.6	22.067	684.06	807.959	468.097	109	1045.01		775.873	742.62	1346.77	797.688	1105.22	905.303
Glutaminyl-peptide cyclotransferases	Cerrophidion godmani	GPC	M9NCR9	22	5	156.325	0.425759	0.611954	1.04056	0.121429	41370.4	7416.57	13792.6	16487.9	30758.5	10837.3	11909.1		9516.77	16093	12523.9	14081.3	30257.1	12428.8
Waprin 1 (Fragment)	Bothrops moojeni	WAP	A0A2H4N3E0;A0A1L8D652	7	5	46.1434	0.426379	0.611954	1.06629	0.121231	10280	1412.48	4806.93	2643.05	7223.77	467.507	1600.88		4759.98	3024.88	1833.74	4389.36	2265.56	752.482
MP_III1 SVMP	Bothrops neuwiedi	P-III SVMP	E3UJL0	15	2	100.611	0.428495	0.611954	1.08686	0.120556	51806.6	5877.64	10812.7	5300.82	7469.68	633.202	1714.64		12500	9595.34	5918.69	5608.7	836.576	112.16
Thrombin-like enzyme calobin-1	Gloydius ussuriensis	SVSP	Q91053	8	1	74.8639	0.42926	0.611954	1.09422	0.120313	29592.5	1883.55	7201.22	5789.1	8404.86	2022.67	4916.69		3918.29	5961.2	3872	5417.24	5201.55	3245.9
Snake venom metalloproteinase atroxlysin-1	Bothrops atrox	P-I SVMP	P85420	19	3	130.762	0.438149	0.618435	1.43448	0.117543	23317.3	2330.37	4758.26	9118.14	42376.4	1074.64	52869.5		4387.04	3774.79	5040.31	41022.3	5286.42	18934.1
Acidic secretory phospholipase A2 sPLA2-II	Bothrops diporus	D-49 PLA2	I2DAL5;G3DT18;M1TFP9	11	2	120.401	0.44053	0.618435	1.82152	0.116817	16203.8	0.000560957	51.9836	178.033	64.0348	7.47168	12.3406		0.66623	123.67	109.174	75.0602	229.794	33.3462
Venom serine proteinase-like HS120	Bothrops jararaca	SVSP	Q5W958	15	3	103.459	0.444935	0.618435	7.83468	0.115491	28499.7	40.4981	556.085	562.937	24328.1	705.405	615.91		205.355	619.252	253.811	1683.85	505.563	153.996
BATXSVMPII1	Bothrops atrox	P-II SVMP	A0A1L8D600	40	2	410.945	0.44561	0.618435	3.2203	0.115289	54822.1	4.52547	298.318	5568.61	814.395	86.4502	195.688		225.028	233.819	227.835	557.225	478.962	440.897
BATXSVMPIII18	Bothrops atrox	P-III SVMP	A0A1L8D5X1	42	8	361.211	0.449387	0.619572	2.1721	0.114173	71139.3	1469.75	2727.53	2159.19	6979.93	162.686	17827.3		1969.59	1789.76	2400.39	5987.76	453.111	1821.51
MP_IIb1 SVMP (Fragment)	Bothrops neuwiedi	P-II SVMP	E3UJL5	28	2	242.76	0.452715	0.620081	1.70122	0.113201	37509.6	127.691	145.903	183.009	797.522	346.716	70.2585		95.5978	223.05	234.105	253.953	113.862	61.728
BATXSVMPII3	Bothrops atrox	P-II SVMP	A0A1L8D5Z6	49	1	542.413	0.467504	0.636179	1.20848	0.109028	54595.9	1797.62	6871.03	9979.32	6239.46	114891	32457.6		5250.86	5353.51	20519.6	14987.3	94601.9	1809.99
BATXCTL36	Bothrops atrox	CTL	A0A1L8D623	5	2	50.8814	0.473768	0.640545	1.79028	0.107327	19464.9	141.723	2311.58	1097.32	15905.6	479.836	258.185		4325.65	2132.84	522.457	2888.44	676.281	734.303
BATXSVMPII2	Bothrops atrox	P-II SVMP	A0A1L8D6A9	54	8	557.48	0.484149	0.648127	2.20953	0.104595	54387.8	6604.86	14954.4	18944	82970	2659.79	5818.61		13125.4	12553.4	4482.74	12196.2	5353.25	12008.4
Venom nerve growth factor	Naja atra	NGF	P21377;P01140	4	2	23.5142	0.485562	0.648127	1.38561	0.104231	13405.8	351.14	610.048	972.299	11187.8	3129.92	5128.25		1390.55	755.74	1153.79	5726.05	2332.08	4071.49
MP_I2 SVMP (Fragment)	Bothrops neuwiedi	P-I SVMP	E3UJL4;C0HJU2	17	2	168.945	0.492366	0.651181	1.03734	0.102505	27583	172194	259296	75263.2	124930	3855.91	33687.9		333477	190897	58402.5	86745.9	12661.5	12031.7
BATXSVMPIII4	Bothrops atrox	P-III SVMP	A0A1L8D6A0	43	2	385.231	0.500327	0.651181	1.00418	0.100539	70013.1	6610.75	9765.05	3719.88	2813.67	1238.05	1819.31		8000.58	7880.18	3127.59	3242.16	2154.26	1670.58
BATXCTL50	Bothrops atrox	CTL	A0A1L8D624	6	1	41.7631	0.501054	0.651181	1.10117	0.100363	17819	1554.76	2554.38	5362.27	2525.66	3923.45	1435.13		2222.82	2249.41	2469.84	3422.54	6103.1	2643.88
BATXSVSP16	Bothrops atrox	SVSP	A0A1L8D664	40	15	291.19	0.502264	0.651181	1.02084	0.100069	28948.4	498.447	4162.72	3212.77	6964.67	989.373	1275.7		2192.17	3857.74	3446.33	4591.27	2414.14	958.516
50S ribosomal protein L32e	-	-	Q9HPB7	1	1	11.6008	0.507673	0.651181	3.34364	0.0987751	26031.3	479.656	432.847	1249.11	448.054	155.282	187.726		1062.23	584.729	332.904	748.652	701.48	6442.67
BATXPLA4	Bothrops atrox	D-49 PLA2	A0A1L8D6C4	10	3	110.419	0.513393	0.651181	1.04766	0.0974339	16287.1	5702.82	1297.03	3079.77	1695.51	32147.9	8683.04		1601.85	1197.66	8832.67	5011.78	33072.1	496.811
Amine oxidase (Fragment)	Bothrops atrox	LAAO	A0A0S1LJ33	59	2	594.295	0.515585	0.651181	1.07744	0.0969273	57096.5	7.4372	58.5176	84.107	95.974	9.08896	148.683		30.1191	37.4765	27.4306	185.553	70.6222	83.8764
BATXVEGF4	Bothrops atrox	VEGF	A0A1L8D5U5	5	1	42.6864	0.516043	0.651181	1.69303	0.0968219	16932.1	299.158	32049	33625.4	16385.9	5621.75	4603.35		1202.93	14558.1	17628.1	10073.3	7297.09	3926.21
BATXSVSP17	Bothrops atrox	SVSP	A0A1L8D5R9	35	17	282.426	0.516847	0.651181	2.07882	0.0966374	29027.7	1205.25	6297.54	9449.72	37739.1	2718.59	2011.8		1907.43	5214.14	6259.48	7485.2	5674.61	2043.57
BATXCTL19	Bothrops atrox	CTL	A0A1L8D645	8	3	63.973	0.518923	0.651181	1.30461	0.0961635	17308.5	2294.51	8716.33	2562.9	6381.22	910.009	1345.59		12295.7	8201.78	2024.56	2995.21	2499.93	958.961
Zinc metalloproteinase/disintegrin	Bothrops insularis	P-II SVMP	Q5XUW8	53	15	383.707	0.522373	0.651608	1.42255	0.0953839	54567.7	2886.73	11150.2	10142.4	16752.8	2780.93	3476.34		4278.17	4923.59	5289.82	9199.71	6458.72	3022.32
Snake venom serine protease serpentokallikrein-1	Protobothrops mucrosquamatus	SVSP	Q9DG83;O13058	4	1	31.6852	0.525784	0.651982	5.60347	0.0946225	29348.3	4.01284	34.3108	18.168	568.748	42.3932	5.34833		5.80894	77.3873	6.60502	17.5961	9.09549	3.60772
BATXSVSP12	Bothrops atrox	SVSP	A0A1L8D658	24	11	127.14	0.531628	0.654169	1.35502	0.0933398	28438	10158.2	88949.8	124740	51301.9	71056.1	38388.8		38683.1	55740.7	42981.5	58857.8	67938.1	19628.2
Zinc metalloproteinase leucurolysin-B (Fragment)	Bothrops leucurus	P-III SVMP	P86092	41	15	297.513	0.53379	0.654169	1.01796	0.0928721	38143.9	45267.3	60103.4	8014.76	32590.2	771.116	34747		65776.2	50191.9	12780.9	23954.5	2194.22	23393.2
BATXPLA1	Bothrops atrox	D-49 PLA2	A0A1L8D5Z4	9	2	103.661	0.537054	0.654342	4.85005	0.092173	16263	59.2002	18.2	217.017	479.536	448.195	17.3316		3.57435	150.118	650.85	3831.05	1272.82	103.125
RecA protein (Recombinase A)	-	-	P42438	1	1	6.4643	0.545754	0.660847	192.63	0.0903495	37986.4	0	0	0	812.821	0	0		0	0	0	4.21959	0	0
Phospholipase A2 homolog 1	Bothrops moojeni	K-49 PLA2	P82114	21	4	207.869	0.550284	0.660847	1.07722	0.0894225	14536.4	2474.25	8665.89	3501.56	3048.01	790.366	1924.93		6535.46	6866.44	2950.9	3098.32	1789.36	740.193
BATXSVSP15	Bothrops atrox	SVSP	A0A1L8D5W3	22	10	191.385	0.553169	0.660847	1.06836	0.0888402	29223.3	11738.4	25935.8	27715.4	38793.6	3570.62	24394.3		25287.9	20934.5	16544.4	23802.2	18013.3	19110.1
Basic phospholipase A2 homolog 4a	Bothrops asper	K-49 PLA2	P0C616	17	1	229.668	0.555007	0.660847	3.89523	0.0884725	16486.8	24.6329	28.1512	60.3813	1696.57	25.2228	28.7913		82.1213	22.626	198.262	121.89	41.919	11.6524
Snake venom metalloproteinase leucurolysin-A	Bothrops leucurus	P-I SVMP	P84907	28	4	284.963	0.558681	0.661464	1.58667	0.0877444	23361.5	216.324	568.937	903.957	1204.78	1396.83	1359.06		135.695	632.582	751.167	3686.29	3173.17	585.617
BATXCTL1	Bothrops atrox	CTL	A0A1L8D6F1	19	12	144.884	0.572099	0.668442	1.25968	0.0851671	17711.1	8953.77	227687	202582	198793	82654.9	235146		28067	194944	13741.6	264650	121880	135496
Somatotropin precursor (Growth hormone)	-	-	P11228	2	1	21.7354	0.572588	0.668442	1.33687	0.0850756	25123.8	1888.1	3694.43	4362.95	7280.63	4587.67	1761.39		949.857	14075.5	3205.28	4814.78	2039.53	6432.08
BATXCTL54	Bothrops atrox	CTL	A0A1L8D6C7;Q56EB1	10	1	73.2957	0.574144	0.668442	1.68868	0.0847854	17844.1	89.1556	96.4923	54.8643	28.5538	7.41203	109.881		24.6033	59.6196	13.7921	35.2793	85.7404	9.75878
BATXSVMPIII19 OS=Bothrops atrox OX=8725 PE=2 SV=1	Bothrops atrox	P-III SVMP	A0A1L8D633	44	7	352.962	0.586999	0.674733	1.08657	0.0824497	71010.1	3024.72	9877.39	5239.7	10476.8	4034.46	9239.46		6646.09	4199.97	5813.57	8381.1	9142.56	4371.38
Acidic phospholipase A2	Crotalus atrox	D-49 PLA2	P00624	2	1	31.2242	0.588141	0.674733	2.7135	0.0822475	14393.7	0	1671.08	94.3294	15969.5	21.9459	2718.35		2938.24	2917.88	0	1649.11	40.4742	0
Tyrosine--tRNA ligase, mitochondrial	-	-	P12063	4	2	25.7903	0.597101	0.674733	1.06916	0.0806902	75593.6	2571.22	7734.04	9455.67	10326.5	5591.17	5642.52		6581.08	8674.69	9314.13	10496.3	5647.9	3464.57
Zinc metalloproteinase/disintegrin	Bothrops jararaca	P-II SVMP	Q98SP2;Q0NZX5;Q801Z4;C0HJM5; P31981;P31985;P31990	52	22	375.935	0.599978	0.674733	1.05866	0.0802011	54752.2	8804.34	61388	9509.5	23453.9	1832.22	1205.65		28764	43772.7	12925	11866.4	2478.27	502.834
BATXSVMPIII27	Bothrops atrox	P-III SVMP	A0A1L8D646	82	43	707.942	0.605732	0.674733	1.04846	0.0792382	70656.7	131225	669771	224120	272453	52753.4	38130.6		566176	423387	132647	119670	75939.3	6457.06
Thrombin-like enzyme halystase	Gloydius blomhoffii	SVSP	P81176	5	1	41.6592	0.606679	0.674733	1.12933	0.0790817	27167.7	0	310.59	253.393	892.378	0	4.13218		2.53831	479.996	67.9598	553.716	187.049	1.98247
Snake venom metalloproteinase basparin-A	Bothrops asper	P-III SVMP	P84035	9	5	69.2968	0.608157	0.674733	1.4977	0.0788386	7010.05	1573.91	3958.07	5883.43	27133.7	1021.57	28813.7		1381.89	2095.64	9167.83	24608.2	2383.26	6022.86
BATXCTL31	Bothrops atrox	CTL	A0A1L8D6B9	12	2	102.283	0.610485	0.674733	1.31201	0.0784584	17555.3	193.241	241.762	453.926	166.906	48.8771	113.386		499.282	168.476	599.892	165.231	89.8779	75.3974
Guanine nucleotide-binding protein alpha-4 subunit	-	-	P87035;P41454	4	1	28.7832	0.611423	0.674733	1.20716	0.078306	65312.8	321.729	331.711	217.956	448.416	175.24	68.1963		324.59	649.582	294.52	421.401	130.091	66.8979
Beta-nerve growth factor precursor (Beta-NGF)	-	-	P01138;P13600;Q29074	3	1	18.4586	0.617423	0.674733	2.36542	0.0773445	27329	12.0938	35.5286	4.53382	161.791	0	11.4692		79.9805	71.1887	307.311	7.5295	67.1948	0
BATXCTL32	Bothrops atrox	CTL	A0A1L8D638	20	12	102.882	0.617622	0.674733	1.19532	0.0773129	19342.6	20507.2	44925.5	25268.7	71858.1	720.589	34964.2		57464.9	35794.7	9718.32	34963.9	23467.7	4441.29
BATXSVMPIII20	Bothrops atrox	P-III SVMP	A0A1L8D677	39	4	338.164	0.619451	0.674733	1.36604	0.0770243	70982.9	45901.6	82228.9	68338.8	203908	20125.5	127654		47591.3	75433	57691.6	100156	61910.6	58491.1
14-3-3 protein epsilon	-	-	P42655	2	1	10.7172	0.625335	0.674733	1.5067	0.0761092	29345	0	0	619.38	1464.9	0	708.318		0	0	286.172	1286.88	0	280.397
Factor V activator	Macrovipera lebetina	SVSP	Q9PT41	6	2	36.6929	0.6255	0.674733	2.25669	0.0760838	29279.4	37.8131	21.871	25.4434	1583.31	245.152	0		0	126.038	33.1586	131.786	294.986	261.992
BATXSVSP6	Bothrops atrox	SVSP	A0A1L8D674	27	14	220.227	0.628212	0.674733	1.15554	0.0756691	28560.4	109410	442342	372320	519325	117354	294256		236581	367834	250079	333632	248087	169109
Zinc metalloproteinase-disintegrin-like bothrojarin-1 (Fragment)	Bothrops jararaca	P-III SVMP	Q0NZY0	11	1	126.208	0.631063	0.674733	1.13758	0.0752376	19319.9	41.7604	224.259	129.217	134.805	15.8079	56.079		219.683	207.105	113.711	95.2524	33.4994	15.4924
Basic phospholipase A2 BmTX-I	Bothrops moojeni	D-49 PLA2	P0C8M1	15	7	114.627	0.635806	0.676354	1.96995	0.0745302	14879.7	66.4827	4653.82	1171.76	12388.6	15.4619	581.116		1853.74	3562.14	891.186	2616.29	657.715	1.53652
BATXSVSP20	Bothrops atrox	SVSP	A0A1L8D5T9	38	13	274.351	0.659727	0.695484	1.08199	0.0711524	28728.4	97942.2	111401	60289.1	74159.3	32073.8	14606.9		175590	90475.3	76047.5	52462.9	20605.8	7305.87
L-amino-acid oxidase (Fragment)	Bothrops jararacussu	LAAO	Q6TGQ9	68	5	637.633	0.660427	0.695484	1.18307	0.0710583	56630.9	3941.42	32715.4	30112	29845.5	13492.5	36800.3		11734	26810.5	7079.56	33353.5	21960.4	23236.5
BATXNGF1	Bothrops atrox	NGF	A0A1L8D608;P01139;P05200;P21617;P25427; P34128;P19093;P20675;P24727;P30894	27	2	184.084	0.669708	0.701095	1.847	0.0698338	27652.9	9.91309	115.234	40.7388	596.772	44.1758	18.829		75.8728	112.333	102.328	137.944	12.7091	5.84108
Atroxlysin-III	Bothrops atrox	P-III SVMP	A0A1S6K7T1	46	7	428.963	0.672446	0.701095	1.12131	0.0694811	70541.5	159.522	1936.55	65262.8	60476.2	108784	43530.4		5493.17	1337.06	58049.7	60351.7	99522.8	25086.5
BATXCTL20	Bothrops atrox	CTL	A0A1L8D654;A0A1L8D648	3	2	27.1807	0.682371	0.702091	16.974	0.0682345	17520.6	25.7377	0.174338	21.2227	27834.6	13.2468	3.22515		39.5595	5.40293	35.863	1348.48	79.0489	135.226
BATXSVMPIII9	Bothrops atrox	P-III SVMP	A0A1L8D641;P0DJJ6	62	3	696.762	0.685709	0.702091	1.05662	0.0678264	69891.4	4561.81	13340.9	5385.53	4560.57	16765.7	5930.38		15301.8	9356.12	4633.93	4694.13	13410.7	439.769
Snaclec bothroinsularin subunit alpha	Bothrops insularis	CTL	P0C929	3	1	31.5957	0.691402	0.702091	13.3338	0.0671431	15608.2	0	0	0	11888.9	0	0		0	0	0	890.128	1.50809	0
14-3-3-like protein (Fragment)	-	-	P29309	4	1	27.6601	0.691754	0.702091	1.18431	0.0671014	26898.9	2408.66	3281.79	2000.55	6303.82	2101.88	776.085		4897.8	6600.27	2095.65	2627.43	741.737	3019.65
Cysteine-rich venom protein	Protobothrops mucrosquamatus	CRISP	P79845	5	3	25.6152	0.694598	0.702091	1.2722	0.0667665	21290.3	3255.13	14470.4	6016.51	7085.4	3919.89	3715.14		15312.4	16646.2	2845	8616.18	3387.53	2124.66
HAP2 transcriptional activator	-	-	P53768	1	1	11.43	0.696304	0.702091	1.79761	0.0665675	34499	26067.2	47827.3	7202.83	12514.7	440.843	15077.7		19840.9	56733.4	5257.68	13972.2	1993.77	98376.6
Zinc metalloproteinase-disintegrin-like BaG (Fragments)	Bothrops alternatus	P-III SVMP	P0C7B1	4	1	21.8875	0.69715	0.702091	1.18848	0.0664693	6706.77	21156.6	27896.3	1231.71	15156.6	1282.76	571.823		28771.2	12348	5202.68	6998.27	1518.2	1785.1
BATXCTL38	Bothrops atrox	CTL	A0A1L8D6E9	9	2	53.8495	0.700204	0.702091	1.81222	0.0661178	18480.8	133.932	409.16	149.59	675.413	146.226	23.6526		157.163	305.676	108.117	116.7	74.0154	86.9979
C-type lectin isoform 1 (Fragment)	Bothrops moojeni	CTL	A0A2H4N3D3	15	3	131.347	0.7063	0.704457	1.07333	0.0654294	17056.1	39350.1	21345.9	8494.95	37685.4	4871	24174.9		76699.1	21839.2	6810.03	24295.7	3837.9	12407.3
Acidic phospholipase A2 BITP01A	Bothrops insularis	D-49 PLA2	Q8QG87	11	2	123.145	0.709286	0.704457	1.92657	0.0650987	16557.4	194.122	21501.6	6182.14	10967.3	324.331	430.136		1285.64	5650.63	2911.02	9769.36	705.083	232.759
Basic phospholipase A2 homolog ecarpholin S	Echis carinatus	S-49 PLA2	P48650	3	1	32.4361	0.71432	0.70611	3.92476	0.0645506	14617.2	8.49183	2004.04	60.6746	481.277	0	13.7326		887.266	9068.48	16.056	77.0844	30.7366	0
Basic phospholipase A2 homolog AppP2	Agkistrodon piscivorus piscivorus	K-49 PLA2	P04361;P49121	6	1	76.0999	0.726947	0.715219	1.5582	0.063227	14759.6	227.854	3883.4	2058.71	4757.32	0.942857	1979.4		2542.84	2353.77	1343.07	544.362	1453.64	46.0055
Disintegrin cotiarin	Bothrops cotiara	DIS	P31988	4	1	51.4321	0.746355	0.722703	4.49634	0.0613325	8393.91	0	13.1946	128.365	9930.88	55.4959	35.5757		0	484.2	1174.04	171.101	274.715	156.336
BATXSVMPIII12	Bothrops atrox	P-III SVMP	A0A1L8D5X4	55	13	407.011	0.74861	0.722703	1.05065	0.0611232	69412.2	17146.9	29395.6	20662.7	21593.7	6644.82	15296.2		25811.6	25097.4	19867.2	20102.9	16286.3	9183.84
Basic phospholipase A2 homolog bothropstoxin-2	Bothrops jararacussu	D-49 PLA2	P45881;P86974	20	13	193.263	0.751663	0.722703	1.20055	0.0608431	16563.8	910.518	6084.6	7125.38	33529	3485.54	4835.45		2843.35	6847.33	4271.12	5071.67	22049.3	5537.85
Snake venom serine protease HS114	Bothrops jararaca	SVSP	Q5W959	19	6	165.288	0.755782	0.722703	1.00783	0.0604717	28527.1	104176	372599	429754	411282	201425	252421		264162	359214	300001	372080	264155	198275
Zinc metalloproteinase-disintegrin-like BjussuMP-1 (Fragment)	Bothrops jararacussu	P-III SVMP	Q1PHZ4	40	13	313.869	0.756033	0.722703	1.05919	0.0604493	63923.8	2269.03	7434.63	5560.13	25793	1798.36	21031.5		5729.2	8196.15	4712.89	29909.1	3945.69	7823.52
Amine oxidase	Bothrops atrox	FMAO	A0A1L8D615	52	12	467.678	0.759	0.722703	1.24992	0.0601865	57060.4	6046.03	6162.56	2489.22	3073.52	3370.14	2472.72		7398.98	4181.82	3325	3642.23	8962.13	2005.6
BATXPLA2	Bothrops atrox	K-49 PLA2	A0A1L8D5Z7	20	2	254.02	0.759135	0.722703	1.041	0.0601747	16413.8	63851.3	225954	411607	548037	123306	280133		183062	199782	133312	229944	521036	320660
BATXSVMPIII10	Bothrops atrox	P-III SVMP	A0A1L8D689	69	25	412.62	0.762208	0.722703	1.0341	0.0599066	69765.3	155106	472558	171983	165535	54003.5	56313.9		551909	325943	74150.1	117722	31552	10893.8
Acidic phospholipase A2	Bothrops ammodytoides	D-49 PLA2	P86907	16	6	177.834	0.765592	0.722703	1.70179	0.059616	14666.1	336.396	60573.6	16887.2	23040.1	2067.47	2954.41		2588.67	46778.8	5883.07	3759.55	1832.77	1361.74
Thrombin-like enzyme leucurobin	Bothrops leucurus	SVSP	P0DJ86	18	2	219.104	0.779577	0.732605	1.59002	0.0584658	25107.4	42653.3	60724.1	33906.4	202682	201.804	48413.2		58707.9	66270.2	41616.6	26816.7	27840.3	23135.7
Zinc metalloproteinase-disintegrin-like jararhagin	Bothrops jararaca	P-III SVMP	P30431	60	12	464.657	0.785132	0.734531	1.2886	0.0580311	66150	52.2005	269.986	950.993	2462.22	4856.26	1929.1		53.6798	260.186	1674.35	1800.33	3902.52	473.418
BATXSVMPII5	Bothrops atrox	P-II SVMP	A0A1L8D675	36	6	258.703	0.792594	0.734636	1.07715	0.0574669	56077.5	16714.9	22185.1	10403.1	12468.8	2138.03	3093.26		20433.9	20348.2	7763.37	7394.63	4022.1	2242.2
MP_III3 SVMP (Fragment)	Bothrops neuwiedi	P-III SVMP	E3UJL2	32	15	231.459	0.794577	0.734636	1.01132	0.0573207	51303.8	37195.3	110424	94630.7	112204	34449.1	49405.9		79758.7	102460	75242.7	85003.3	47707.5	43231.9
BATXCTL9	Bothrops atrox	CTL	A0A1L8D657;A0A1L8D663	17	4	166.641	0.796427	0.734636	1.46964	0.0571857	17436.3	29934.9	54364	251302	18376.5	926670	317133		79683.1	48843.1	545489	314204	1.34903e+06	10916.2
Acidic phospholipase A2	Gloydius halys	D-49 PLA2	P14418	6	1	36.4422	0.799267	0.734636	1.21143	0.0569812	14772.2	7.62741	388.96	186.081	354.616	54.3873	82.2689		216.443	174.572	571.624	226.171	111.148	1.04122
Basic phospholipase A2 Bfon11 (Fragment)	Bothrops fonsecai	D-49 PLA2	P0DMH0	3	1	18.7736	0.803854	0.735626	1.15518	0.0566575	6192.82	239978	129534	100.547	41431.9	99.8229	27821.9		334910	128573	21240.9	21351.9	59.4311	951.895
Trypsin inhibitor I (TGTI-I)	-	-	P35628	1	1	5.2424	0.819692	0.735667	1.91715	0.0556031	3335.7	330.484	3275.71	3729.34	3142.74	224.044	962.635		14447.6	3748.64	2688.61	684.694	648.466	145.463
Snaclec botrocetin subunit beta	Bothrops jararaca	CTL	P22030	4	3	20.1622	0.820341	0.735667	2.07156	0.0555619	15435.9	2410.01	3530.85	2688.5	2151.78	2801.26	783.347		2639.59	2609.11	2253.74	15103.4	6594.5	559.185
Myotoxic protein PLA2K49	Bothrocophias andianus	K-49 PLA2	L7VGC1	21	5	203.752	0.820937	0.735667	1.00671	0.0555242	16364.7	1518.77	3967.83	4232.08	4681.88	3954.57	4441.44		3082.63	3785	2299.35	4070.94	5457.53	4254.09
Glutaminyl-peptide cyclotransferase	Bothrops jararaca	GPC	Q9YIB5;Q16769	28	4	225.226	0.821262	0.735667	3.67932	0.0555038	42489.4	2665.41	305.945	406.763	4614.64	7194.96	219.557		110.274	1356.02	624.65	838.967	1005.84	251.786
Snaclec aspercetin subunit alpha (Fragment)	Bothrops asper	CTL	P0DJC8	2	1	14.0074	0.821451	0.735667	1.68612	0.0554919	7254.9	156.141	114.443	19595.1	6612.49	7626.2	396.105		223.223	68.6998	3064.89	3662.29	10878.5	2563.89
Basic phospholipase A2 homolog BomoTx	Bothrops moojeni	K-49 PLA2	A0A1S5XW05;P22640	42	10	402.343	0.83225	0.736265	1.04553	0.0548354	16416.7	243158	814034	1.48424e+06	1.90885e+06	464004	1.01283e+06		662108	710322	453645	831388	1.86062e+06	1.15093e+06
Basic phospholipase A2 homolog M1-3-3	Bothrops asper	K-49 PLA2	Q9PVE3	27	1	349.489	0.83225	0.736265	1.04553	0.0548354	16357.7	10140.1	33946.5	61895.2	79602	19349.7	42236.5		27610.9	29621.5	18917.7	34670.2	77590.8	47995.4
40S ribosomal protein S28 (S33)	-	-	Q10421	1	1	5.4809	0.832658	0.736265	15.0808	0.0548114	7663.95	455.011	304.825	759.07	112849	1006.69	9.55581		54.3685	1224.47	2194.76	1965.44	1886.87	325.176
BATXSVMPIII26	Bothrops atrox	P-III SVMP	A0A1L8D5V7	54	7	468.026	0.836858	0.736869	1.06824	0.0545687	70899.1	10357.1	89580.6	67004.5	59024.5	10421.3	12802.4		39749.8	68307.9	47888.6	39043.1	23208.7	15074.1
BATXSVMPIII1	Bothrops atrox	P-III SVMP	A0A1L8D5X9;P21279;P38410;P38411; P50148;P82471;Q28294;Q9JID2	63	29	418.937	0.84083	0.737195	1.11577	0.0543452	70271.3	74362.5	170215	100462	169211	52906.1	124851		321671	121576	40878.7	99982	87959.7	100050
Thyrotropin subunit beta	-	-	P01223	2	1	18.3364	0.84772	0.737195	2.02512	0.0539714	16365.8	6028.23	23350.9	243.568	20439.4	1.26977	1825.99		84417.7	3997.36	3657.42	10365.5	12.7883	2631.6
BATXSVMPII4	Bothrops atrox	P-II SVMP	A0A1L8D5Z3	56	11	450.873	0.847782	0.737195	1.06941	0.0539681	56628.6	76646.4	146975	72045	108943	2235.29	23496.3		147936	146356	49127	44432.3	8151.28	6405.74
L-amino-acid oxidase (Fragments)	Bothrops atrox	LAAO	P0CC17	13	4	168.376	0.861027	0.745619	1.08999	0.053299	13700.2	29836	75040.9	60824.1	90355.7	17839.7	44610.7		59463.5	70972.9	41343.8	59135.4	33053.5	28241
BATXSVMPIII3	Bothrops atrox	P-III SVMP	A0A1L8D5Z1	44	2	412.512	0.878829	0.757903	1.94789	0.0525002	70175.5	9033.47	1326.85	696.386	2620.82	1956.57	240.03		830.093	3088.18	1137.89	1376.84	839.096	877.297
Cytochrome c oxidase subunit 2 (Fragment)	-	-	A0A1U9WSF6	1	1	4.915	0.891697	0.765848	1.29631	0.0519934	22384.3	885.143	3923.36	3143.62	3482.75	304.623	1062.66		3805.56	4042.9	2736.37	4459.83	757.685	793.234
Superoxide dismutase [Mn/Fe] (Fragment)	-	-	O54266	1	1	5.2499	0.900369	0.77014	1.41341	0.051685	15827.6	0	0	910.894	0	0.611844	0		0	0	644.897	0	0	0
Zinc metalloproteinase-disintegrin-like bothrojarin-3 (Fragment)	Bothrops jararaca	P-III SVMP	Q0NZX8	8	2	93.8741	0.919234	0.781958	1.67758	0.0511048	23062.9	1721.86	30172.4	6826.86	16564.9	503.944	3269.09		5432.5	17006.7	1824.68	9543.95	537.542	859.585
MP_I1 SVMP (Fragment)	Bothrops neuwiedi	P-I SVMP	E3UJL3	29	1	292.464	0.927756	0.781958	1.07221	0.0508832	27623.1	386.607	1192.94	711.469	320.944	20.3802	116.593		578.362	839.82	463.032	319.391	311.544	51.6633
Snake venom vascular endothelial growth factor toxin	Bothrops jararaca	VEGF	Q90X23;Q6J936	10	3	79.4612	0.927771	0.781958	1.36013	0.0508828	16890.2	82.7365	193.267	209.067	93.7755	23.307	48.7226		300.171	235.664	41.1987	185.08	80.1039	43.0625
BATXSVMPIII16	Bothrops atrox	P-III SVMP	A0A1L8D5X7	63	16	496.337	0.93338	0.781958	1.13427	0.0507506	70133.7	14390.4	23767.5	9067.65	8729.49	9258.82	2445.13		33239.6	19004.3	7255.85	8874.51	5122.53	3246.46
BATXSVSP1	Bothrops atrox	SVSP	A0A1L8D620	18	7	129.807	0.936575	0.781958	1.05727	0.0506802	29337.4	106706	114691	32745.2	27289.9	7252.58	7686.67		105128	81112.4	20450.4	46023.6	10544.2	17058.6
Guanine nucleotide-binding protein subunit alpha-11	-	-	P43444	2	1	11.7598	0.942998	0.781958	1.94227	0.0505491	42430.4	883.453	2748.34	1067.11	1537	7876.84	1971.01		7719.73	4839.79	6118.94	5338.97	7119.11	102.46
BATXSVMPIII15	Bothrops atrox	P-III SVMP	A0A1L8D5X6	62	15	499.281	0.946846	0.781958	1.06383	0.0504773	70083.8	28344.6	47621.5	51991.5	67441.3	1023.79	11003.6		64518.9	47288.3	25787.4	48695.7	3869.03	4822.24
Basic phospholipase A2 homolog Pgo-K49	Cerrophidion godmani	K-49 PLA2	Q8UVU7	13	3	137.281	0.956094	0.781958	1.39256	0.0503255	16313.6	113.081	280.658	167.198	450.926	10.2273	256.78		335.646	231.461	86.0123	184.12	66.0023	15.1208
BATXCTL35	Bothrops atrox	CTL	A0A1L8D619	6	4	36.0124	0.956859	0.781958	1.21183	0.0503142	19480	4951.35	17040.1	8601.11	14828.5	3197.78	3654.73		26142.9	14567.5	7083.36	9638.65	3656.45	2257.83
Acidic phospholipase A2 2	Bothrops asper	D-49 PLA2	P86389	16	5	142.406	0.958187	0.781958	1.35863	0.0502952	14992.4	402.871	1844.47	364.349	109.396	205.97	82.2751		1150.8	1553.44	265.444	904.55	115.949	98.4004
Acidic secretory phospholipase A2 sPLA2-I	Bothrops diporus	D-49 PLA2	I2DAL4;Q2HZ28;D0UGJ0;Q9I8F8	11	2	120.156	0.963193	0.781958	1.5908	0.0502287	16232.9	392.391	3795.05	12990.6	5949.33	537.684	932.959		428.435	3266.85	10137.6	5924.04	16723.1	2650.48
BATXPLA5	Bothrops atrox	D-49 PLA2	A0A1L8D602;C0HJP9	16	13	153.375	0.965141	0.781958	1.11716	0.0502051	16313.3	5642.62	8831.12	3227.97	37363.9	2784.4	10803.9		28100.6	11970.8	7229.77	7044.12	1650.79	5457.85
Bradykinin-potentiating/C-type natriuretic peptide isoform 1 (Fragment)	Bothrops jararacussu	BPP	Q7T1M4	4	3	18.4058	0.968002	0.781958	2.17481	0.0501728	22531.4	1817.72	10397.5	4679.53	3465.71	1180.77	1060.82		23903.3	9688.14	8096.59	5606.95	1501.4	358.676
14-3-3-like protein 10 (Fragment)	-	-	P93207	2	1	11.0593	0.970865	0.781958	1.01127	0.0501432	15841.1	2393.97	6628.16	26107.3	11353	87.0649	15228.7		7288.46	5087.6	15718	13906.7	6938.08	13555.8
Putative 60S mitochondrial ribosomal protein YNL18	-	-	P53875	2	2	12.4741	0.972531	0.781958	1.20333	0.0501273	16726.8	11629.2	13637.9	13487.8	9927.5	2744.02	12116.8		25894	12003.1	12767	11001.4	5327.88	9470.07
BATXSVMPII7	Bothrops atrox	P-II SVMP	A0A1L8D649	4	1	33.9284	0.975572	0.781958	1.62676	0.0501007	54992	584.423	1093.73	178.538	60.3604	13.5062	43.1089		1791.72	1084.24	221.72	18.2395	54.8684	39.8895
Calglandulin	Bothrops insularis	Calmodulin	Q8AY75	2	1	8.7151	0.983445	0.781958	1.78185	0.0500462	17773.1	4872.33	3596.94	4030.11	11000	3924.09	998.068		11830.6	7050.61	5694.7	6996.27	13261.1	5809.73
BATXCTL21	Bothrops atrox	CTL	A0A1L8D6C9;A0A2H4N3D6	2	2	10.8765	0.984849	0.781958	1.03946	0.0500387	17755.8	86.1639	642.997	327.567	376.343	137.909	17.5212		352.806	463.527	203.661	122.901	341.724	166.57
Basic phospholipase A2 homolog	Atropoides nummifer	K-49 PLA2	P82950	13	2	113.945	0.985081	0.781958	1.07623	0.0500375	14510.2	5172.04	8665.98	7833.05	10148.2	5839.78	6660.35		7190.71	8235.62	12123.4	7963.43	8713.47	3471.39
Neurotrophin-3 (Fragment)	Bothrops jararacussu	NGF	A0A1B3B3K2	2	0	13.6545					19560.1
BATXSVMPIII22	Bothrops atrox	P-III SVMP	A0A1L8D5W7	24	0	165.067					70518.6
BATXSVMPIII23	Bothrops atrox	P-III SVMP	A0A1L8D5X2	18	0	148.37					70572.9
BATXSVMPIII8	Bothrops atrox	P-III SVMP	A0A1L8D5Y0	22	0	158.223					69687.9
BATXSVMPIII13	Bothrops atrox	P-III SVMP	A0A1L8D5Y2	30	0	330.179					69564.3
BATXSVMPIII6	Bothrops atrox	P-III SVMP	A0A1L8D5Y7	34	0	313.502					70054.3
BATXSVMPI5	Bothrops atrox	P-I SVMP	A0A1L8D5Y9	16	0	158.563					46658.4
BATXSVMPI2	Bothrops atrox	P-I SVMP	A0A1L8D5Z8	14	0	142.834					43610
BATXCTL55	Bothrops atrox	CTL	A0A1L8D5Z9;A0A1L8D622; A0A1L8D609	8	0	62.5665					18127.5
BATXCTL51	Bothrops atrox	CTL	A0A1L8D6A6;A0A1L8D618; A0A1L8D687;A0A1L8D678	8	0	55.5706					17847
BATXCTL13	Bothrops atrox	CTL	A0A1L8D6B2	7	0	57.2046					17341.3
BATXCTL3	Bothrops atrox	CTL	A0A1L8D6C2	6	0	49.3964					17360.5
BATXCTL44	Bothrops atrox	CTL	A0A1L8D6D7	4	0	38.752					18120.3
BATXCTL14	Bothrops atrox	CTL	A0A1L8D6G5	11	0	96.7508					17473.5
BATXCTL46	Bothrops atrox	CTL	A0A1L8D613	5	0	40.247					17992.1
BATXCTL47	Bothrops atrox	CTL	A0A1L8D627;A0A1L8D6E0	5	0	47.2085					17970
BATXCTL25	Bothrops atrox	CTL	A0A1L8D629	11	0	88.0977					17084.1
BATXCTL40	Bothrops atrox	CTL	A0A1L8D634	8	0	60.9555					18112.5
BATXSVSP9	Bothrops atrox	SVSP	A0A1L8D635	25	0	226.372					29421.6
BATXSVMPI3	Bothrops atrox	P-I SVMP	A0A1L8D655	20	0	185.624					46617.5
BATXSVMPIII24	Bothrops atrox	P-III SVMP	A0A1L8D682	22	0	170.567					70412.7
BATXSVMPI1	Bothrops atrox	P-I SVMP	A0A1L8D683	21	0	210.603					46668.5
BATXCTL33	Bothrops atrox	CTL	A0A1L8D697	6	0	45.9172					17853
Nerve growth factor beta polypeptide (Fragment)	Bothrops asper	NGF	B8QCH4	11	0	59.1033					21705
MP_IIb2 SVMP (Fragment)	Bothrops neuwiedi	P-II SVMP	E3UJL6	19	0	168.893					34450
MP_IIa SVMP (Fragment)	Bothrops neuwiedi	P-II SVMP	E3UJM0	27	0	302.14					35980.9
Venom serine proteinase 1 precursor (EC 3.4.21.-)	Trimeresurus gramineus	SVSP	O13059	2	0	6.3376					28625.3
Hypothetical 11.8 kDa protein C1B3.02C	-	-	O13868	1	0	11.1558					12202.5
14-3-3-like protein F	-	-	O49998	3	0	15.5351					29339.8
Type II DNA topoisomerase VI subunit A	-	-	O59209;Q9V134	1	0	12.2034					44352.9
Protein p8	-	-	O60356	1	0	4.5554					8872.78
Tumor necrosis factor receptor superfamily member 6	-	-	O77736;P58478	1	0	13.0708					38904.3
Photosystem II reaction center I protein	-	-	O78471	1	0	6.137					4420.11
RING finger protein 4 (SNURF)	-	-	O88846	1	0	10.588					22409.8
Phospholipase A2 isozyme CM-II	Bitis nasicornis	D-49 PLA2	P00621	3	0	42.0972					14349.6
Protein L	-	-	P02989	1	0	4.6991					10009
Epidermal growth factor receptor precursor	-	-	P04412	3	0	16.6269					164566
Putative small membrane protein	-	-	P06591	1	0	4.0059					10408.3
Carbonic anhydrase III	-	-	P07451	1	0	5.8815					29725.4
Carbonic anhydrase	-	-	P17582	1	0	11.2762					24106.5
Disintegrin batroxostatin	Bothrops atrox	DIS	P18618	6	0	42.6986					8286.79
DNA gyrase subunit A (Fragment).	-	-	P21557	1	0	5.8569					8846.93
Hemorrhagic factor II (EC 3.4.24.-) (LHF-II)	Lachesis muta muta	P-I SVMP	P22796	2	0	11.9613					22938
Disintegrin (Cytotoxic factors CTF-I and CTF-II)	Protobothrops flavoviridis	DIS	P23323	1	0	5.8077					9012.75
TAT protein (Transactivating regulatory protein)	-	-	P24738	1	0	5.6708					11777.4
Ancrod (EC 3.4.21.74)	Calloselasma rhodostoma	SVSP	P26324	3	0	33.1353					27254.7
Myristoylated alanine-rich C-kinase substrate	-	-	P30009	1	0	5.5786					29720.4
Transthyretin precursor (Prealbumin)	-	-	P31779	2	0	10.5664					17030.3
Zinc metalloproteinase/disintegrin	Bothrops jararaca	P-II SVMP	P31989	5	0	69.5572					8422.95
Keratin_ type II cytoskeletal 2 epidermal	-	-	P35908	2	0	11.9221					66150.5
Plectoxin VIII precursor (PLT-VIII) (PLTVIII) (Fragment)	-	-	P36984	1	0	4.8958					7423.16
dTDP-4-dehydrorhamnose 3_5-epimerase (EC 5.1.3.13)	-	-	P37745	3	0	17.2034					21441.2
Dehydrin Xero 2 (Low-temperature-induced protein L	-	-	P42758	1	0	6.3547					20909.3
Cytoplasmic RNA-binding protein P54	-	-	P45441	2	0	16.8274					35952.3
Galectin-5 (RL-18)	-	-	P47967;O00182	2	0	11.8474					16293.3
Cytochrome C6 precursor (Soluble cytochrome F)	-	-	P51200	1	0	10.777					11916.4
L-amino acid oxidase (EC 1.4.3.2)	Crotalus atrox	LAAO	P56742	2	0	13.5592					2410.54
Translation initiation factor IF-3	-	-	P57226	1	0	5.3917					20628.3
Phospholipase A2 homolog 1 (Piratoxin-I) (PrTX-I)	Bothrops pirajai	K-49 PLA2	P58399	26	0	268.111					14527.4
Testis-specific protein TSX	-	-	P70537	1	0	5.5431					16422.5
General stress protein 17M (GSP17M)	-	-	P80241	1	0	5.6289					13111.7
Alboaggregin A subunit 1	Trimeresurus albolabris	CTL	P81111	1	0	6.4558					15716
Bothrombin (EC 3.4.21.74) (Reptilase)	Bothrops jararaca	SVSP	P81661	15	0	142.608					26268.7
Phospholipase A2 homolog 2 (Piratoxin-II)	Bothrops pirajai	K-49 PLA2	P82287	23	0	274.671					14542.4
Kappa-hefutoxin 1 (Toxin k-HfTX1)	-	-	P82850;P82851	2	0	10.7462					2887.99
Snake venom metalloproteinase BmooMPalpha-I	Bothrops moojeni	P-I SVMP	P85314	34	0	391.52					23621.5
Basic phospholipase A2 BmjeTX-II	Bothrops marajoensis	D-49 PLA2	P86804	3	0	15.3805					14663.3
Basic phospholipase A2 homolog	Bothrops leucurus	K-49 PLA2	P86975	20	0	242.608					14515.4
Zinc metalloproteinase barnettlysin-1 OS=Bothrops barnetti OX=1051630 PE=1 SV=1	Bothrops barnetti	P-I SVMP	P86976	4	0	44.4571					21322.2
Early upstream open reading frame (EUO)	-	-	P94661	2	0	10.9162					20955.7
Zinc metalloproteinase-disintegrin-like bothrojarin-2 (Fragment)	Bothrops jararaca	P-III SVMP	Q0NZX9	8	0	70.9044					25939.9
Snake venom metalloproteinase BITM02A	Bothrops insularis	P-I SVMP	Q8QG89	8	0	70.6721					46727.5
Venom serine proteinase 3 precursor (EC 3.4.21.-)	Protobothrops jerdonii	SVSP	Q9DF66	3	0	20.8878					28709.4
Serpentokallikrein-2 precursor (EC 3.4.21.-)	Protobothrops mucrosquamatus	SVSP	Q9DG84	4	0	25.74					29005
30S ribosomal protein S17e	-	-	Q9HPX1	1	0	5.855					6970.87
Acutobin precursor (EC 3.4.21.-) (Acuthrombin)	Deinagkistrodon acutus	SVSP	Q9I8X2	5	0	30.9453					29499.4
Adenylate kinase (EC 2.7.4.3)	-	-	Q9KTB7	1	0	5.8031					23333.7
Snake venom serine protease BPA	Bothrops jararaca	SVSP	Q9PTU8;A0A1L8D5V9	6	0	38.2745					28742.5
Putative protein P15	-	-	Q9T1T3	1	0	5.2182					10905.5
Thrombin-like enzyme asperase	Bothrops asper	SVSP	Q072L6	13	0	162.515					28703.2
Venom nerve growth factor	Bothrops jararacussu	NGF	Q90W38	20	0	157.428					27617.9
Eosinophil lysophospholipase (EC 3.1.1.5)	-	-	Q05315	1	0	10.6736					16463.8
Killer cell immunoglobulin-like receptor 2DS5 precursor	-	-	Q14953	1	0	11.9956					33986.1
Neurotoxin XIV precursor.	-	-	Q17254	2	0	11.4502					9629.8
Glutaminyl-peptide cyclotransferase precursor	-	-	Q28120	2	0	12.6656					41395.2
Hypothetical protein MJ0664	-	-	Q58078	1	0	12.296					35780.5
