# Supplementary material for: From birth to adulthood: An analysis of the Brazilian lancehead (Bothrops moojeni) venom at different life stages
Source: PLoS One. 2021 Jun 10;16(6):e0253050. doi: 10.1371/journal.pone.0253050 (PMC8191990; doi:10.1371/journal.pone.0253050)
Supplement: S4 Table — Complete data of the protein identification through label-free quantification by high resolution LC-MS/MS. (XLSX) [file pone.0253050.s005.xlsx]

## Sheet: Caption
S4 Table. Proteins identified by LC-MS/MS and their peptide sequences. Complete data of the protein identification through label-free quantification by high resolution LC-MS/MS.

## Sheet: 20190828_Anita_Daniela_Bm
												Normalized abundance																								Raw abundance
												Male												Female												Male												Female
Accession	Peptide count	Unique peptides	Confidence score	Anova (p)	q Value	Max fold change	Power	Highest mean condition	Lowest mean condition	Mass	Description	20180425_9_Anita_Bmoojeni_menor1azul_UDMSE_001	20180425_9_Anita_Bmoojeni_menor1azul_UDMSE_002	20180425_10_Anita_Bmoojeni_1azul_UDMSE_001	20180425_10_Anita_Bmoojeni_1azul_UDMSE_002	20180425_11_Anita_Bmoojeni_2azul_UDMSE_001	20180425_11_Anita_Bmoojeni_2azul_UDMSE_002	20180425_12_Anita_Bmoojeni_3azul_UDMSE_001	20180425_12_Anita_Bmoojeni_3azul_UDMSE_002	20180425_13_Anita_Bmoojeni_maior4azul_UDMSE_001	20180425_13_Anita_Bmoojeni_maior4azul_UDMSE_002	20180425_14_Anita_Bmoojeni_neoazul_UDMSE_001	20180425_14_Anita_Bmoojeni_neoazul_UDMSE_002	20180425_3_Anita_Bmoojeni_menor1vermelho_UDMSE_001	20180425_3_Anita_Bmoojeni_menor1vermelho_UDMSE_002	20180425_4_Anita_Bmoojeni_1vermelho_UDMSE_001	20180425_4_Anita_Bmoojeni_1vermelho_UDMSE_002	20180425_5_Anita_Bmoojeni_2vermelho_UDMSE_001	20180425_5_Anita_Bmoojeni_2vermelho_UDMSE_002	20180425_6_Anita_Bmoojeni_3vermelho_UDMSE_001	20180425_6_Anita_Bmoojeni_3vermelho_UDMSE_002	20180425_7_Anita_Bmoojeni_maior4vermelho_UDMSE_001	20180425_7_Anita_Bmoojeni_maior4vermelho_UDMSE_002	20180425_8_Anita_Bmoojeni_Neovermelho_UDMSE_001	20180425_8_Anita_Bmoojeni_Neovermelho_UDMSE_002	20180425_9_Anita_Bmoojeni_menor1azul_UDMSE_001	20180425_9_Anita_Bmoojeni_menor1azul_UDMSE_002	20180425_10_Anita_Bmoojeni_1azul_UDMSE_001	20180425_10_Anita_Bmoojeni_1azul_UDMSE_002	20180425_11_Anita_Bmoojeni_2azul_UDMSE_001	20180425_11_Anita_Bmoojeni_2azul_UDMSE_002	20180425_12_Anita_Bmoojeni_3azul_UDMSE_001	20180425_12_Anita_Bmoojeni_3azul_UDMSE_002	20180425_13_Anita_Bmoojeni_maior4azul_UDMSE_001	20180425_13_Anita_Bmoojeni_maior4azul_UDMSE_002	20180425_14_Anita_Bmoojeni_neoazul_UDMSE_001	20180425_14_Anita_Bmoojeni_neoazul_UDMSE_002	20180425_3_Anita_Bmoojeni_menor1vermelho_UDMSE_001	20180425_3_Anita_Bmoojeni_menor1vermelho_UDMSE_002
Q072L5	35	1	353.883	0.0012337	0.176341	4.8768	0.942879	Male	Female	54818.9	Zinc metalloproteinase/disintegrin OS=Bothrops asper OX=8722 PE=1 SV=1	671.445	627.132	388.276	152.367	429.227	714.243	1084.56	1977.61	4345.45	2673.88	4874.68	1811	515.281	453.542	191.248	195.171	293.172	280.169	99.1499	116.513	223.01	75.507	757.535	849.464	461.746	461.553	388.276	135.972	169.505	285.771	1517.05	2535.76	3210.56	1984.96	4072.48	1305.11	656.434	619.7
C0HLF7	5	2	23.7675	0.00168294	0.176341	4.94073	0.927415	Female	Male	13240.8	Phospholipase A2 homolog sphenotoxin basic subunit B (Fragments) OS=Ophryacus sphenophrys OX=2340898 PE=1 SV=1	19.013	32.9882	54.7338	37.8614	23.9097	4.82364	5.91552e-05	0	20.8398	1.82278	38.0997	0	69.6405	61.3961	105.528	45.3187	32.3571	50.8559	22.5973	55.5518	489.231	18.145	80.1968	125.766	13.075	24.2785	54.7338	33.7874	9.44213	1.92995	8.27445e-05	0	15.3971	1.35314	31.8299	0	88.7174	83.8888
P0C7A9	6	1	75.3113	0.00446613	0.2752	90.2165	0.856812	Female	Male	7166.29	Snake venom metalloproteinase bothrojaractivase (Fragments) OS=Bothrops jararaca OX=8724 PE=1 SV=1	27.0556	23.4126	16.5841	17.5545	7.09787	6.16147	2.00512	1.93627	4.60554	1.7894	9.95685	10.275	194.36	157.325	88.1556	65.8366	5063.15	5393.99	5.45181	7.38057	156.139	0	236.961	218.154	18.6059	17.2311	16.5841	15.6656	2.803	2.46522	2.8047	2.48275	3.40272	1.32836	8.3183	7.40474	247.601	214.962
A0A1L8D6A8	29	2	263.259	0.00625719	0.2752	1.99703	0.823419	Female	Male	46811.7	BATXSVMPI4 OS=Bothrops atrox OX=8725 PE=2 SV=1	3454.83	3232.91	5676.69	5768.09	7158.02	1232.77	505.809	500.858	276.227	366.494	139.668	166.352	4448.83	3710.74	5284.04	5130.86	6783.29	6299.27	4108.95	4164.34	6341.91	7850.78	1711.62	1038.12	2375.86	2379.34	5676.69	5147.44	2826.75	493.234	707.51	642.218	204.085	272.067	116.683	119.882	5667.51	5070.18
Q44557	1	1	6.4714	0.00708835	0.2752	2.79605	0.809791	Female	Male	7170.04	Hypothetical protein in rhdA 5'region (ORF1) (Frag	230.692	625.313	938.1	1461.24	614.386	1152.03	7.6477	11.6117	2.05333	2.83121	0	0	183.944	919.254	393.189	261.107	627.776	1675.52	1133	2685.57	1532	4204.61	137.81	354.806	158.645	460.215	938.1	1304.01	242.626	460.929	10.6974	14.889	1.51706	2.10174	0	0	234.332	1256.03
Q6IWF1	9	1	58.9698	0.00787923	0.2752	3.92999	0.797681	Female	Male	26313.9	Snake venom serine protease BthaTL OS=Bothrops alternatus OX=64174 PE=2 SV=1	4.26044	4.8681	6.08502	10.0481	4.72689	3.01687	0.761479	0.765589	0.552349	0.509605	2.9667	4.24655	3.76505	6.86021	6.66252	2.22302	11.8679	14.2465	10.0706	1.76847	46.9958	49.8612	4.7512	9.161	2.92986	3.5828	6.08502	8.96688	1.86668	1.20706	1.06513	0.981664	0.408093	0.378304	2.47849	3.06031	4.79642	9.37348
Q9PSM5	3	3	25.4828	0.0110539	0.330927	5.10753	0.755497	Male	Female	14697.1	Snaclec GPIB-binding protein subunit beta OS=Bothrops jararaca OX=8724 PE=1 SV=1	107.88	2719.28	3966.28	461.696	65948.8	50865.1	15653.7	15183.4	20260	15365.7	88839.6	18422.7	1468.72	491.424	326.675	556.729	11129.9	11525.9	246.004	92.183	208.878	237.153	30682.3	1339.12	74.1879	2001.32	3966.28	412.017	26043.7	20351.3	21896	19468.7	14968.7	11406.7	74219.7	13276.5	1871.05	671.459
P18998	1	1	4.0071	0.0143034	0.360039	12.2654	0.7199	Male	Female	10198.6	Mojave toxin acidic chain.	272.275	204.919	152.837	111.177	145.434	143.595	187.7	11632.2	2248.51	2355.29	5263.26	834.461	229.065	265.426	191.959	179.708	143.316	58.1366	39.8386	41.7085	360.163	0	208.108	202.737	187.241	150.815	152.837	99.2141	57.4328	57.4528	262.549	14915.2	1661.27	1748.44	4397.11	601.36	291.813	362.666
A0A1L8D6G9	12	5	72.6868	0.0154624	0.360039	2.87746	0.708557	Male	Female	17469.6	BATXCTL18 OS=Bothrops atrox OX=8725 PE=2 SV=1	16691.5	26590.3	7348.07	15866.1	13990.2	44559.9	127231	129842	15051.5	33191.9	70214.5	18788.9	13247.7	25791.5	7673.07	9417.3	6609.12	17034	8345.18	21742.9	5971.36	7609.24	19932.5	37120.5	11478.6	19569.7	7348.07	14158.9	5524.85	17828.6	177967	166487	11120.5	24640	58659.6	13540.3	16876.7	35240.4
Q7T1T3	15	1	168.358	0.018096	0.375979	6.19533	0.684856	Female	Male	27971	Metalloprotease BOJUMET III (Fragment) OS=Bothrops jararacussu OX=8726 PE=2 SV=1	203.792	134.798	6.46512	3.594	20.6549	36.7228	2.57394	0	0.532879	0.829872	0	0.148112	361.36	283.919	17.7654	16.9924	174.659	143.376	1.86597	4.49202	114.407	0.450592	740.816	680.674	140.146	99.2081	6.46512	3.20728	8.15676	14.6929	3.60034	0	0.393708	0.616055	0	0.106738	460.349	387.934
P0DJG3	4	3	22.5439	0.0203435	0.375979	7.04426	0.666537	Male	Female	13641.6	Thrombin-like enzyme TLBan (Fragments) OS=Bothrocophias andianus OX=1144373 PE=1 SV=1	49.5296	105.459	232.627	57.5941	2505.59	3731.58	249.986	377.153	874.088	449.076	4974.06	1536.39	105.777	111.09	180.439	245.705	242.766	292.216	20.6047	54.8804	159.316	6.65468	382.684	347.579	34.061	77.6151	232.627	51.3969	989.476	1493.02	349.673	483.598	645.803	333.371	4155.51	1107.21	134.753	151.789
P81243;P06859;P51972;P81458	15	5	157.47	0.0215293	0.375979	1.84556	0.65747	Male	Female	15102.4	Phospholipase A2 (EC 3.1.1.4) (Phosphatidylcholine	11234.5	10330.7	7024.71	7690.06	9355.31	23094.5	5263.63	5017.36	4650.38	6581.34	2944.35	4565.52	3648.68	3548.41	3157.01	2948.92	7254.96	7101.53	5940.97	6581.6	1636.96	593.077	3993.53	6560.64	7725.84	7603.1	7024.71	6862.6	3694.48	9240.19	7362.6	6433.43	3435.84	4885.65	2459.82	3290.18	4648.17	4848.39
P28288;P16970;P55096	5	1	23.1566	0.0261762	0.421967	4.28669	0.625223	Female	Male	75989.3	ATP-binding cassette_ sub-family D_ member 3 (70 k	624.898	780.262	222.909	233.085	220.478	1.12486	5.90735	15.4454	11.3383	31.7074	0.714087	3.45585	361.413	178	293.814	280.453	172.178	153.673	37.3041	33.9661	3992.38	3552.78	40.4968	125.595	429.736	574.253	222.909	208.004	87.0685	0.45006	8.26303	19.8046	8.37706	23.5379	0.596574	2.49048	460.415	243.211
O13069	10	2	77.9399	0.0341264	0.510832	4.2188	0.579236	Male	Female	28578.8	Kinin-releasing and fibrinogen-clotting serine pro	241.267	457.632	246.109	150.941	5779.11	1319.05	2316.83	3290.88	489.779	561.619	5124.54	388.302	516.758	602.915	176.846	319.173	269.65	228.628	993.417	282.648	156.089	15.7491	590.48	675.098	165.917	336.806	246.109	134.7	2282.21	527.757	3240.72	4219.67	361.864	416.918	4281.22	279.832	658.315	823.796
I2DAL6	28	7	282.99	0.0373573	0.521915	1.6803	0.563023	Male	Female	16636.1	Putative phospholipase A2-like myotoxin Myo-II OS=Bothrops diporus OX=1107943 PE=2 SV=1	17182.8	17178.7	35842.1	35104.3	12935.6	10692.4	32439.6	30577.1	21250	23250.8	6801.32	9248.04	12527.6	13384.6	9354.5	8563.47	9875.14	9107.69	18576.4	19044.5	7619.78	2258.7	25989.8	13970.5	11816.4	12643.1	35842.1	31327	5108.36	4278.05	45375.5	39207	15700.1	17260.2	5682.06	6664.67	15959.4	18288.1
E3UJL8	36	4	330.416	0.0430469	0.538678	1.52766	0.537136	Male	Female	35237.7	MP_IIx2 SVMP (Fragment) OS=Bothrops neuwiedi OX=95648 PE=2 SV=1	71821.1	69142.8	89265.5	92762.9	36536.2	38396.8	91282.7	81167.5	36600.8	36865.8	41237.4	61650.5	71271.8	60310.1	21722	20246.4	27693.8	27455.6	53284.9	55966.6	6211.84	2671.72	69746.4	72226.3	49390.7	50887.3	89265.5	82781.5	14428.4	15362.7	127683	104076	27041.8	27367.3	34451.2	44428.9	90795.6	82404.9
A0A1L8D5U3	15	1	169.526	0.0445662	0.538678	1.26888	0.530721	Female	Male	29067.7	BATXSVSP18 OS=Bothrops atrox OX=8725 PE=2 SV=1	77.8466	87.7383	111.838	107.751	29.1443	35.6798	84.627	49.669	33.4018	40.3159	32.321	36.4527	68.2504	74.8861	81.3708	66.2659	66.3654	61.6008	93.3305	73.0588	120.549	63.5783	61.7762	91.1716	53.5344	64.5731	111.838	96.1572	11.5093	14.2756	118.374	63.6874	24.6783	29.9285	27.0021	26.2699	86.9465	102.321
P20474	17	3	194.291	0.0480481	0.538678	8.22815	0.516705	Male	Female	14779.6	Phospholipase A2 (EC 3.1.1.4) (Myotoxin I) (Phosph	668.972	521.222	636.193	383.223	1806.01	864.758	33434.7	34149.3	2519	2678.22	728.301	861.887	566.192	401.974	364.091	490.339	414.84	256.626	2280.44	1615.98	520.27	1242.6	1227.2	251.243	460.046	383.606	636.193	341.987	713.207	345.992	46767.5	43787.4	1861.11	1988.17	608.448	621.125	721.291	549.24
Q9I8X1	2	1	18.6947	0.0488391	0.538678	1.38996	0.513645	Male	Female	28716.4	Venom serine proteinase Dav-PA precursor (EC 3.4.2	69306.3	65969.1	26034.1	26980.9	28563.2	22798.8	32840.6	28719.5	50492.9	48782.2	42328.7	46491.7	52441.6	48874.6	15959.7	14965.3	24771.5	22605.6	10013.6	10830.1	81602.2	4579.19	36507.2	28880.9	47661.3	48551.6	26034.1	24077.7	11279.8	9121.88	45936.4	36825.1	37305.7	36213.4	35362.9	33504.6	66807.1	66780
Q8AXY1	17	8	111.806	0.0552498	0.55407	1.41028	0.490352	Male	Female	16254.1	Acidic phospholipase A2 BthA-1 OS=Bothrops jararacussu OX=8726 PE=1 SV=1	28710.2	27553	16937.8	8633.61	30764.6	22863.8	8242.37	10227.6	24039.2	23378.7	7157.57	26827	20107.7	22756.7	3178.99	893.602	10092.9	8011.92	9896.69	2905.8	3466.54	73.6684	51151.6	34334.8	19743.7	20278.3	16937.8	7704.62	12149.2	9147.9	11529.2	13114.2	17760.9	17355.2	5979.69	19333.1	25615.9	31093.7
C9DPL5	12	3	120.563	0.0555224	0.55407	6.09416	0.489416	Male	Female	14434.7	Acidic phospholipase A2 BpirPLA2-I OS=Bothrops pirajai OX=113192 PE=1 SV=1	390.141	447.398	907.261	436.67	24387.4	1373.29	710.235	850.564	2406.47	2347.16	109.623	267.168	435.86	463.676	105.806	26.0662	655.53	579.072	1033.32	269.957	300.006	61.2536	1023.71	728.775	268.296	329.273	907.261	389.684	9630.75	549.457	993.454	1090.62	1777.97	1742.41	91.5829	192.536	555.256	633.545
P81996	1	1	6.2324	0.0655719	0.570053	1.32511	0.457549	Male	Female	15325.3	Echicetin beta subunit.	0.202374	0	107.436	192.218	0	0	4.54327	63.5487	17.265	3.88213	0	0	1.40932	6.98635	40.2245	26.6734	29.2883	15.0741	58.0432	53.5957	3.69191	9.08155	33.559	16.0042	0.13917	0	107.436	171.535	0	0	6.35498	81.4843	12.7559	2.8819	0	0	1.79538	9.54584
A0A1L8D626	20	7	222.953	0.0659221	0.570053	3.20887	0.456522	Male	Female	28937.8	BATXSVSP19 OS=Bothrops atrox OX=8725 PE=2 SV=1	26647.2	20168.2	3232.52	4121.16	21575.1	30613.9	3156.28	2297.91	88478.5	93173	29384.3	31508.3	20903.3	12990.6	13795.8	8196.83	9487	7858.71	3981.56	805.424	1869.89	737.395	15555.7	14248.1	18325	14843.3	3232.52	3677.72	8520.17	12248.7	4414.91	2946.45	65370.6	69166.9	24548.7	22706.7	26629.4	17749.8
A0A1L8D621	9	5	39.07	0.0684459	0.570053	1.80714	0.449269	Female	Male	27134.6	BATXKUN1 OS=Bothrops atrox OX=8725 PE=2 SV=1	4076.04	10508.7	13363.5	10123.2	6464.5	13705.9	632.016	1006.9	1824.45	1774.26	42.3987	596.053	2746.38	10511	3677.48	2756.63	14196.8	27565.7	27782.3	3362.78	3039	9221.66	5011.45	5998.53	2803.06	7734.1	13363.5	9033.89	2552.88	5483.76	884.045	1291.08	1347.96	1317.12	35.4214	429.55	3498.7	14361.8
A0A1L8D656	39	2	397.912	0.069199	0.570053	2.27229	0.447153	Male	Female	70839.9	BATXSVMPIII17 OS=Bothrops atrox OX=8725 PE=2 SV=1	2309.79	3125.6	1240.49	1730.22	3187.62	12985.6	1270.5	1000.38	398.247	585.023	1523.22	1811.83	1589.84	2198.87	1022.21	1454.11	933.697	1048.68	458.533	356.157	164.332	84.1502	1653.46	2752.8	1588.42	2300.36	1240.49	1544.04	1258.81	5195.6	1777.14	1282.72	294.237	434.291	1272.55	1305.71	2025.35	3004.43
A0A1L8D5U8	26	9	189.798	0.0778676	0.570053	1.67306	0.424261	Male	Female	29171.1	BATXSVSP7 OS=Bothrops atrox OX=8725 PE=2 SV=1	40157.4	36023.3	109918	115400	26920.3	19452.2	100381	88684.3	59236.2	59481.2	22810.6	28361.6	32137.6	27436.5	28899.6	26514	37997.7	35801.2	67206.6	71918.1	24259.3	6777.44	33905.9	29620.2	27615.9	26512.2	109918	102983	10631	7782.89	140410	113714	43765.6	44155.8	19056.8	20439	40941.2	37488
P04264	3	1	21.438	0.0825698	0.570053	2.1176	0.412851	Male	Female	66057.6	Keratin_ type II cytoskeletal 1 (Cytokeratin 1) (K	4415.89	4400.3	6120.32	6717.95	12126.8	12099.6	3188.62	3351.18	2622.94	2249.58	2270.41	2414.29	5322.17	4951.67	3546.78	4803.41	1907	1632.97	1256.87	1491.94	1753.48	0	1201.56	1400.13	3036.77	3238.51	6120.32	5995.08	4788.97	4841.07	4460.14	4297	1937.91	1669.97	1896.78	1739.88	6780.09	6765.73
A0A1L8D610	13	9	100.788	0.0831186	0.570053	1.93472	0.411561	Female	Male	29064	BATXSVSP11 OS=Bothrops atrox OX=8725 PE=2 SV=1	8170.41	7510.22	9936.34	8406.56	17451.8	9600.03	1143.28	903.501	3666.6	2520.73	6061.2	4236.69	21161.5	17964.4	20276	17694.7	18521.2	24416	4266.15	3149.59	3174.61	2047.3	11566.6	9779.52	5618.71	5527.33	9936.34	7502	6891.85	3841	1599.18	1158.5	2709	1871.26	5063.74	3053.2	26958.4	24545.7
P81382	8	1	87.7107	0.0846221	0.570053	1.44637	0.408069	Female	Male	58620.2	L-amino acid oxidase precursor (EC 1.4.3.2) (LAO)	730.242	1328.5	897.886	1319.67	9968.09	14204.1	54.9619	31.1635	115.708	157.845	8.57809	418.445	912.055	1576.28	987.97	877.504	14206.1	15874.3	513.362	819.255	214.743	902.193	2532.8	2868.43	502.181	977.742	897.886	1177.67	3936.47	5683.12	76.8791	39.959	85.4884	117.176	7.16644	301.556	1161.9	2153.75
P0C6S1	8	1	96.5705	0.0876133	0.570053	1.19433	0.401299	Male	Female	8008.07	Snake venom metalloproteinase BnP2 (Fragments) OS=Bothrops pauloensis OX=1042543 PE=1 SV=1	455.406	421.165	471.953	125.862	11100.6	4923.31	1532.81	1371.95	3028.37	3395.19	201.74	161.206	456.332	288.019	248.031	52.4098	2015.74	2297.37	55.9413	18.377	93.5536	5.99992	16814.9	418.921	313.178	309.967	471.953	112.319	4383.71	1969.83	2144.05	1759.17	2237.45	2520.41	168.541	116.174	581.336	393.536
A0A1L8D639	22	8	130.029	0.0878644	0.570053	1.35527	0.400741	Male	Female	17548.4	BATXCTL29 OS=Bothrops atrox OX=8725 PE=2 SV=1	6792.75	7197.53	4763.24	3271.4	10070.2	7102.27	2934.17	3245.03	6229.17	6123.15	6157.58	8145.81	5379.32	5690.52	2307.14	1522.86	3508.05	3459.73	2692.71	2481.4	2308.28	66.2942	14320.3	9413.23	4671.31	5297.19	4763.24	2919.39	3976.81	2841.64	4104.23	4160.89	4602.3	4545.51	5144.26	5870.33	6852.89	7775.26
P83044	1	1	5.7216	0.0895808	0.570053	2.25554	0.396969	Female	Male	7595.23	Disintegrin CC8B.	56.1559	48.8561	34.034	11.6391	0.736814	0	458.445	536.077	0	8.80502	30.3887	0	44.1829	72.8691	266.031	230.165	31.5999	120.258	989.136	787.537	4.80305	0	69.3944	57.148	38.6179	35.9568	34.034	10.3867	0.290973	0	641.259	687.376	0	6.53639	25.3878	0	56.286	99.565
A0A2H4N3D5;A0A1L8D673	42	29	322.245	0.0913215	0.570053	1.71409	0.393217	Male	Female	27749.1	Cysteine-rich Venom Protein Moojin (Fragment) OS=Bothrops moojeni OX=98334 PE=2 SV=1	17676.2	33224.2	16921.9	18045.2	43195.9	64184.3	15383.1	15918.8	8916.74	7885.34	66441.5	38137.2	18009	20088.8	7339.61	9558.9	12968.9	20625.2	8590.79	15473.3	4718.82	13294.3	38031.4	33117	12155.7	24452.2	16921.9	16103.5	17058.4	25680.3	21517.5	20411.6	6587.97	5853.68	55507.6	27483.8	22942.2	27448.5
U5YCR8	12	2	97.8689	0.0924866	0.570053	1.49481	0.390745	Female	Male	28467.2	Snake venom serine protease pictobin (Fragment) OS=Bothrops pictus OX=133440 PE=2 SV=1	1148.18	547.663	912.309	725.637	395.755	2.46831	255.583	827.176	313.243	457.042	0	43.8975	776.231	307.418	444.662	457.5	1028.32	483.715	1696.01	859.099	993.387	654.949	577.479	135.429	789.59	403.066	912.309	647.557	156.287	0.987579	357.501	1060.63	231.434	339.285	0	31.6351	988.867	420.043
B8QCC5	4	3	23.2916	0.0983692	0.588988	1.60443	0.378725	Female	Male	21885.1	Endothelin converting enzyme-like protein 1 (Fragment) OS=Bothrops asper OX=8722 GN=ECEL1 PE=4 SV=1	2082.24	1709.07	1877.59	1564.69	756.562	467.461	554.863	664.603	765.439	105.122	282.468	792.279	1635	2802.12	2436.91	1580.31	1609.75	989.863	1204.04	1534.74	1404.99	1991.38	1325.36	132.921	1431.94	1257.83	1877.59	1396.32	298.772	187.033	776.125	852.176	565.53	78.0371	235.984	570.962	2082.88	3828.69
P83512;P0DJE1	51	17	358.55	0.102527	0.596829	1.50128	0.370661	Female	Male	46506	Snake venom metalloproteinase BaP1 OS=Bothrops asper OX=8722 PE=1 SV=2	26730.5	24161.4	22378.4	22637.9	12310.4	12431.6	3665.5	3116.58	5091.09	5935.36	20583.5	21828.5	21423.4	19778.5	14125.2	12496.7	22285.2	35311	8969.44	5055.32	26572.3	38974.3	33191.8	33353.7	18382.3	17782.2	22378.4	20202	4861.45	4973.94	5127.19	3996.19	3761.45	4406.11	17196.1	15730.8	27291.9	27024.4
P09872;P20005;P33589	6	1	46.6447	0.106689	0.604274	1.58978	0.362917	Male	Female	25790.2	Ancrod (EC 3.4.21.74) (Venombin A) (Protein C acti	703.824	611.504	1931.36	2027.94	375.306	232.332	1835.34	1621.12	1033.25	993.705	443.346	548.09	592.072	1950.85	496.091	416.116	456.717	395.939	1006.8	1075.18	69.1114	81.8665	677.714	554.387	484.013	450.051	1931.36	1809.73	148.211	92.9569	2567.21	2078.65	763.4	737.676	370.387	394.985	754.26	2665.55
X2L4E2	53	8	528.493	0.115332	0.604315	1.38494	0.347788	Female	Male	56747.9	L-amino acid oxidase (Fragment) OS=Bothrops pictus OX=133440 PE=2 SV=1	83766.3	81160.9	48579.8	43337.5	43054	28512.5	12163	12336.5	18389.5	15889.2	29552.2	45338.1	60178.3	84599.7	37170.9	29531.8	42828.9	41268.3	31909.6	21805.1	67361	28880.5	82556.9	111863	57605.3	59732.4	48579.8	38674.3	17002.3	11408	17013.2	15818.3	13586.7	11795.4	24689	32673.2	76663.1	115593
E3UJL9	27	4	190.976	0.11609	0.604315	1.54941	0.346519	Female	Male	34727.2	MP_IIx3 SVMP (Fragment) OS=Bothrops neuwiedi OX=95648 PE=2 SV=1	10392.7	10674.8	18820.1	24265.5	11116.4	11139.3	15442.5	7467.16	11038.6	14706.8	62.4202	1618	10801.9	10742.1	8708.51	7459.44	11469	14186.7	15465.8	26391.2	12461.8	34623.3	30508	29054.9	7146.94	7856.35	18820.1	21654.5	4389.94	4456.88	21600.5	9574.65	8155.63	10917.6	52.148	1166.02	13760.9	14677.6
Q6TGQ8;A0A2H4N3D4;A0A1L8D690;B3EWI9	82	12	642.356	0.121159	0.604315	1.063	0.338246	Female	Male	54892.9	L-amino-acid oxidase (Fragment) OS=Bothrops moojeni OX=98334 PE=1 SV=1	4927.69	9483.09	5095.64	9416.63	9292.05	22330.2	830.592	945.128	1539.6	2091.28	246.298	1599.76	2871.64	6602.35	3811.62	4264.27	4494.69	8281.3	3855.36	6769.95	6489.26	9260.84	4999.51	10368.8	3388.73	6979.31	5095.64	8403.38	3669.5	8934.38	1161.81	1211.88	1137.51	1552.46	205.766	1152.88	3658.27	9021.16
B9TWJ1	8	1	54.4442	0.121971	0.604315	1.0108	0.336955	Male	Female	24397.6	TNF receptor-associated factor 6 (Fragment) OS=Bothrops asper OX=8722 GN=TRAF6 PE=4 SV=1	13.4393	61.1802	41.6419	5.42237	183.951	377.406	14.3351	0.623009	1.13267	1.10508	2.64743	0.42607	4.90341	232.073	102.663	83.6019	6.684	37.835	12.2912	3.3705	52.2739	29.7423	64.9103	65.4499	9.24207	45.0271	41.6419	4.83892	72.6434	151.001	20.0515	0.798843	0.836854	0.820359	2.21176	0.30705	6.24661	317.094
O93364	17	1	139.008	0.12599	0.604315	1.38347	0.330696	Female	Male	59061.8	L-amino acid oxidase precursor (EC 1.4.3.2) (LAO)	431.722	554.455	635.531	591.224	1079.58	1017.51	142.052	72.3092	417.021	389.877	7.90966	183.271	406.741	789.802	224.306	164.591	441.808	667.872	631.962	942.876	517.051	988.36	1057.31	807.506	296.891	408.065	635.531	527.607	426.334	407.11	198.698	92.7174	308.108	289.425	6.60801	132.075	518.161	1079.15
P78574	2	1	11.1869	0.127537	0.604315	93.2787	0.328345	Male	Female	84721.6	Catalase A (EC 1.11.1.6).	5.47277	0	7.21076	6.83436	6458.36	74.2298	20.0112	265.559	0	0	247.847	0	2.43509	0	3.27062	23.3699	13.3108	17.1974	0	3.32412	0	12.9908	0	0.0621924	3.76358	0	7.21076	6.09897	2550.46	29.6996	27.991	340.509	0	0	207.06	0	3.10214	0
Q9JJV0	1	1	5.0889	0.131993	0.604315	2.23332	0.321737	Male	Female	22565.8	Beta crystallin A4 (Beta-A4-crystallin).	28704.5	26066.1	9580.35	11274.5	20242.4	16752.2	4241.24	891.714	6703.59	7622.01	29575.8	35669.9	12013.9	11438.9	4792.44	4435.74	12854.9	13634.8	3100.95	3064.26	1612.64	0	10310.4	11095.9	19739.8	19183.9	9580.35	10061.3	7993.88	6702.6	5932.52	1143.39	4952.82	5658.19	24708.7	25705.7	15304.9	15629.6
Q90249;Q9IAT9;P0DI92;P0DMK0;P20381	39	7	301.24	0.134116	0.604315	1.46658	0.318674	Male	Female	14473.4	Phospholipase A2 homolog 1 (Bothropstoxin I) (BthT	5362.34	7088.63	1275.58	664.115	13857.8	20232.8	5.81138	63.5934	2510.52	58.0655	0.109299	56.4351	5253.9	11018.3	1107.34	1215.17	494.181	3857.13	432.623	1287.09	1658.13	1043.47	2471.86	5055.38	3687.63	5217.05	1275.58	592.655	5472.53	8095.21	8.12878	81.5417	1854.85	43.1048	0.0913121	40.6704	6693.12	15054.9
A0A2H4N3E2;A0A1L8D603;C0L2W4	42	24	242.608	0.137478	0.604315	1.30692	0.313928	Female	Male	53177	Hyaluronidase (Fragment) OS=Bothrops moojeni OX=98334 PE=2 SV=1	103877	99430.1	108758	136279	108642	99734.1	4746.29	4234.16	11672.3	12200.8	6920.24	10639.2	62438.2	69081.9	83014.5	88115.2	83414.1	81141.8	45672.7	51979.9	146334	3774.63	106726	102472	71435.2	73178	108758	121615	42903.6	39903.9	6638.97	5429.18	8623.87	9057.27	5781.42	7667.21	79542.1	94390.4
F2Q6F6	8	3	72.9416	0.137679	0.604315	1.83637	0.313648	Male	Female	27683.9	Cysteine-rich seceretory protein Pg-CRP OS=Cerrophidion godmani OX=44722 PE=2 SV=1	2761.35	7021.62	2728.81	2930.05	8065.65	12287	2184.63	2411.42	1288.37	1132.69	15695.5	11428.7	4076.1	3559.38	1155.06	1415.57	2129.81	3521.11	1022.59	2267.47	440.864	2471.15	8333.27	7691.32	1898.95	5167.73	2728.81	2614.77	3185.18	4916.08	3055.8	3092	951.888	840.849	13112.5	8236.14	5192.68	4863.37
P0C930;Q56EB0	5	2	45.7805	0.143214	0.604315	1.53846	0.306117	Male	Female	15273.7	Snaclec bothroinsularin subunit beta OS=Bothrops insularis OX=8723 PE=1 SV=1	4236.61	2723.22	5094.93	5830.02	5977.51	4377.22	1859.39	3397.67	5370.46	2880.38	4746.98	4868.95	1306.25	1468.99	2325.21	2444.66	2009.83	2679.26	3243.36	3685.6	6888.11	0	2716.28	4618.76	2913.48	2004.22	5094.93	5202.7	2360.56	1751.34	2600.86	4356.61	3967.86	2138.24	3965.8	3508.84	1664.07	2007.16
Q98UF9	36	13	307.222	0.143423	0.604315	2.07102	0.305839	Male	Female	69862.5	Zinc metalloproteinase-disintegrin-like HF3 OS=Bothrops jararaca OX=8724 PE=1 SV=3	27639.6	29124.7	3796.72	3333.31	9916.48	12501.4	21589.5	32546.7	38449.1	37097.8	2408.34	801.474	26889.8	23064	1956.49	1914.66	6990.42	7284.39	1320.7	1381.26	2766.86	8558.64	20654.2	3062.46	19007.5	21435	3796.72	2974.64	3916.09	5001.83	30198.7	41732.6	28407.4	27539.5	2012.01	577.588	34255.8	31513.6
P28065	2	1	10.0723	0.144827	0.604315	8.30198	0.303983	Male	Female	23378.4	Proteasome subunit beta type 9 precursor (EC 3.4.2	4086.78	350.919	5644.67	1781.96	181533	100946	86781.7	115736	3105.79	6322.7	90420.8	36.6451	15505.1	639.831	3732.26	8645.11	15568	8755.77	15955.6	316.243	802.088	834.197	45.4005	1080.35	2810.44	258.267	5644.67	1590.21	71688.6	40388.6	121388	148400	2294.66	4693.65	75540.7	26.4085	19752.5	874.236
Q08076	1	1	5.1372	0.152322	0.604315	Infinity	0.2944	Male	Female	5940.41	ATP synthase protein 8 (EC 3.6.3.14) (ATPase subun	0	0	0	0	0	0	890.113	634.118	0	0	0	0	0	0	0	0	0	0	0	0	0	0	0	0	0	0	0	0	0	0	1245.06	813.088	0	0	0	0	0	0
Q6JK69	19	1	280.297	0.153042	0.604315	2.96498	0.293508	Male	Female	16381.7	Phospholipase A2 homolog 1 OS=Bothrops atrox OX=8725 PE=1 SV=1	24384.2	30798.8	37171.8	48125.7	253609	417113	13821.5	13092.3	30344.9	30956	18714.8	27899.5	17259.9	23478.7	11764.6	10689	15498.8	18106.3	38862.9	55446.8	21476.2	38297.3	29710.7	38477.6	16768.8	22667.1	37171.8	42947.2	100152	166888	19333.1	16787.4	22419.7	22980.2	15635	20105.9	21987.9	32080.3
P04971;O52727;Q08193	49	19	256.104	0.153532	0.604315	1.10614	0.292902	Female	Male	28873	Batroxobin precursor (EC 3.4.21.74) (Bothrops atro	123693	123245	148084	174247	316694	282586	14243.5	4914.26	150888	150938	3862.15	82664.4	136793	157283	124342	103824	166680	172761	125246	129328	161867	277985	102001	85237.9	85062.7	90705.2	148084	155498	125065	113064	19923.4	6301.24	111481	112049	3226.57	59572.7	174265	214904
Q9I834	29	1	418.544	0.155719	0.604315	1.27393	0.290229	Male	Female	14685.5	Phospholipase A2 homolog 2 (Myotoxin II) (MjTX-II)	2719.73	2462.72	4474.36	4723.58	6193.41	5607.45	2995.31	2711.05	3344.2	2934.61	1515.48	1778.9	1964.61	1876.65	1333.61	1157.54	2665.32	3060.56	4319.28	4489.36	6331.45	373.854	2464.47	2508.95	1870.33	1812.5	4474.36	4215.31	2445.82	2243.56	4189.75	3476.2	2470.8	2178.5	1266.09	1281.98	2502.79	2564.16
A0A1L8D661;A0A1L8D640	16	5	126.514	0.170844	0.611954	1.74746	0.272831	Female	Male	17482.4	BATXCTL12 OS=Bothrops atrox OX=8725 PE=2 SV=1	17787.5	18897.4	66298.3	111290	64942.8	84325.3	104230	91179.6	39791.1	42965.5	2363.27	8075.39	14743.7	24307.9	68680.6	61970.7	60694.5	75789.8	242518	313562	65400.9	142334	33775.9	35823	12232.3	13908	66298.3	99315	25646.4	33738.8	145794	116914	29398.9	31895.4	1974.36	5819.59	18782.5	33213.2
P38409;P21278;P29992;P45645	3	1	16.8367	0.170929	0.611954	1.32311	0.272738	Male	Female	42355.5	Guanine nucleotide-binding protein_ alpha-11 subun	2.73433	5.67839	294.854	28.1332	579.343	436.289	40.8626	25.4826	14.9735	3.91366	0.755016	3.74734	1.83572	1.08218	0.0217454	0	2.03881	0.393486	756.84	53.7601	144.082	0	124.628	1.21523	1.88038	4.17915	294.854	25.106	228.787	174.56	57.1573	32.6747	11.0629	2.9053	0.630767	2.70055	2.33859	1.47864
A0A1L8D611	21	1	299.642	0.17515	0.611954	1.3195	0.2682	Male	Female	16547	BATXPLA3 OS=Bothrops atrox OX=8725 PE=2 SV=1	1208.88	1036.09	1895.49	2057.75	3674.66	2344.64	1205.1	1067.35	1502.14	1295.84	625.636	736.066	844.302	836.92	580.49	521.057	1160.88	1312.78	1855.37	2016.51	2590.98	168.286	1119.64	1126.61	831.334	762.538	1895.49	1836.33	1451.15	938.099	1685.66	1368.59	1109.83	961.965	522.679	530.451	1075.58	1143.53
E3UJL7	28	4	252.026	0.181229	0.611954	1.1635	0.261881	Female	Male	37768.6	MP_IIx1 SVMP (Fragment) OS=Bothrops neuwiedi OX=95648 PE=2 SV=1	16445	14138.4	15079.5	15645.7	34316.1	7681.53	6883.2	6098.87	1415.76	1408.01	25981.3	3546.62	31721.6	22783.7	11345.6	11670.1	12168.8	11655.6	7717.54	6993.62	15466.2	20690.1	10153.4	10577.1	11309.1	10405.5	15079.5	13962.2	13551.7	3073.4	9628.01	7820.18	1046.01	1045.24	21705.7	2555.9	40411.2	31130.7
M1V359	6	1	43.0019	0.185082	0.611954	1.97873	0.258003	Female	Male	17829.1	Botrocetin-2 alpha OS=Bothrops jararaca OX=8724 GN=bot-2A PE=2 SV=1	14.815	7.30961	0.62022	4.19863	14.7482	12.8837	3.36385	2.61234	0.897459	2.50791	2.43118	2.06736	8.06776	9.23879	5.49861	26.1371	9.46285	5.70178	3.33641	1.53098	3.01332	1.35229	11.3542	50.7605	10.1881	5.37969	0.62022	3.74685	5.82415	5.15483	4.70524	3.34964	0.663071	1.86175	2.03109	1.48986	10.2778	12.6235
Q9JQQ3	1	1	5.2239	0.185174	0.611954	1.01166	0.257911	Female	Male	8875.26	50S ribosomal protein L28.	49.3232	0	0	0	1690.77	0	0	0	0	0	1026.9	0	1826.26	26.2763	0	69.2675	33.2105	130.188	4.09946	0	53.8604	0	0	656.108	33.9191	0	0	0	667.698	0	0	0	0	0	857.905	0	2326.53	35.9028
E3UJL1	20	6	128.729	0.185177	0.611954	1.16463	0.257909	Female	Male	51680.4	MP_III2 SVMP (Fragment) OS=Bothrops neuwiedi OX=95648 PE=2 SV=1	6254.18	9133.8	6814.29	11689.1	12448	16647.4	1737.02	977.959	4969.98	5240.09	1159.34	2024.38	5784.7	10560	7800.23	7242.08	7653.47	10738.9	2866.71	4011.74	5308.73	5937.31	11205.8	13007.4	4300.94	6722.24	6814.29	10431.3	4915.8	6660.67	2429.69	1253.97	3671.97	3889.97	968.556	1458.88	7369.32	14428.7
A0A1L8D630	7	3	63.1658	0.188181	0.611954	1.67008	0.254952	Male	Female	18140.3	BATXCTL42 OS=Bothrops atrox OX=8725 PE=2 SV=1	44406.6	42724.5	30016.1	34342.5	29045.8	27014.6	7336.47	7501.28	9210.24	8892.51	19331.2	25251.1	19693.2	19415.4	20181.7	20468	19653.1	20024.1	6156.89	5896.26	5492.01	0	15070.4	18643	30538	31444.1	30016.1	30647.1	11470.4	10808.6	10262	9618.41	6804.81	6601.35	16150	18197.4	25087.8	26528.3
Q97FB5	2	1	15.2104	0.18945	0.611954	1.83961	0.25372	Female	Male	16692.2	Hypothetical protein CAC2825.	5.77854	13.7181	139.652	22.4264	14.565	0	89.3448	61.7238	0	0	50.8125	0	231.69	65.0152	43.0241	24.4851	43.759	21.5296	42.552	48.4425	55.1855	156.522	0	0	3.97385	10.0962	139.652	20.0133	5.75183	0	124.973	79.1444	0	0	42.4505	0	295.158	88.8339
Q6EER5	8	4	51.2371	0.198554	0.611954	1.01219	0.245159	Female	Male	14824.6	Basic phospholipase A2 Ceg-N6 OS=Cerrophidion godmani OX=44722 PE=1 SV=1	1310.95	1273.33	2551.39	2624.2	4856.56	326.104	2160.25	2540.86	2046.05	11.4469	45.3586	61.8052	2164.71	1624.38	947.102	543.967	1534.19	1130.72	2563.77	2729.75	1556.31	2333.62	2497.72	423.485	901.529	937.14	2551.39	2341.83	1917.89	130.475	3021.7	3257.97	1511.68	8.4976	37.8942	44.5403	2757.69	2219.48
P00761	4	2	19.4802	0.199006	0.611954	1.5052	0.244746	Male	Female	25093.8	Trypsin precursor (EC 3.4.21.4).	1165.27	2405.02	345.176	295.612	5385.06	9048.03	42.0677	36.0663	10.4225	5.1053	0	933.506	640.402	2682.13	396.185	84.427	542.106	1637.44	311.817	379.608	144.077	233.536	1941.34	4075.85	801.344	1770.03	345.176	263.803	2126.6	3620.14	58.843	46.2455	7.70049	3.78991	0	672.737	815.829	3664.74
A0A1L8D5V0	18	4	165.977	0.202839	0.611954	1.0298	0.24129	Female	Male	29207	BATXSVSP8 OS=Bothrops atrox OX=8725 PE=2 SV=1	6406.79	6711.93	3729.09	3476.88	5340.01	3574.88	1268.06	1173.12	12373.6	102.505	500.754	33.2436	8134.44	6398.05	3064.8	3121.97	5136.23	4666.32	1721.48	1298.58	1898.63	2485.17	5521.14	2575.86	4405.89	4939.81	3729.09	3102.76	2108.81	1430.32	1773.72	1504.21	9142.01	76.0947	418.347	23.9573	10362.7	8742
P08201;O67016	3	1	22.0759	0.204238	0.611954	1.49394	0.240048	Male	Female	94319	Nitrite reductase [NAD(P)H] large subunit (EC 1.6.	2230.31	1702	1502	891.582	4119.11	3144.26	1788.65	1333.63	2306.33	1982.13	111.582	859.831	1471.61	1699.65	547.908	112.265	1199.69	1257.02	1595.42	1155.46	544.395	0	3305.27	1818.33	1533.76	1252.63	1502	795.646	1626.67	1258.03	2501.91	1710.03	1703.99	1471.43	93.2193	619.643	1874.74	2322.33
A0A1L8D5V8	61	8	514.215	0.206148	0.611954	1.33788	0.23837	Female	Male	70669	BATXSVMPIII25 OS=Bothrops atrox OX=8725 PE=2 SV=1	9375.37	9210.37	5024.01	6047.67	5930.26	4513.92	1640.5	566.876	2979.3	3147.61	1719.2	4701.8	6498.67	9610.33	3474.62	2632.52	4208.03	4217.23	3476.24	5436.23	2541.38	5092.07	12716.8	13488.1	6447.35	6778.59	5024.01	5396.93	2341.9	1806.03	2294.69	726.868	2201.2	2336.62	1436.28	3388.39	8278.87	13131.1
A0A1L8D5W4	17	8	116.484	0.21516	0.611954	1.90384	0.230696	Male	Female	28803.5	BATXSVSP3 OS=Bothrops atrox OX=8725 PE=2 SV=1	37679.2	33684.6	252217	267591	12711.7	12581.9	188875	167717	121240	116588	22908.5	26392.4	30351.4	27001.8	74874.4	70276.5	71158.9	69547.5	123509	132826	5416.98	180.25	27345.7	29430	25911.6	24791	252217	238798	5019.94	5034.05	264192	215053	89575.8	86549	19138.5	19019.9	38665.6	36894.1
A0A1L8D631	14	5	112.802	0.216565	0.611954	1.26837	0.229535	Male	Female	17112.1	BATXCTL26 OS=Bothrops atrox OX=8725 PE=2 SV=1	8613.12	7043.23	5113.88	6421.54	13719.7	14273.5	4321.35	4189.51	13941.8	14296.9	6262.34	9365.32	7085.91	7130.54	5678.69	4592.32	11198.8	10120.8	2683.77	3214.73	5192.5	17.1378	14683	13205.6	5923.17	5183.63	5113.88	5730.57	5418.02	5710.86	6044.58	5371.93	10300.7	10613.3	5231.78	6749.18	9026.98	9742.85
P86453	29	6	336.416	0.217053	0.611954	1.22934	0.229134	Male	Female	14695.5	Basic phospholipase A2 homolog BaTX OS=Bothrops alternatus OX=64174 PE=1 SV=1	172804	155550	218283	246774	286562	282311	126274	110121	164317	144740	87632.3	107369	126797	128716	82990.2	77838.7	136048	160204	196231	213459	274825	12583.2	142935	157829	118835	114481	218283	220221	113165	112954	176629	141202	121403	107447	73211.1	77376.5	161531	175871
M9NCD2	28	4	203.385	0.218658	0.611954	1.79051	0.227823	Male	Female	40700.6	Glutaminyl-peptide cyclotransferases OS=Cerrophidion godmani OX=44722 GN=QC-1 PE=2 SV=1	5119.01	5316.87	7059.78	5704.26	29354	34388.9	7744.99	8076.98	29556.8	31363.9	2805.83	4026.93	3643.89	5334.75	4067	3446.82	14915.5	17759.2	8066.25	6867.46	17366.8	0	7963.54	5803.32	3520.29	3913.08	7059.78	5090.47	11592.1	13759.1	10833.5	10356.6	21837.5	23282.9	2344.09	2902.03	4642.08	7289.16
P81165	16	3	126.885	0.219769	0.611954	1.70232	0.226922	Female	Male	14512.3	Phospholipase A2 homolog_ myotoxin II (GODMT-II).	1629.16	1400.64	2199.06	2018.52	2689	3302.29	1955.85	1936.88	1665.46	2103.76	577.672	1097.22	2133.63	1927.11	2390.65	2124.69	7876.58	9814.52	3070.76	2741.58	2562.61	411.321	1629.34	1748.05	1120.36	1030.83	2199.06	1801.32	1061.91	1321.26	2735.78	2483.54	1230.49	1561.72	482.608	790.719	2718.1	2633.11
A0A1L8D668	19	1	147.616	0.223525	0.611954	1.09931	0.223918	Male	Female	28953	BATXSVSP2 OS=Bothrops atrox OX=8725 PE=2 SV=1	2981.1	3898.67	2280.09	686.951	4866.8	3992.37	46.0121	14.9157	37.859	36.5713	0	48.9048	859.339	1971.43	1227.11	119.67	2635.5	1190.15	378.159	272.904	131.363	67.9274	5090.64	3239.49	2050.08	2869.32	2280.09	613.034	1921.94	1597.36	64.3603	19.1255	27.9714	27.1486	0	35.2436	1094.74	2693.67
Q5W960	11	2	87.3517	0.223855	0.611954	2.32728	0.223657	Female	Male	28672.8	Snake venom serine protease HS112 OS=Bothrops jararaca OX=8724 PE=2 SV=1	35.4189	15.1948	5.57438	19.4227	0.449284	22.9928	4.44563	4.29649	3.36513	102.928	0	133.208	46.3508	221.827	10.6205	114.208	3.40745	14.0357	1.54057	169.979	4.93917	2.49285	74.539	144.317	24.3573	11.1829	5.57438	17.3328	0.177426	9.1995	6.21841	5.50911	2.48626	76.4086	0	95.9974	59.0478	303.095
K4LLQ2	17	12	98.5741	0.23229	0.611954	1.4763	0.217146	Male	Female	28269	Thrombin-like enzyme barnettobin (Fragment) OS=Bothrops barnetti OX=1051630 PE=1 SV=1	9650.1	7869.85	8337.69	8937.07	16805.4	8019.7	18873	19474.3	9507.09	9261.16	75039.7	8709.25	9319.18	5339.75	12628.3	15089.8	7551.65	7116.93	26012.1	27712	4282.21	28.8152	9064.9	11656	6636.28	5792	8337.69	7975.42	6636.58	3208.71	26399	24970.6	7024.13	6875.02	62690.8	6276.38	11872	7295.99
A0A1L8D644	14	3	115.63	0.239013	0.611954	1.06617	0.212165	Male	Female	17481.4	BATXCTL30 OS=Bothrops atrox OX=8725 PE=2 SV=1	42664.3	32262.3	49998.1	55091.5	46184.4	35039.3	40441.5	42425.5	42858	40440.9	35539	33567.4	29608.4	27893.3	16437.7	16770.1	29207	27324.2	76440.7	84457.7	78384.9	460.996	37690.1	41021.2	29339.9	23744.3	49998.1	49163.6	18238.6	14019.3	56568.3	54399.5	31664.8	30021.2	29690.5	24190.6	37719.1	38112.1
Q8QG86	11	3	77.5225	0.240411	0.611954	1.44684	0.211151	Male	Female	29041.3	Snake venom serine protease BITS01A OS=Bothrops insularis OX=8723 PE=2 SV=1	8217.62	5606.25	2206.33	1477.38	7345.15	5813.73	2760.94	2214.39	2382.57	956.366	418.054	955.862	2884.63	1396.24	1086.72	623.358	3639.28	1333.19	7224.79	5024.13	253.116	104.714	2282.67	2038.72	5651.18	4126.06	2206.33	1318.41	2900.65	2326.09	3861.92	2839.37	1760.32	709.957	349.257	688.848	3674.82	1907.76
A8E2V7	9	4	100.862	0.241249	0.611954	1.35767	0.210548	Female	Male	14303.1	R6K49 phospholipase A2 (Fragment) OS=Cerrophidion godmani OX=44722 PE=2 SV=1	12500.3	28933.5	7960.45	22698.1	22012.1	31188.7	6539.23	2701.02	4387.86	4503.16	7.6363	2122.22	9730.54	33989.5	3466.85	4260.49	7398.24	17969.8	4206.66	9303.08	7226.13	28353.8	23575	48135.3	8596.36	21294.3	7960.45	20255.8	8692.73	12478.7	9146.87	3463.35	3241.89	3342.92	6.37964	1529.39	12396.1	46441.7
A0A1L8D6H4	8	1	49.4497	0.244361	0.611954	4.53995	0.208327	Female	Male	17203.3	BATXCTL4 OS=Bothrops atrox OX=8725 PE=2 SV=1	1264.13	1076.72	415.998	379.105	917.386	46.3905	654.976	724.583	221.492	35.9431	441.978	36.0862	3046.86	2303.12	589.633	352.735	8159.07	10972.4	387.609	332.688	566.143	877.284	624.361	2.94855	869.333	792.439	415.998	338.312	362.282	18.561	916.16	929.086	163.645	26.6823	369.244	26.0058	3881.5	3146.88
P50727	1	1	10.7662	0.245321	0.611954	1.41509	0.20765	Male	Female	8966.77	Ferredoxin.	12380	6497.75	6420.77	7529.05	682.358	1801.15	5049.85	1440.78	1748.36	1961.02	4040.56	3199.94	7444.93	6854.31	2975.22	4185.32	3495.5	4943.22	599.332	782.994	2263.8	0	2194.65	1538.52	8513.64	4782.18	6420.77	6718.91	269.468	720.647	7063.58	1847.42	1291.74	1455.76	3375.63	2306.06	9484.34	9365.42
I6L8L6;P0DMJ9;Q9PRT7;O32328	31	3	333.536	0.24594	0.611954	1.25086	0.207215	Male	Female	14648.4	MTX-II chain A OS=Bothrops brazili OX=157546 PE=1 SV=1	5078.41	4373.81	7968.96	13827.4	10461.8	9871.81	5088.77	4509.33	6304.9	5463.23	2643.32	3047.77	3542.98	3421.85	2450.57	3688.01	4910.3	5753.99	7845.96	10247.6	10960.2	854.755	4488.25	4703.78	3492.38	3219.01	7968.96	12339.5	4131.46	3949.74	7118.02	5782.02	4658.25	4055.62	2208.32	2196.4	4513.51	4675.46
A0A2H4N383;A0A1L8D651	21	12	157.063	0.246817	0.611954	1.43628	0.206601	Male	Female	16847	Snake venom vascular endothelial growth factor toxin (Fragment) OS=Bothrops moojeni OX=98334 PE=2 SV=1	147562	203463	63977.2	35221.1	275974	211545	24253.8	20408.1	27291.5	15123.6	121754	122661	92230.3	97200.5	15575.5	8512.09	60237.1	56062.1	16719.8	15072.5	20798	21333.6	326561	153391	101477	149743	63977.2	31431.3	108984	84639.8	33925.5	26168	20163.8	11227	101717	88396.5	117495	132810
A0A1L8D666	24	3	155.26	0.261417	0.611954	1.1715	0.196774	Female	Male	69862.2	BATXSVMPIII7 OS=Bothrops atrox OX=8725 PE=2 SV=1	236.608	389.773	339.565	533.338	332.894	478.596	105.602	194.873	190.672	219.913	0	123.738	218.336	351.469	321.289	154.769	212.406	300.687	165.509	335.321	223.232	592.505	369.918	439.595	162.713	286.863	339.565	475.95	131.462	191.488	147.713	249.873	140.874	163.252	0	89.1726	278.145	480.231
O93523;Q8QG88	44	3	405.712	0.262605	0.611954	1.28179	0.196007	Male	Female	70437.2	Zinc metalloproteinase-disintegrin-like bothropasin OS=Bothrops jararaca OX=8724 PE=1 SV=2	6453.9	5916.2	11620.5	12695.8	20912.5	16776.2	40877.4	43190.7	18320.8	17250.2	7416.51	6694.94	4738.14	4282.86	16432.1	14977.8	16927.7	17391.1	32884	36660.9	5628.22	4369.69	3929.36	4148.96	4438.29	4354.17	11620.5	11329.7	8258.49	6712.22	57178	55380.6	13536	12805.6	6196.02	4824.75	6036.07	5851.91
A0A2H4N390	70	27	429.151	0.263236	0.611954	1.86276	0.1956	Male	Female	25011.1	Snake venom metalloproteinase BmooMPalpha-I-like isoform (Fragment) OS=Bothrops moojeni OX=98334 PE=2 SV=1	93398.7	80599.5	78309.8	92344.2	104218	85362.7	15718.9	14447.4	76844.3	76136	369199	405835	68000.9	59029.8	38565.2	40511.2	83403.4	98087.6	44265.2	48791.4	94910.4	0	95794.3	129825	64229.4	59319.2	78309.8	82407.8	41156.6	34153.9	21987.1	18524.9	56774.9	56519.5	308442	292468	86628.6	80655.7
A0A1L8D6E6	6	4	27.0256	0.263613	0.611954	1.26494	0.195358	Male	Female	18486.5	BATXCTL34 OS=Bothrops atrox OX=8725 PE=2 SV=1	1954.96	2758.02	2959.12	2517.79	1802.12	1102.69	8574.14	7760.62	1805.16	1735.63	1602.87	3454.4	1809.59	2128.84	2428.8	1682.24	1237.8	1025.99	1596.67	1821.04	963.448	1118.27	10366.2	3883.93	1344.41	2029.83	2959.12	2246.87	711.668	441.191	11993.2	9950.94	1333.7	1288.44	1339.09	2489.44	2305.3	2908.75
K4GPX1	5	4	35.2802	0.267567	0.611954	1.19652	0.192846	Male	Female	17857.4	Leucine zipper tumor suppressor 1 (Fragment) OS=Bothrops asper OX=8722 PE=4 SV=1	278788	226099	191817	184621	321208	249812	234502	221888	98179.8	100695	164316	126946	289677	229961	136145	126625	201367	192683	176748	149702	154694	85509.7	134312	127457	191720	166403	191817	164755	126847	99950.8	328015	284512	72538.3	74750.9	137275	91484.3	369029	314208
A0A2H4N391;P24027;A8E2V5;P00620;P00622;P00623;P00625;P0DJ62;P0DM50;P81478	42	19	311.458	0.272212	0.611954	1.66162	0.189957	Male	Female	16497.8	Basic phospholipase A2 myotoxin (Fragment) OS=Bothrops moojeni OX=98334 PE=2 SV=1	232209	207821	470202	502749	1.02634e+06	1.00898e+06	65997.5	61873.8	908173	877947	87618.6	98388.7	257609	225390	150952	137652	121088	120807	797511	861673	316467	0	171220	178721	159688	152951	470202	448652	405308	403696	92315.2	79336.7	670986	651743	73199.6	70904.5	328177	307963
Q9I9R4	21	4	210.142	0.274896	0.611954	1.24101	0.188318	Female	Male	22809.7	Snake venom metalloproteinase neuwiedase (Fragment) OS=Bothrops pauloensis OX=1042543 PE=1 SV=1	4441.09	7800.04	6263.1	8861.17	6054.54	9289.17	5305.42	5585.88	5712.74	8104.58	82.5454	2180.53	4954.82	9715.74	6092.23	5573.64	5170.62	7472.86	6600.65	10390.9	1640.76	7723.74	8795.96	12342.4	3054.1	5740.63	6263.1	7907.69	2390.98	3716.63	7421.06	7162.4	4220.75	6016.43	68.9613	1571.41	6312.1	13275.1
P49106;Q01526;Q43470;P29312;P29361;P35215;O49996;O65352;O70456;O77642;P11576;P29310;P29359;P31947;P35214;P41932;P42656;P42657;P93206;P93210;P93342;Q04917;Q20655;Q25538;Q26537;Q43643;Q91896;P29311;Q06967	5	2	28.0307	0.275671	0.611954	1.02469	0.187848	Female	Male	29776.6	14-3-3-like protein GF14-6.	1215.61	3014.09	860.735	748.149	1459.45	4861.29	26.0516	87.0975	433.529	252.881	0	226.34	995.673	3100.91	751.42	658.352	885.023	2703.31	275.346	335.362	78.2169	236.389	1301.83	2188.94	835.963	2218.3	860.735	667.647	576.347	1945.02	36.4402	111.679	320.305	187.726	0	163.114	1268.42	4236.94
A0A1L8D659;A0A1L8D643	11	4	90.9896	0.27818	0.611954	2.73435	0.18634	Female	Male	17538.5	BATXCTL17 OS=Bothrops atrox OX=8725 PE=2 SV=1	1190.38	1890.18	2008.58	2275.64	312.004	753.886	555.268	160.549	2395.75	2258.9	35.9882	119.148	1984.42	1996.97	501.286	560.247	42.551	306.532	12645.3	13379	1696.51	918.579	1842.74	2287.26	818.614	1391.13	2008.58	2030.78	123.213	301.632	776.692	205.862	1770.05	1676.89	30.0658	85.8648	2528.01	2728.57
B1A4P7	5	1	24.0446	0.278416	0.611954	1.06337	0.186198	Female	Male	18716	Phospholipase A2 inhibitor clone 04 OS=Bothrops moojeni OX=98334 PE=2 SV=1	9930.78	15814.1	3198.47	3306.08	27737.9	22643.8	1707.01	1352.57	11995.8	15221.3	471.369	11443.7	9177.81	24478.8	926.071	525.911	5236.04	8164.14	17.4155	4.41141	4999.65	4839.74	33351.5	41012.1	6829.31	11638.8	3198.47	2950.34	10953.9	9059.85	2387.72	1734.31	8862.9	11299.5	393.798	8246.96	11691.9	33446.7
A0A1L8D6B3	8	1	67.8314	0.291942	0.611954	10.2941	0.178379	Female	Male	17943.2	BATXCTL41 OS=Bothrops atrox OX=8725 PE=2 SV=1	0.0215347	0	1.21881	0.0477717	11.8298	18.8925	15.4908	11.8198	0	0.429833	5.46627	0	3.54252	3.3999	1.81822	3.16014	345.22	295.773	9.19235	0.101444	2.6446	6.49947	0	0	0.0148092	0	1.21881	0.0426314	4.67168	7.55896	21.668	15.1557	0	0.319086	4.56671	0	4.51293	4.64547
P07517;P23559	3	1	41.9795	0.296453	0.611954	3.2916	0.175879	Female	Male	16705.9	Phospholipase A2 CB1 precursor (EC 3.1.1.4) (Croto	472.022	763.018	0	0	0	17.6798	0	0	0	0	0	0	2418.62	1342.6	6.69429	7.92473	12.376	3.8289	0	0	0	0	331.408	0	324.605	561.561	0	0	0	7.07373	0	0	0	0	0	0	3081.16	1834.47
C5H5D3	20	10	142.493	0.307731	0.611954	1.19492	0.16985	Male	Female	48299	Zinc metalloproteinase-disintegrin-like batroxstatin-2 (Fragment) OS=Bothrops atrox OX=8725 PE=2 SV=1	12696.9	10866.9	20133.5	15528	38050.9	29548.4	201.5	116.18	894.918	675.766	20.4738	354.599	14491.6	17541.5	6077.35	2616.21	29069.2	24130.7	1068.84	555.883	4313.45	2795.94	3274.06	2096.3	8731.57	7997.8	20133.5	13857.2	15026.6	11822.4	281.852	148.97	661.193	501.654	17.1046	255.544	18461.3	23967.9
P41218	1	1	5.9925	0.307799	0.611954	1.89891	0.169815	Female	Male	46121.3	Myeloid cell nuclear differentiation antigen.	34.9768	18.2603	2115.31	2322.29	0	0	589.217	414.678	111.967	98.7282	0.0222756	0	131.911	85.0182	1248.43	997.359	375.797	341.439	3665.49	3859.82	119.489	0	0	9.3605	24.0532	13.4391	2115.31	2072.41	0	0	824.179	531.714	82.7248	73.2908	0.0186099	0	168.045	116.165
A0A2D1UXN7	10	3	72.1005	0.311877	0.611954	2.08306	0.16771	Male	Female	14824.2	Acidic myotoxic phospholipase A2 (Fragment) OS=Bothrops asper OX=8722 PE=2 SV=1	8957.58	9768.5	3585.34	4369.74	5042.33	6718.08	832.128	3450.89	3849.15	4141.3	71.2039	20098.6	4631.38	6206.47	1189.91	1689.91	3527.48	3220.12	805.156	1009.09	864.688	698.596	3703.18	6483.24	6160.04	7189.37	3585.34	3899.55	1991.25	2687.92	1163.95	4424.84	2843.87	3074.29	59.4863	14484.2	5900.07	8480.24
P86456	12	8	130.588	0.31712	0.611954	1.05195	0.16506	Male	Female	14541	Acidic phospholipase A2 SpII RP4 OS=Bothrops alternatus OX=64174 PE=1 SV=1	4206.59	3211.71	1034.95	770.005	13119.3	214.343	2906.19	2614.61	24.5792	375.37	7886.71	867.343	6372.62	4997.65	2769.34	2870.72	2507.3	2112.68	1909.87	458.874	649.67	745.301	4496.14	5502.96	2892.83	2363.73	1034.95	687.151	5180.92	85.7595	4065.1	3352.54	18.1598	278.655	6588.84	625.056	8118.29	6828.56
P20249	3	1	38.5919	0.318393	0.611954	1.61405	0.164426	Male	Female	14462.7	Phospholipase A2_ acidic (EC 3.1.1.4) (PA2-II) (Ph	409.619	369.255	79.5007	0	468.403	11.9108	139.698	208.778	140.884	70.8721	0	877.656	195.763	178.084	45.3365	0	189.32	70.7623	15.5553	0	0	0	580.288	445.144	281.691	271.763	79.5007	0	184.976	4.76553	195.405	267.703	104.089	52.6119	0	632.488	249.389	243.325
P57744	1	1	5.566	0.320139	0.611954	1.80349	0.163562	Female	Male	9992.03	Mitochondrial import inner membrane translocase su	996.587	1017.86	8882.13	9824.66	3927.87	2611.84	1.8763	8.1353	3.47293	4.00891	0	0	1591.96	1389.67	3480.82	3050.41	3390.34	3615.59	14148	14174.5	4354.92	0	0	0	685.344	749.117	8882.13	8767.51	1551.14	1045.01	2.62452	10.4314	2.56591	2.97601	0	0	2028.05	1898.78
A0A1L8D6A2	7	5	58.3863	0.320329	0.611954	1.99571	0.163468	Male	Female	16955	BATXCTL23 OS=Bothrops atrox OX=8725 PE=2 SV=1	14827.9	13114.6	1623.93	1140.98	87977.8	85869	1411.32	1546.33	2168.94	1742.98	6425.52	7341.69	11580.2	10462.5	990.156	718.831	28164.2	27416.2	1016.59	621.042	1409.76	0	17012.4	13446	10197	9651.99	1623.93	1018.21	34743.1	34356.4	1974.12	1982.76	1602.48	1293.9	5368.1	5290.84	14752.4	14295.5
A0A1L8D5V4	12	1	125.148	0.320839	0.611954	1.2644	0.163217	Male	Female	28428.1	BATXSVSP13 OS=Bothrops atrox OX=8725 PE=2 SV=1	45278.6	40469.7	40695.9	43753.3	43395.6	42628.7	19646.6	18639.3	27031.6	26198.2	8522.75	9923.64	33766.5	29542.5	23563.6	21823.5	31381.3	30571.7	25668.1	28028.2	27224.6	0	18704.7	19336.9	31137.7	29784.7	40695.9	39045.4	17137.2	17055.9	27481	23900	19971.8	19448.2	7120.21	7151.54	43016.3	40365.6
P24605	33	6	331.309	0.330931	0.611954	1.15666	0.158364	Male	Female	14537.4	Phospholipase A2 homolog 2 (Myotoxin II).	80489.2	73616.2	113915	129023	147176	145636	70149.9	61664.1	86683	76429	43454.4	52011.3	60114	61804.5	57236.1	54280.1	73590.1	86562.1	106606	116262	148339	6667.79	78120.4	84350.9	55351.7	54179.6	113915	115140	58120.7	58269.3	98123.6	79067.8	64044.1	56737	36303.4	37482.3	76581.2	84446.9
A0A1L8D667	50	35	342.398	0.333009	0.611954	1.08593	0.157391	Male	Female	62041.5	BATXNUC1 OS=Bothrops atrox OX=8725 PE=2 SV=1	87570.7	78599	42833.9	45154.2	56124.1	55622.3	45241	40090.7	76580.3	72720.4	63114.8	68496.4	60793.1	55601.9	50165.2	46773.7	54641.1	53145.3	58373.6	66411.9	117091	0	57047.6	54169.4	60221.5	57846.9	42833.9	40295.5	22163.8	22254.6	63281.7	51405.7	56579.9	53983.9	52728.3	49362.4	77446.4	75971.9
A0A1L8D6E3	11	2	101.299	0.337489	0.611954	1.77451	0.155322	Male	Female	17558.4	BATXCTL11 OS=Bothrops atrox OX=8725 PE=2 SV=1	14208.7	13554.2	7180.48	6848.51	18558	16765.2	373.502	102.926	20286.4	20059.9	8.86726	1981.06	12348.5	11023.3	124.613	61.9303	5966.72	7201.28	159.799	69.2358	24939.9	68.524	2726.71	2893.03	9771.2	9975.58	7180.48	6111.6	7328.69	6707.82	522.442	131.975	14988.2	14891.5	7.40802	1427.67	15731.2	15061.7
P17684	1	1	5.6731	0.341135	0.611954	1.07715	0.153667	Male	Female	2508.79	Conantokin-T (Con-T).	283192	254167	192410	210913	411865	401200	163092	145790	372239	359263	230624	268187	286660	253164	331254	307623	297366	299141	178149	193505	136496	0	375652	398069	194749	187060	192410	188218	162649	160521	228128	186937	275022	266698	192671	193271	365186	345912
B5AR80	55	7	567.33	0.344345	0.611954	1.27328	0.152231	Male	Female	57198.7	L-amino-acid oxidase (Fragment) OS=Bothrops pauloensis OX=1042543 PE=1 SV=1	2028.18	1762.08	32698.1	35169.3	2176.76	1984.62	1013.97	989.358	8033.23	6532.35	13177.8	14908.3	1949.98	2209.36	5358.89	4910.64	1655.66	1988.72	31484.3	34749.9	5895.32	0	2644.62	1769.83	1394.76	1296.84	32698.1	31385	859.62	794.055	1418.31	1268.59	5935.2	4849.28	11009.2	10743.8	2484.14	3018.77
A0A1L8D691	47	24	379.239	0.345019	0.611954	1.60782	0.151932	Male	Female	70198.3	BATXSVMPIII14 OS=Bothrops atrox OX=8725 PE=2 SV=1	74536.6	63232.1	92431.3	97955.8	131183	156575	3201.96	1602.34	102388	110435	60123.5	72050.9	59646.8	53764.6	72224.1	66174.7	51840.6	55159.2	11262.2	11145.6	96669.9	0	63024.7	59725.3	51258.2	46537.2	92431.3	87415.6	51805	62646.1	4478.8	2054.58	75647.1	81981.5	50229.3	51924	75986	73461.5
Q7T1T4	56	8	501.803	0.3505	0.611954	1.14928	0.149532	Male	Female	42470.3	Snake venom metalloproteinase BjussuMP-2 (Fragment) OS=Bothrops jararacussu OX=8726 PE=1 SV=1	36336.2	34020.3	32576.1	35584.2	41384.3	39556.2	19954.5	18626.8	27049.8	26424.4	15133.9	18645.1	31265.2	26635.4	22025.4	21597	30365.4	31322.7	28546.9	28881.1	29624.9	7051.31	22891.9	20234.1	24988.1	25038.1	32576.1	31755.3	16342.9	15826.5	27911.7	23884	19985.2	19616.1	12643.4	13436.7	39829.8	36393.5
A0A1L8D5U9;Q7T229;Q9YGI6;Q9YGJ2;O13057;O13060;O13062;Q91511;Q9PT40	29	5	231.271	0.351815	0.611954	2.0033	0.148964	Male	Female	29308.4	BATXSVSP10 OS=Bothrops atrox OX=8725 PE=2 SV=1	303.624	180.967	729.291	369.261	1584.2	804.626	1737.28	1716.89	9.81445	92.2023	11503.8	81.2312	979.425	964.14	601.425	576.27	447.033	520.362	1170.38	806.032	1750.64	578.807	548.738	597.612	208.799	133.187	729.291	329.528	625.611	321.933	2430.06	2201.45	7.25122	68.4463	9610.68	58.5399	1247.72	1317.36
A0A2H4N395	64	44	446.97	0.35537	0.611954	1.07118	0.147444	Male	Female	64274.3	Phospholipase B-like (Fragment) OS=Bothrops moojeni OX=98334 PE=2 SV=1	35471.3	32447.4	27428.3	30327.3	40433.3	38694.2	24400	24006.7	23958.1	22979.2	14108.8	13667.8	27722.9	25992.6	23335	22817	31764.3	31375.5	36235.4	40707	27816.4	0	19012.7	19353.6	24393.3	23880.4	27428.3	27064	15967.4	15481.7	34129.9	30782.2	17701	17058.6	11787	9849.8	35317.2	35515.1
Q8UVG0	25	3	171.397	0.358758	0.611954	1.62866	0.146016	Male	Female	70812.9	Zinc metalloproteinase-disintegrin-like berythractivase OS=Bothrops erythromelas OX=44710 PE=1 SV=1	1013.49	844.986	552.701	613.812	4015.27	4913.05	3576.96	4105.24	1718.82	1693.61	199.94	276.135	865.168	753.114	1450.98	1160	1348.36	1437.85	2130.12	2519.58	1452.7	0	656.24	669.686	696.97	621.888	552.701	547.765	1585.66	1965.73	5003.34	5263.88	1269.92	1257.25	167.037	198.999	1102.17	1029.02
A0A1L8D5W5	6	2	34.7518	0.361334	0.611954	1.34361	0.144944	Male	Female	28580.3	BATXSVSP5 OS=Bothrops atrox OX=8725 PE=2 SV=1	26617.1	24313.1	45587.1	50868	49400	47784.1	5906.73	4643.14	101202	101529	22186.4	27577.4	24664.8	21641.4	31608.4	28264.6	48320.5	47394	21111.1	21897.1	85516.3	0	22729.9	24650.4	18304.3	17893.8	45587.1	45394.5	19508.4	19118.6	8262.16	5953.59	74771.1	75369.8	18535.3	19873.8	31421.4	29569.9
A8E2V6	4	1	39.6053	0.364168	0.611954	1.37395	0.143778	Female	Male	16768.7	D1E6b phospholipase A2 OS=Cerrophidion godmani OX=44722 PE=2 SV=1	136.049	38.2508	223.038	197.128	34.9065	3.66952	0	0	155.637	132.267	169.887	84.109	72.1551	59.1521	230.458	394.147	79.3856	37.6981	155.556	143.35	72.6441	0	73.042	296.721	93.5598	28.1516	223.038	175.916	13.7848	1.46818	0	0	114.989	98.1883	141.929	60.6137	91.9208	80.8227
A0A1L8D650;A0A1L8D6F9	4	2	28.3375	0.364872	0.611954	1.19658	0.14349	Male	Female	17447.4	BATXCTL27 OS=Bothrops atrox OX=8725 PE=2 SV=1	6988.61	5138.43	9665.57	10878	11002.7	18031.8	3394.41	2876.09	7501.22	5805.03	10693.5	11748.1	6651.52	6119.62	4872.75	4009.12	5204.86	5379.44	12187.2	13183.7	10577.5	529.1	7905.46	10062.8	4806	3781.75	9665.57	9707.5	4345.03	7214.57	4747.99	3687.82	5542.13	4309.36	8933.72	8466.31	8473.59	8361.56
P0CG03	9	3	70.7964	0.36813	0.611954	1.33596	0.14217	Male	Female	28672.5	Thrombin-like enzyme bhalternin OS=Bothrops alternatus OX=64174 PE=1 SV=1	10012.9	11535.3	9404.69	10453.6	2965.72	2427.64	4357.81	2854.32	1437.04	1395.54	525.035	736.982	9236.2	9932.19	5536.14	4496.32	2515.33	2807.19	2590.29	2368.94	1394.12	0	755.713	1861.73	6885.76	8489.7	9404.69	9328.8	1171.18	971.306	6095.57	3659.91	1061.73	1035.98	438.633	531.111	11766.3	13570.9
Q9PSN3	2	1	11.3991	0.368919	0.611954	1.04795	0.141852	Female	Male	27162.9	Bilineobin (EC 3.4.21.-).	17405.4	14418.9	11778.4	3301.36	12854.8	9171.56	188.918	50.8065	5.05713	2.10187	40.7027	114.135	9126.17	8471	2356.41	421.475	4005.57	3477.31	1604.69	1295.03	1391.66	0	25589.3	14917.8	11969.5	10612	11778.4	2946.13	5076.45	3669.57	264.253	65.1459	3.73636	1.56032	34.0045	82.2524	11626.1	11574.4
A0A1L8D605	20	1	256.626	0.369028	0.611954	1.28186	0.141809	Male	Female	16471.7	BATXPLA6 OS=Bothrops atrox OX=8725 PE=2 SV=1	2377.08	2137.87	1468.14	1621.12	2905.61	2981.76	380.467	362.17	2719.8	2660.62	418.665	468.248	2167.8	1780.23	825.634	693.26	646.238	649.675	2301.92	2504.68	946.365	0	1624.82	1852.97	1634.69	1573.42	1468.14	1446.68	1147.45	1193.01	532.186	464.386	2009.47	1975.11	349.768	337.446	2761.64	2432.43
Q7T1T5	44	24	321.328	0.373145	0.611954	1.34093	0.140171	Male	Female	37862.5	Metalloprotease BOJUMET II (Fragment) OS=Bothrops jararacussu OX=8726 PE=2 SV=1	167430	143950	26737.5	18058.7	110524	80137.6	5896.22	4230.26	113130	106453	34992	79011.6	101330	116403	12804.4	8500.75	45192.6	35057.2	6434.3	7134.35	110152	1602.91	113439	106079	115140	105944	26737.5	16115.6	43646.8	32063.3	8247.45	5424.18	83584.3	79025.6	29233.6	56940.3	129088	159047
P0DL29	34	3	334.764	0.37446	0.611954	1.23535	0.139653	Male	Female	20367.1	Snake venom metalloproteinase BpirMP (Fragment) OS=Bothrops pirajai OX=113192 PE=1 SV=1	3060	2616.27	5483.45	6041.84	6482.69	7295.29	3605.75	3092.84	6977.76	7847.57	1135.8	1486.7	2735.51	2467.5	3859.47	3881.13	5655.33	6039.56	3804.32	4211.63	6609.44	69.8869	2669.29	2620.57	2104.33	1925.51	5483.45	5391.73	2560.06	2918.87	5043.61	3965.75	5155.39	5825.64	948.888	1071.4	3484.85	3371.48
A0A1L8D5X8;C5H5D2	38	14	332.472	0.377773	0.611954	1.23533	0.138361	Male	Female	69882.3	BATXSVMPIII2 OS=Bothrops atrox OX=8725 PE=2 SV=1	305591	356659	79040.4	105865	137546	184923	7620.58	8892.33	29353.9	41229.4	149041	205122	225151	270444	87770.2	93325.4	54530.3	81273.8	4158.32	5645.85	10009.8	2437.35	200355	268904	210152	262492	79040.4	94474	54317.8	73988.1	10659.4	11402.1	21687.5	30606.6	124514	147822	286828	369523
P52951	1	1	5.5196	0.377871	0.611954	1.40843	0.138324	Male	Female	37462.3	Homeobox protein GBX-2 (Gastrulation and brain-spe	8176.99	7411.6	6125.39	5859.89	8742.88	8485.31	6335.43	6585.65	14279.3	16449.4	76.5829	0	7492.11	6997.05	79.101	23.1113	10503.6	12113.6	7243.62	9079.31	8834.1	0	462.099	28.4635	5623.24	5454.75	6125.39	5229.36	3452.62	3395	8861.8	8444.35	10550	12211.2	63.98	0	9544.44	9560.45
P19426	4	2	21.0333	0.38205	0.611954	1.1189	0.136719	Female	Male	42669.2	RD protein (WL623).	10012.2	9116.55	10510.7	11154.6	4538.13	4351.59	9893.91	8432.68	5007.19	5593.94	2349.94	3077.36	12040.6	10594.8	7177.91	6656.18	6929.74	7093.75	10063.5	10411	9804.07	3813.55	5022.81	4423.43	6885.28	6709.55	10510.7	9954.34	1792.14	1741.08	13839.3	10812.7	3699.47	4152.66	1963.22	2217.72	15339	14476.2
P22029;A0A1L8D632	8	1	59.0631	0.384638	0.611954	1.04958	0.135739	Female	Male	15614.4	Botrocetin_ alpha chain (Platelet coagglutinin).	4305.74	3935.29	5285.79	5821.51	4087.06	3567.66	4937.16	4578.15	6467.7	6014.85	4547.64	3929.41	3418.82	3538.9	3772.03	3762.37	5611.15	5618.49	4242.77	4537.91	11792.3	0	7352.28	6680.46	2961.02	2896.27	5285.79	5195.11	1614.01	1427.43	6905.95	5870.26	4778.53	4465.12	3799.26	2831.76	4355.35	4835.4
A0A1L8D5Y8	39	11	379.339	0.387203	0.611954	1.76993	0.134777	Male	Female	46996.7	BATXSVMPI6 OS=Bothrops atrox OX=8725 PE=2 SV=1	65903.5	57350.4	22581.7	22016.1	53713	36004.1	5385.96	4287.5	1931.88	1766.49	45390.1	53778.2	36977.9	32343.6	14092.2	13871.9	8482.22	7430.36	3929.02	2478.68	4860.72	3119.31	40086.1	41437.5	45321.2	42208.4	22581.7	19647.2	21211.6	14405.4	7533.72	5497.59	1427.33	1311.35	37920.5	38755.6	47107.3	44192.8
A0A1L8D5X3	39	10	313.173	0.392331	0.611954	1.10196	0.132884	Male	Female	69670.3	BATXSVMPIII11 OS=Bothrops atrox OX=8725 PE=2 SV=1	35883.8	36031.1	19616.6	22831.7	54605.8	57868.4	13933.8	14959.8	12230	12393.7	24743.6	33203.4	30499.2	34331.6	24413.9	23125.6	35201.3	38176.8	22408	23446.8	16666.8	0	25898.9	32832	24677	26517.9	19616.6	20374.9	21564.2	23153.3	19490.1	19182	9035.88	9200.44	20671.7	23928.3	38854	46909.1
P0C6S0	8	1	111.624	0.393253	0.611954	2.29249	0.132548	Female	Male	9685.13	Snake venom metalloproteinase BnP1 (Fragments) OS=Bothrops pauloensis OX=1042543 PE=1 SV=1	12362.9	11195.4	3970.17	3650.82	392.202	353.703	43.2249	34.0408	500.756	422.736	988.798	1139.93	12391.1	12349.5	8574.43	8476.83	2854.52	2520.79	376.856	524.92	1880.59	0	14217.1	16195.9	8501.82	8239.51	3970.17	3257.99	154.883	141.518	60.4617	43.6483	369.974	313.817	826.077	821.5	15785.4	16873.8
A0A1L8D5W6	27	3	195.83	0.396837	0.611954	1.28546	0.131252	Female	Male	70734.9	BATXSVMPIII21 OS=Bothrops atrox OX=8725 PE=2 SV=1	1844.33	1542.94	1508.85	1606.08	6324.63	6348.61	475.878	438.249	1552.6	1796.97	153.544	225.047	2103.38	1713.9	5010.7	4700.42	5059.8	5319.27	1351.65	1168.62	2914.4	686.9	316.874	270.925	1268.33	1135.56	1508.85	1433.27	2497.64	2540.1	665.644	561.937	1147.11	1333.98	128.276	162.182	2679.56	2341.79
Q9ZF99	3	3	24.7175	0.399194	0.611954	2.5528	0.13041	Female	Male	35234.4	Malate dehydrogenase (EC 1.1.1.37).	15.5594	41.1008	1915.44	1164.66	5.09255	24.5508	3264.42	901.262	1213.5	859.096	16.1242	41.3313	11.6004	28.272	4115.39	2112.59	1643.29	1992.94	6861.17	7027.54	25.9253	200.965	32.9901	102.266	10.7001	30.2491	1915.44	1039.34	2.01109	9.82283	4566.18	1155.63	896.574	637.749	13.4707	29.7857	14.7782	38.6295
A0A1L8D5V3	16	8	117.783	0.401328	0.611954	1.02515	0.129654	Male	Female	28684.4	BATXSVSP14 OS=Bothrops atrox OX=8725 PE=2 SV=1	2567.57	3394.78	3033.83	3251.98	1124	1111.06	2669.2	2665.95	1569.2	1553.38	2517.01	3178.44	2267.05	2054.69	2107.17	2213.97	1482.08	1719.75	3264.8	3455.2	3960.51	0	2426.47	2982.26	1765.7	2498.47	3033.83	2902.06	443.875	444.539	3733.6	3418.37	1159.37	1153.15	2102.8	2290.56	2888.06	2807.43
A0A0K2JNB8	50	6	475.941	0.402558	0.611954	5.90392	0.12922	Male	Female	70514.4	BATROXRHAGIN OS=Bothrops atrox OX=8725 PE=2 SV=1	16.4088	28.6803	3416.39	1612.95	579237	465003	207.629	174.47	119451	97903.4	698.582	391.149	42.4836	25.2785	169.125	136.734	59601.1	70070.3	57.8443	42.3078	27695	55579.8	1298.08	78.1938	11.2842	21.108	3416.39	1439.39	228745	186049	290.424	223.711	88253.8	72678.5	583.62	281.884	54.1212	34.5393
Q0NZX7	4	1	36.7751	0.40417	0.611954	1.11521	0.128656	Male	Female	11443.3	Zinc metalloproteinase-disintegrin-like bothrojarin-4 (Fragment) OS=Bothrops jararaca OX=8724 PE=2 SV=1	7907.63	10524	689.412	1593.27	3638.45	2837.14	182.14	206.43	197.597	709.555	12.3921	1921.75	7394.99	9186.6	873.085	1389.31	714.715	1953.27	45.8363	86.922	0.804538	0.176249	1604.5	4026.96	5438	7745.4	689.412	1421.83	1436.85	1135.15	254.772	264.692	145.99	526.737	10.3528	1384.92	9420.73	12552.1
Q9PRY7;P0DM53	9	5	47.7011	0.404329	0.611954	1.15474	0.128601	Male	Female	16661.5	C-type lectin BjL OS=Bothrops jararaca OX=8724 PE=1 SV=2	17882.3	16268.9	27786.6	31698.1	12323.2	14838.6	8156.1	7781.9	13783.7	13900.9	16432.7	18434.5	14224	13825.9	18706.9	17501.2	12386.1	13453.2	10503.7	11038.3	22380.1	2154.88	17306.4	19102	12297.5	11973.5	27786.6	28287.4	4866.54	5936.97	11408.5	9978.22	10183.8	10319.3	13728.4	13284.9	18120.4	18891
P20476;P81479;P81480	2	1	24.8546	0.404347	0.611954	1.66105	0.128595	Female	Male	16317	Phospholipase A2 isozyme I precursor (EC 3.1.1.4)	12550.3	10285	0	0	1684.04	1965.01	0	0	0	0	1392.08	3019.13	5444.62	3821.36	153.873	107.865	810.217	609.001	0	0	225.569	0	18561.4	21585.3	8630.71	7569.49	0	0	665.04	786.208	0	0	0	0	1162.99	2175.76	6936.08	5221.34
A0A1L8D5Y6;C5H5D4	53	10	413.243	0.405034	0.611954	1.29984	0.128355	Male	Female	70266.4	BATXSVMPIII5 OS=Bothrops atrox OX=8725 PE=2 SV=1	9429.8	15320.8	4218.4	4165.55	47840.7	5476.66	479.522	251.331	1104.72	944.07	1057.88	877.41	10756.4	10420.5	1749.49	2109.64	3725.55	4120.56	2353	990.13	1764.78	2808.34	16339.7	12998.9	6484.79	11275.7	4218.4	3717.33	18892.7	2191.23	670.741	322.266	816.199	700.83	883.788	632.312	13702.9	14238.1
P82896	3	1	37.1498	0.4195	0.611954	2.48685	0.123463	Female	Male	14678	Phospholipase A2_ acid 5 (EC 3.1.1.4) (PA2-V) (PLA	2768.57	2521.54	820.154	909.005	639.404	847.379	399.939	320.955	623.188	685.814	288.794	502.623	4554.52	4368.3	1448.93	1353.06	1016.08	1215.24	499.914	525	899.064	10.5888	6013.26	6265.47	1903.92	1855.79	820.154	811.194	252.505	339.039	559.423	411.54	460.43	509.113	241.268	362.219	5802.15	5968.65
P81114	2	1	22.2694	0.420931	0.611954	1.02799	0.122994	Male	Female	14543.7	Alboaggregin A subunit 4.	3135.57	3575.1	1443.88	906.55	1147.17	1269.05	1761.94	337.647	646.272	447.189	119.74	2258.97	1612.68	2722.36	868.402	356.83	850.325	943.777	342.604	595.98	100.508	10.2542	3915.95	4265.13	2156.31	2631.18	1443.88	809.003	453.025	507.75	2464.55	432.943	477.486	331.97	100.035	1627.94	2054.45	3719.71
A0A1L8D6B7	87	62	626.334	0.421465	0.611954	1.03729	0.122819	Female	Male	93285	BATXPDE1 OS=Bothrops atrox OX=8725 PE=2 SV=1	48897	42957.7	38867.4	41281.7	66221.6	65127.2	29300	24627.1	43736.3	39201	20992.9	25440.9	48481.4	42838.1	38284.1	35588.6	61946.4	63408.3	41400.9	44826.3	34883.8	0	45313.5	47827.5	33626.1	31615.8	38867.4	36839.7	26151.4	26057.6	40984	31577.7	32313.7	29100.8	17538.2	18334.2	61762	58532
P86970	3	1	27.8393	0.422028	0.611954	2.49117	0.122636	Male	Female	16736.5	C-type lectin BpLec OS=Bothrops pauloensis OX=1042543 PE=1 SV=2	1842.56	2371.68	1850.72	2089.47	28100.6	34244.2	282.036	148.528	12425.5	1689.7	0.623988	255.841	1522.26	3672.31	802.635	1466.93	1746.69	11756.3	2444.55	2863.91	1196.8	2137.08	1982.26	2649.81	1267.11	1745.49	1850.72	1864.64	11097.1	13701.2	394.503	190.448	9180.37	1254.35	0.521302	184.373	1939.26	5017.68
P81824	19	2	229.079	0.42243	0.611954	1.04005	0.122505	Male	Female	25899.5	Platelet-aggregating proteinase PA-BJ (EC 3.4.21.-	72825.8	66012.6	93728.5	102306	131359	127551	72106.8	81776.3	90030.1	86761.6	6039.11	6977.98	95173.4	82850.2	75742.8	70784.2	75127.5	73934.6	126322	136028	138917	0	13651.2	12841.6	50081.6	48583.6	93728.5	91298.1	51874.6	51033.4	100861	104856	66517	64407.4	5045.29	5028.73	121245	113203
A0A1L8D5V6	6	1	43.5497	0.425137	0.611954	1.07163	0.121629	Male	Female	16903.1	BATXVEGF5 OS=Bothrops atrox OX=8725 PE=2 SV=1	6211.42	6293.65	1565.54	1300.56	1225.21	1325.98	1455.07	1305.74	813.522	733.961	4942.74	6846.66	5021.39	4851.15	1483.73	1575.11	852.365	791.417	1608.78	1416.43	1116.47	1.25743	5632.43	7395.46	4271.53	4631.96	1565.54	1160.62	483.845	530.529	2035.3	1674.26	601.055	544.855	4129.34	4934.09	6396.91	6628.39
A0A1L8D647	7	2	55.5229	0.425546	0.611954	1.80903	0.121498	Female	Male	17295.6	BATXCTL5 OS=Bothrops atrox OX=8725 PE=2 SV=1	699.537	668.582	717.533	898.386	491.997	444.197	43.834	174.166	1092.41	997.612	12.3456	31.7884	815.764	669.476	1306.11	1387.43	808.985	786.391	1073.08	1137.36	1810.61	0	808.63	743.116	481.065	492.06	717.533	801.718	194.293	177.724	61.3137	223.321	807.104	740.576	10.3139	22.9085	1039.23	914.741
M9NCR9	22	5	156.325	0.425759	0.611954	1.04056	0.121429	Female	Male	41370.4	Glutaminyl-peptide cyclotransferases OS=Cerrophidion godmani OX=44722 GN=QC-2 PE=2 SV=1	14946.6	12638.5	16252.4	16723.5	30866.9	30650.2	10111.7	11563	12094.4	11723.8	6692.33	8140.82	17420.6	14765.4	13303	11744.8	14408.4	13754.2	29685.4	30828.9	24857.7	0	9318.35	9715.19	10278.7	9301.6	16252.4	14924	12189.5	12263.2	14144	14826.4	8935.71	8703.11	5591.01	5866.74	22192.7	20174.8
A0A2H4N3E0;A0A1L8D652	7	5	46.1434	0.426379	0.611954	1.06629	0.121231	Male	Female	10280	Waprin 1 (Fragment) OS=Bothrops moojeni OX=98334 PE=2 SV=1	4241.8	5372.06	2526.36	2759.74	6641.45	7806.09	242.68	692.333	1455.94	1745.82	0	2824.95	2546.99	3502.76	1538.86	2128.62	2660.99	6117.72	1591.91	2939.21	184.88	1320.08	4336.72	5183.25	2917.04	3953.7	2526.36	2462.79	2622.76	3123.24	339.454	887.733	1075.69	1296.01	0	2035.82	3244.7	4786.01
E3UJL0	15	2	100.611	0.428495	0.611954	1.08686	0.120556	Female	Male	51806.6	MP_III1 SVMP (Fragment) OS=Bothrops neuwiedi OX=95648 PE=2 SV=1	11616.6	10008.8	5202.73	5398.91	9006.86	5932.5	873.823	392.582	1795.28	1634.01	5653.08	6102.21	10136	9054.64	6834.15	5003.23	5560.9	5656.49	941.071	732.082	224.321	0	10244.5	14755.5	7988.63	7366.25	5202.73	4817.97	3556.87	2373.61	1222.28	503.382	1326.41	1213	4722.78	4397.6	12912.6	12371.9
Q91053	8	1	74.8639	0.42926	0.611954	1.09422	0.120313	Male	Female	29592.5	Calobin precursor (EC 3.4.21.-).	7607.29	6795.15	5607.5	5970.7	8493.98	8315.74	2073.66	1971.68	4971.64	4861.75	1774.58	1992.52	6321.37	5601.04	4020.77	3723.24	5494.18	5340.31	5018.77	5384.33	6491.79	0	3833.34	4003.24	5231.46	5001.05	5607.5	5328.24	3354.33	3327.15	2900.58	2528.15	3673.2	3609.11	1482.54	1435.92	8053.01	7653
P85420	19	3	130.762	0.438149	0.618435	1.43448	0.117543	Male	Female	23317.3	Snake venom metalloproteinase atroxlysin-1 OS=Bothrops atrox OX=8725 PE=1 SV=2	5392.53	4123.99	8609.89	9626.39	38836.9	45916	1399.85	749.427	51696	54043	2135.85	2524.9	3905.76	3643.83	5329.58	4751.04	38788.8	43255.7	5310.27	5262.57	37868.2	0	5527.18	3246.9	3708.39	3035.15	8609.89	8590.58	15337	18371.1	1958.07	960.942	38194.6	40118.8	1784.36	1819.59	4975.67	4978.77
I2DAL5;G3DT18;M1TFP9	11	2	120.401	0.44053	0.618435	1.82152	0.116817	Female	Male	16203.8	Acidic secretory phospholipase A2 sPLA2-II OS=Bothrops diporus OX=1107943 PE=2 SV=1	63.3324	40.6348	180.784	175.281	74.3568	53.7128	5.71398	9.22938	22.5948	2.08633	0.00112191	0	193.769	53.5708	103.163	115.185	74.9841	75.1362	198.581	261.006	66.6923	0	0.41455	0.91791	43.5531	29.9062	180.784	156.421	29.364	21.4907	7.99253	11.8342	16.6938	1.54878	0.000937287	0	246.849	73.1967
Q5W958	15	3	103.459	0.444935	0.618435	7.83468	0.115491	Male	Female	28499.7	Venom serine proteinase-like HS120 OS=Bothrops jararaca OX=8724 PE=2 SV=1	573.486	538.684	435.542	690.331	6801.87	41854.2	631.691	779.119	288.151	943.669	67.4071	13.5891	534.002	704.502	255.405	252.217	636.78	2730.91	400.654	610.472	201.087	106.906	189.079	221.63	394.381	396.458	435.542	616.05	2686.11	16746	883.59	999.013	212.895	700.532	56.3143	9.79306	680.283	962.599
A0A1L8D600	40	2	410.945	0.44561	0.618435	3.2203	0.115289	Male	Female	54822.1	BATXSVMPII1 OS=Bothrops atrox OX=8725 PE=2 SV=1	289.45	307.186	5929.76	5207.46	779.043	849.747	29.4098	143.491	206.094	185.282	0	9.05094	229.1	238.537	250.245	205.425	382.216	732.234	585.363	372.561	427.755	454.038	235.773	214.284	199.052	226.081	5929.76	4647.12	307.65	339.986	41.1375	183.989	152.269	137.544	0	6.52262	291.858	325.926
A0A1L8D5X1	42	8	361.211	0.449387	0.619572	2.1721	0.114173	Male	Female	71139.3	BATXSVMPIII18 OS=Bothrops atrox OX=8725 PE=2 SV=1	2591.05	2864	1894.53	2423.84	6335.33	7624.53	129.823	195.549	16938.6	18715.9	1212.74	1726.75	1499.03	2080.5	2394.13	2406.65	5617.6	6357.92	423.767	482.454	3559.12	83.9073	1667.33	2271.86	1781.84	2107.83	1894.53	2163.03	2501.87	3050.6	181.592	250.74	12514.8	13893.8	1013.16	1244.4	1909.66	2842.69
E3UJL5	28	2	242.76	0.452715	0.620081	1.70122	0.113201	Male	Female	37509.6	MP_IIb1 SVMP (Fragment) OS=Bothrops neuwiedi OX=95648 PE=2 SV=1	186.251	105.555	178.234	187.785	1262.63	332.418	320.947	372.484	71.2223	69.2947	233.168	22.2135	359.583	86.5171	197.244	270.966	320.975	186.931	129.093	98.6307	95.0728	28.3833	88.5035	102.692	128.083	77.6856	178.234	167.579	498.62	133.002	448.93	477.612	52.6212	51.4408	194.797	16.0083	458.085	118.213
A0A1L8D5Z6	49	1	542.413	0.467504	0.636179	1.20848	0.109028	Male	Female	54595.9	BATXSVMPII3 OS=Bothrops atrox OX=8725 PE=2 SV=1	6853.88	6888.18	9200.69	10757.9	7004.94	5473.99	112412	117371	36705.5	28209.8	1917.13	1678.11	5351.99	5355.04	20451.8	20587.4	14987.1	14987.5	89205.8	99998.1	3619.98	0	4993.54	5508.19	4713.35	5069.53	9200.69	9600.37	2766.3	2190.16	157238	150497	27119.2	20941.5	1601.63	1209.34	6818.07	7316.88
A0A1L8D623	5	2	50.8814	0.473768	0.640545	1.79028	0.107327	Male	Female	19464.9	BATXCTL36 OS=Bothrops atrox OX=8725 PE=2 SV=1	1963.94	2659.21	1010.04	1184.61	16231.1	15580.1	498.064	461.608	109.327	407.044	189.275	94.1716	1806.35	2459.33	556.441	488.473	2495.63	3281.25	839.503	513.059	483.069	985.538	3343.49	5307.81	1350.58	1957.11	1010.04	1057.14	6409.79	6233.67	696.677	591.89	80.7739	302.169	158.127	67.8654	2301.17	3360.32
A0A1L8D6A9	54	8	557.48	0.484149	0.648127	2.20953	0.104595	Male	Female	54387.8	BATXSVMPII2 OS=Bothrops atrox OX=8725 PE=2 SV=1	15374	14534.7	17457.7	20430.3	82241.5	83698.4	2658.04	2661.54	5826.66	5810.57	5827.43	7382.29	12775.5	12331.4	4755.99	4209.5	12490.7	11901.7	5120.21	5586.3	6471.99	17544.8	12266.3	13984.4	10572.6	10697.2	17457.7	18232	32477.8	33488	3717.98	3412.72	4304.92	4313.47	4868.44	5320.1	16275.1	16849.1
P21377;P01140	4	2	23.5142	0.485562	0.648127	1.38561	0.104231	Male	Female	13405.8	Nerve growth factor (NGF).	611.459	608.636	1466.93	477.671	11530.1	10845.6	3443.89	2815.95	5324.6	4931.9	226.275	476.005	714.854	796.626	1249.75	1057.83	5580.52	5871.57	2223.79	2440.37	8142.98	0	2094.73	686.363	420.495	447.94	1466.93	426.273	4553.33	4339.34	4817.2	3610.7	3933.98	3661.19	189.038	343.037	910.676	1088.47
E3UJL4;C0HJU2	17	2	168.945	0.492366	0.651181	1.03734	0.102505	Female	Male	27583	MP_I2 SVMP (Fragment) OS=Bothrops neuwiedi OX=95648 PE=2 SV=1	275883	242709	69047.1	81479.3	125761	124099	5172.29	2539.54	31537.5	35838.4	154116	190272	182238	199556	58551.5	58253.5	88429.6	85062.2	13008.4	12314.6	24063.4	0	304332	362622	189722	178628	69047.1	72712	49663.8	49652.4	7234.84	3256.28	23300.8	26604.6	128754	137121	232159	272664
A0A1L8D6A0	43	2	385.231	0.500327	0.651181	1.00418	0.100539	Female	Male	70013.1	BATXSVMPIII4 OS=Bothrops atrox OX=8725 PE=2 SV=1	10335.7	9194.43	3637.59	3802.17	3086.14	2541.19	1403.57	1072.53	1829.59	1809.02	5608.87	7612.64	7880.04	7880.31	3166.17	3089.01	3273.93	3210.39	2102.74	2205.78	3341.16	0	7373.11	8628.05	7107.75	6766.86	3637.59	3393.05	1218.74	1016.74	1963.26	1375.23	1351.76	1342.92	4685.85	5486.1	10038.6	10767.3
A0A1L8D624	6	1	41.7631	0.501054	0.651181	1.10117	0.100363	Female	Male	17819	BATXCTL50 OS=Bothrops atrox OX=8725 PE=2 SV=1	2770.15	2338.6	5360.64	5363.91	3043.43	2007.89	4641.43	3205.48	1530.67	1339.6	1768.49	1341.02	2418.86	2079.96	2316.03	2623.64	3691.53	3153.55	5618.75	6587.45	5287.76	0	2507.23	1938.41	1905.01	1721.15	5360.64	4786.74	1201.87	803.365	6492.29	4110.17	1130.9	994.453	1477.46	966.418	3081.47	2841.96
A0A1L8D664	40	15	291.19	0.502264	0.651181	1.02084	0.100069	Female	Male	28948.4	BATXSVSP16 OS=Bothrops atrox OX=8725 PE=2 SV=1	3848.15	4477.29	3163.5	3262.05	7066.43	6862.9	1030.9	947.846	1351.13	1200.27	420.209	576.685	3483.16	4232.32	3460.18	3432.49	4208.72	4973.83	2516.69	2311.59	1568.67	348.362	2488.36	1895.98	2646.34	3295.17	3163.5	2911.04	2790.59	2745.87	1441.99	1215.36	998.254	891.019	351.057	415.592	4437.31	5782.85
Q9HPB7	1	1	11.6008	0.507673	0.651181	3.34364	0.0987751	Female	Male	26031.3	50S ribosomal protein L32E.	326.114	539.58	1186.34	1311.88	609.506	286.602	230.039	80.5249	201.7	173.752	34.2102	925.101	339.289	830.169	453.239	212.569	633.532	863.772	1402.96	0	6832.72	6052.62	965.927	1158.53	224.266	397.117	1186.34	1170.72	240.698	114.67	321.772	103.252	149.022	128.985	28.5804	666.681	432.231	1134.31
A0A1L8D6C4	10	3	110.419	0.513393	0.651181	1.04766	0.0974339	Male	Female	16287.1	BATXPLA4 OS=Bothrops atrox OX=8725 PE=2 SV=1	1469.88	1124.17	2969.44	3190.09	2763.09	627.93	31657.6	32638.2	9070.65	8295.44	9965.75	1439.89	1301.45	1093.87	9076.91	8588.42	5193.05	4830.52	30438.4	35705.7	977.76	15.8615	1557.64	1646.07	1010.83	827.359	2969.44	2846.83	1091.16	251.237	44281.7	41849.8	6701.67	6158.11	8325.74	1037.67	1657.96	1494.61
A0A0S1LJ33	59	2	594.295	0.515585	0.651181	1.07744	0.0969273	Female	Male	57096.5	Amine oxidase (Fragment) OS=Bothrops atrox OX=8725 PE=1 SV=1	17.9233	99.1119	107.512	60.7021	78.2733	113.675	9.54381	8.6341	118.441	178.924	6.6872	8.18721	21.5922	53.3608	33.9697	20.8915	171.808	199.297	107.819	33.4259	142.682	25.0704	28.8236	31.4147	12.3257	72.9438	107.512	54.1704	30.9107	45.4816	13.3496	11.0709	87.5077	132.824	5.58672	5.90017	27.507	72.9098
A0A1L8D5U5	5	1	42.6864	0.516043	0.651181	1.69303	0.0968219	Male	Female	16932.1	BATXVEGF4 OS=Bothrops atrox OX=8725 PE=2 SV=1	33976.4	30121.7	32122.2	35128.7	16942.2	15829.5	6488.59	4754.91	4714.23	4492.47	172.778	425.538	15393.1	13723.2	18530.3	16725.9	10346.1	9800.53	6674.65	7919.53	7846.8	5.63153	1447.73	958.126	23365.3	22168.8	32122.2	31348.7	6690.59	6333.44	9076.05	6096.9	3483.02	3334.98	144.345	306.667	19609.8	18750.8
A0A1L8D5R9	35	17	282.426	0.516847	0.651181	2.07882	0.0966374	Male	Female	29027.7	BATXSVSP17 OS=Bothrops atrox OX=8725 PE=2 SV=1	6038.76	6556.33	11810.8	7088.66	34057	41421.2	2911.89	2525.29	2148.07	1875.53	1153.88	1256.62	5518.19	4910.09	6150.05	6368.92	7480.08	7490.32	5975.39	5373.82	3866.06	221.07	2255.99	1558.87	4152.8	4825.29	11810.8	6325.9	13449.3	16572.7	4073.07	3238.02	1587.06	1392.3	963.989	905.591	7029.8	6708.93
A0A1L8D645	8	3	63.973	0.518923	0.651181	1.30461	0.0961635	Female	Male	17308.5	BATXCTL19 OS=Bothrops atrox OX=8725 PE=2 SV=1	6344.97	11087.7	2189.55	2936.25	4924.27	7838.17	1049.55	770.464	944.413	1746.77	1158.29	3430.72	7043.22	9360.33	1995.17	2053.95	2089.44	3900.98	1743.47	3256.39	839.643	1078.28	12404.2	12187.3	4363.37	8160.26	2189.55	2620.3	1944.63	3136.08	1468.08	987.915	697.761	1296.71	967.678	2472.37	8972.6	12789.5
Q5XUW8	53	15	383.707	0.522373	0.651608	1.42255	0.0953839	Male	Female	54567.7	Zinc metalloproteinase/disintegrin OS=Bothrops insularis OX=8723 PE=1 SV=1	12287.4	10012.9	9879.13	10405.6	17076.9	16428.7	2471.13	3090.74	2965.97	3986.71	2336.9	3436.57	3876.05	5971.14	5491.88	5087.76	9594.24	8805.19	6723.85	6193.58	3321.49	2723.15	3825.31	4731.03	8449.96	7369.23	9879.13	9285.94	6743.78	6573.18	3456.54	3963.05	2191.35	2959.53	1952.33	2476.58	4937.83	8158.69
Q9DG83;O13058	4	1	31.6852	0.525784	0.651982	5.60347	0.0946225	Male	Female	29348.3	Serpentokallikrein-1 precursor (EC 3.4.21.-).	44.9798	23.6418	18.3461	17.9899	1136.28	1.21705	23.4926	61.2937	4.89507	5.80158	6.9197	1.10599	109.437	45.3374	6.79092	6.41912	21.243	13.9492	9.82523	8.36574	3.35527	3.86017	8.79169	2.82619	30.9322	17.3997	18.3461	16.0541	448.724	0.486944	32.8607	78.593	3.61663	4.3068	5.78096	0.797036	139.416	61.947
A0A1L8D658	24	11	127.14	0.531628	0.654169	1.35502	0.0933398	Male	Female	28438	BATXSVSP12 OS=Bothrops atrox OX=8725 PE=2 SV=1	93551.2	84348.5	118882	130599	51167.4	51436.5	73414.3	68697.8	39748	37029.7	8493.92	11822.6	58968.9	52512.6	44584	41378.9	58928.4	58787.1	64840.6	71035.5	35180.5	4075.9	38251.7	39114.6	64334.3	62078.3	118882	116546	20206.4	20579.9	102690	88086.7	29367	27489	7096.12	8520.01	75122.4	71750.8
P86092	41	15	297.513	0.53379	0.654169	1.01796	0.0928721	Male	Female	38143.9	Zinc metalloproteinase leucurolysin-B (Fragment) OS=Bothrops leucurus OX=157295 PE=1 SV=1	64074.4	56132.3	8129.85	7899.67	36401.8	28778.5	937.101	605.132	38343.2	31150.8	47304.1	43230.5	53626.7	46757.1	13197.8	12364	24799.3	23109.8	2135.84	2252.6	46786.4	0	66563.3	64989.1	44063.4	41312	8129.85	7049.65	14375.3	11514.4	1310.79	775.921	28329.2	23124.7	39519.5	31154.3	68316.8	63886.8
A0A1L8D5Z4	9	2	103.661	0.537054	0.654342	4.85005	0.092173	Female	Male	16263	BATXPLA1 OS=Bothrops atrox OX=8725 PE=2 SV=1	19.8715	16.5285	354.035	79.9996	418.144	540.927	466.768	429.622	18.7373	15.9258	118.4	0	294.983	5.25377	169.119	1132.58	3639.87	4022.23	2520.73	24.9084	133.12	73.129	0.51647	6.63223	13.6655	12.1645	354.035	71.3915	165.128	216.427	652.901	550.876	13.8437	11.8225	98.9159	0	375.788	7.17851
P42438	1	1	6.4643	0.545754	0.660847	192.63	0.0903495	Male	Female	37986.4	RecA protein (Recombinase A).	0	0	0	0	1625.64	0	0	0	0	0	0	0	0	0	0	0	8.43917	0	0	0	0	0	0	0	0	0	0	0	641.978	0	0	0	0	0	0	0	0	0
P82114	21	4	207.869	0.550284	0.660847	1.07722	0.0894225	Female	Male	14536.4	Phospholipase A2 homolog 1 (Myotoxin I) (MjTX-I).	9315.97	8015.82	3327.67	3675.45	3184.95	2911.06	843.905	736.826	1964.41	1885.45	2424.38	2524.13	6994.1	6738.79	2992.31	2909.48	2990.66	3205.97	1653.54	1925.18	1480.39	0	6434.73	6636.19	6406.5	5899.44	3327.67	3279.97	1257.76	1164.73	1180.43	944.783	1451.37	1399.67	2025.41	1819.03	8910.02	9207.57
A0A1L8D5W3	22	10	191.385	0.553169	0.660847	1.06836	0.0888402	Male	Female	29223.3	BATXSVSP15 OS=Bothrops atrox OX=8725 PE=2 SV=1	26829.9	25041.8	27735.5	27695.2	35097.1	42490.2	4293.51	2847.72	25189.3	23599.4	13849.7	9627.17	20927.3	20941.7	19871.9	13216.9	22891.9	24712.5	19639.4	16387.2	23554.3	14666	25788.4	24787.5	18450.6	18430.1	27735.5	24715.1	13860.1	17000.5	6005.63	3651.45	18610.6	17519	11570.5	6937.89	26660	28613.8
P0C616	17	1	229.668	0.555007	0.660847	3.89523	0.0884725	Male	Female	16486.8	Basic phospholipase A2 homolog 4a OS=Bothrops asper OX=8722 PE=1 SV=1	7.9927	48.3097	91.2754	29.4871	1400.82	1992.33	26.868	23.5776	28.9786	28.6039	14.901	34.3649	5.75724	39.4947	383.731	12.793	56.3602	187.42	65.2973	18.5408	11.5344	11.7705	125.279	38.9637	5.49651	35.5547	91.2754	26.3142	553.193	797.138	37.5822	30.232	21.4103	21.2341	12.4489	24.7653	7.33434	53.9638
P84907	28	4	284.963	0.558681	0.661464	1.58667	0.0877444	Female	Male	23361.5	Snake venom metalloproteinase leucurolysin-A OS=Bothrops leucurus OX=157295 PE=1 SV=2	627.279	510.596	914.7	893.215	968.757	1440.81	1769.51	1024.16	1511.68	1206.44	170.207	262.442	367.114	898.051	730.128	772.206	3250.93	4121.64	3016.18	3330.15	1171.23	0	133.633	137.757	431.374	375.786	914.7	797.103	382.569	576.473	2475.14	1313.21	1116.88	895.597	142.197	189.131	467.679	1227.06
A0A1L8D6F1	19	12	144.884	0.572099	0.668442	1.25968	0.0851671	Male	Female	17711.1	BATXCTL1 OS=Bothrops atrox OX=8725 PE=2 SV=1	240904	214471	196203	208960	196619	200968	88446.6	76863.2	237645	232646	6901.55	11006	205272	184615	14739.6	12743.5	265626	263674	118472	125289	195518	75473.3	29439	26695	165668	157845	196203	186476	77646.1	80408	123716	98556.7	175580	172704	5765.8	7931.54	261503	252250
P11228	2	1	21.7354	0.572588	0.668442	1.33687	0.0850756	Female	Male	25123.8	Somatotropin precursor (Growth hormone).	4286.17	3102.7	5526.85	3199.04	11131.7	3429.53	5190.69	3984.65	946.517	2576.27	3625.63	150.577	16261.6	11889.3	3406.23	3004.33	4554.95	5074.6	3027.04	1052.01	5238.77	7625.4	1316.85	582.859	2947.56	2283.51	5526.85	2854.82	4396	1372.16	7260.57	5109.26	699.316	1912.49	3028.97	108.514	20716.2	16245
A0A1L8D6C7;Q56EB1	10	1	73.2957	0.574144	0.668442	1.68868	0.0847854	Male	Female	17844.1	BATXCTL54 OS=Bothrops atrox OX=8725 PE=2 SV=1	104.465	88.5192	67.1072	42.6214	57.1076	0	0	14.8241	143.481	76.2809	168.205	10.1059	26.0364	93.2027	27.5842	0	39.9364	30.6222	14.4186	157.062	19.5176	0	31.2099	17.9967	71.8399	65.1478	67.1072	38.0353	22.5522	0	0	19.0079	106.008	56.6271	140.525	7.28287	33.1686	127.348
A0A1L8D633	44	7	352.962	0.586999	0.674733	1.08657	0.0824497	Male	Female	71010.1	BATXSVMPIII19 OS=Bothrops atrox OX=8725 PE=2 SV=1	10458.3	9296.43	4819.51	5659.88	10599.9	10353.6	3303.76	4765.16	10430.5	8048.45	2450.79	3598.65	4288.45	4111.48	6254.97	5372.18	8586.14	8176.06	5531.75	12753.4	8233.3	509.462	6340.57	6951.61	7192.11	6841.93	4819.51	5050.87	4185.99	4142.51	4621.2	6110.05	7706.35	5974.76	2047.48	2593.39	5463.2	5617.74
P00624	2	1	31.2242	0.588141	0.674733	2.7135	0.0822475	Male	Female	14393.7	Phospholipase A2 (EC 3.1.1.4) (Phosphatidylcholine	1532.51	1809.65	183.741	4.91794	17174.3	14764.7	43.8919	0	3317.29	2119.42	0	0	3034.52	2801.23	0	0	1878.65	1419.58	80.9485	0	0	0	4492.39	1384.08	1053.9	1331.86	183.741	4.38876	6782.27	5907.4	61.3946	0	2450.91	1573.35	0	0	3865.78	3827.48
P12063	4	2	25.7903	0.597101	0.674733	1.06916	0.0806902	Female	Male	75593.6	Tyrosyl-tRNA synthetase_ mitochondrial precursor (	8199.24	7268.83	9136.96	9774.37	12392.7	8260.3	6011.19	5171.16	5867.08	5417.96	2323.06	2819.38	9549.01	7800.37	9533.42	9094.84	10712.8	10279.8	5606.74	5689.07	6912.85	16.2881	6477.64	6684.52	5638.54	5349.67	9136.96	8722.63	4893.95	3304.97	8408.26	6630.64	4334.78	4022.02	1940.76	2031.8	12164.8	10658.1
Q98SP2;Q0NZX5;Q801Z4;C0HJM5;P31981;P31985;P31990	52	22	375.935	0.599978	0.674733	1.05866	0.0802011	Male	Female	54752.2	Zinc metalloproteinase/disintegrin OS=Bothrops jararaca OX=8724 PE=1 SV=1	64480.2	58295.8	9323.46	9695.54	22818.3	24089.4	1298.69	2365.75	1237.92	1173.37	8124.44	9484.24	46955.7	40589.6	13608	12242.1	11949	11783.9	2418.67	2537.86	1005.67	0	28625.7	28902.3	44342.4	42904.2	9323.46	8652.29	9011.11	9638.26	1816.57	3033.44	914.617	871.052	6787.45	6834.88	59818.5	55459.8
A0A1L8D646	82	43	707.942	0.605732	0.674733	1.04846	0.0792382	Male	Female	70656.7	BATXSVMPIII27 OS=Bothrops atrox OX=8725 PE=2 SV=1	659217	680325	203511	244730	254898	290007	50918.9	54587.9	34523.8	41737.3	79334.3	183116	409366	437409	128652	136642	112541	126799	72551.8	79326.8	5690.54	7223.58	510080	622272	453337	500701	203511	218396	100661	116033	71223.8	69994.5	25507.3	30983.7	66278.7	131964	521505	597656
P81176	5	1	41.6592	0.606679	0.674733	1.12933	0.0790817	Male	Female	27167.7	Halystase (EC 3.4.21.-).	57.1888	563.992	506.786	0	455.782	1328.97	0	0	8.26437	0	0	0	15.1929	944.798	126.859	9.06077	357.134	750.299	374.097	0	3.96493	0	5.074	0.00262959	39.3282	415.083	506.786	0	179.992	531.727	0	0	6.10597	0	0	0	19.3547	1290.93
P84035	9	5	69.2968	0.608157	0.674733	1.4977	0.0788386	Male	Female	7010.05	Snake venom metalloproteinase basparin-A (Fragments) OS=Bothrops asper OX=8722 PE=1 SV=1	3140.46	4775.67	5314.84	6452.02	29995.6	24271.8	1225.09	818.061	29014.1	28613.3	1883.67	1264.15	1705.97	2485.32	10309.9	8025.75	24191.6	25024.9	2702.01	2064.51	10578.3	1467.43	1875.44	888.347	2159.67	3514.77	5314.84	5757.77	11845.5	9711.24	1713.61	1048.95	21436.5	21241.1	1573.68	911.018	2173.29	3395.82
A0A1L8D6B9	12	2	102.283	0.610485	0.674733	1.31201	0.0784584	Female	Male	17555.3	BATXCTL31 OS=Bothrops atrox OX=8725 PE=2 SV=1	277.782	205.741	456.172	451.679	203.242	130.57	54.3712	43.3829	120.398	106.375	125.82	260.662	181.171	155.782	699.638	500.147	182.06	148.401	91.4343	88.3215	110.043	40.7513	497.976	500.588	191.028	151.42	456.172	403.078	80.2619	52.2415	76.0528	55.627	88.9535	78.9672	105.114	187.848	230.799	212.853
P87035;P41454	4	1	28.7832	0.611423	0.674733	1.20716	0.078306	Female	Male	65312.8	Guanine nucleotide-binding protein alpha-4 subunit	334.21	329.212	213.716	222.195	248.256	648.576	259.219	91.2599	51.0861	85.3065	211.11	432.348	278.368	1020.8	363.049	225.991	141.647	701.156	61.921	198.261	133.796	0	256.771	392.409	229.833	242.291	213.716	198.287	98.0379	259.497	362.588	117.017	37.744	63.3272	176.369	311.575	354.622	1394.77
P01138;P13600;Q29074	3	1	18.4586	0.617423	0.674733	2.36542	0.0773445	Female	Male	27329	Beta-nerve growth factor precursor (Beta-NGF).	58.2667	12.7906	0.297426	8.77022	244.879	78.7031	0	0	17.4531	5.48541	0	24.1876	124.328	18.0497	34.6583	579.964	0	15.059	8.46113	125.928	0	0	0.246199	159.715	40.0695	9.41355	0.297426	7.82652	96.7046	31.4894	0	0	12.8949	4.07209	0	17.4309	158.385	24.6623
A0A1L8D638	20	12	102.882	0.617622	0.674733	1.19532	0.0773129	Male	Female	19342.6	BATXCTL32 OS=Bothrops atrox OX=8725 PE=2 SV=1	22595.2	67255.8	11445.9	39091.6	35676.3	108040	907.447	533.731	17775.8	52152.6	42.983	40971.4	16172.6	55416.8	5417.41	14019.2	14563	55364.8	9518.17	37417.3	599.973	8282.6	30565.7	84364	15538.5	49498.6	11445.9	34885.3	14088.8	43227.1	1269.31	684.368	13133.3	38715.4	35.9095	29526.3	20602.8	75719
A0A1L8D677	39	4	338.164	0.619451	0.674733	1.36604	0.0770243	Male	Female	70982.9	BATXSVMPIII20 OS=Bothrops atrox OX=8725 PE=2 SV=1	85644.5	78813.3	65239.4	71438.2	200074	207742	20777.3	19473.6	123528	131779	42713.7	49089.5	81444.5	69421.4	59212.9	56170.4	94751.8	105560	59318.4	64502.8	88298.1	28684.1	42362.5	52820.1	58897	58004.5	65239.4	63751.3	79010.9	83118.3	29062.7	24969.7	91266.1	97826.3	35684.5	35376.7	103755	94854.3
P42655	2	1	10.7172	0.625335	0.674733	1.5067	0.0761092	Male	Female	29345	14-3-3 protein epsilon (Mitochondrial import stimu	0	0	733.125	505.634	1595.41	1334.38	0	0	1013.83	402.81	0	0	0	0	204.647	367.696	1029.96	1543.79	0	0	560.794	0	0	0	0	0	733.125	451.227	630.04	533.889	0	0	749.046	299.026	0	0	0	0
Q9PT41	6	2	36.6929	0.6255	0.674733	2.25669	0.0760838	Male	Female	29279.4	Factor V activating enzyme precursor (EC 3.4.21.-)	39.4646	4.2775	47.6881	3.19861	1261.87	1904.74	258.811	231.494	0	0	75.6262	0	122.866	129.21	19.0528	47.2643	119.156	144.416	576.304	13.6685	127.854	396.129	0	0	27.1394	3.14813	47.6881	2.85443	498.323	762.092	362.016	296.83	0	0	63.1808	0	156.523	176.547
A0A1L8D674	27	14	220.227	0.628212	0.674733	1.15554	0.0756691	Male	Female	28560.4	BATXSVSP6 OS=Bothrops atrox OX=8725 PE=2 SV=1	464461	420223	361120	383520	527072	511578	120633	114076	297475	291037	102596	116224	379696	355972	263077	237080	336518	330746	243804	252369	321939	16279.2	230843	242320	319406	309273	361120	342253	208144	204684	168738	146272	219784	216051	85712.4	83757.8	483707	486385
Q0NZY0	11	1	126.208	0.631063	0.674733	1.13758	0.0752376	Female	Male	19319.9	Zinc metalloproteinase-disintegrin-like bothrojarin-1 (Fragment) OS=Bothrops jararaca OX=8724 PE=2 SV=1	150.767	297.751	127.765	130.669	68.7926	200.817	20.2841	11.3317	48.6983	63.4596	0.0212873	83.4996	120.768	293.441	113.344	114.077	62.3206	128.184	26.2984	40.7004	2.40708	28.5777	147.916	291.449	103.681	219.137	127.765	116.609	27.1667	80.3475	28.3727	14.5299	35.9798	47.1092	0.0177842	60.1745	153.851	400.945
P0C8M1	15	7	114.627	0.635806	0.676354	1.96995	0.0745302	Male	Female	14879.7	Basic phospholipase A2 BmTX-I OS=Bothrops moojeni OX=98334 PE=1 SV=1	4866.58	4441.07	2077.76	265.752	8757.09	16020.1	0	30.9237	1158.72	3.51494	0	132.965	862.424	6261.86	1206	576.375	1889.1	3343.49	1142.39	173.039	3.07305	0	2841.86	865.616	3346.7	3268.51	2077.76	237.157	3458.24	6409.68	0	39.6515	856.096	2.60931	0	95.8224	1098.67	8555.92
A0A1L8D5T9	38	13	274.351	0.659727	0.695484	1.08199	0.0711524	Female	Male	28728.4	BATXSVSP20 OS=Bothrops atrox OX=8725 PE=2 SV=1	115464	107338	59522.7	61055.5	71624.7	76693.8	33842.5	30305.2	13942.8	15271	97453.2	98431.2	95857	85093.6	79163.9	72931	53677.2	51248.6	19747.2	21464.3	11581.8	3029.93	172539	178641	79403.6	78997.9	59522.7	54485.8	28285.1	30685.4	47337.8	38858.4	10301.4	11336.4	81415.8	70935.1	122115	116268
Q6TGQ9	68	5	637.633	0.660427	0.695484	1.18307	0.0710583	Male	Female	56630.9	L-amino-acid oxidase (Fragment) OS=Bothrops jararacussu OX=8726 PE=1 SV=1	34125.1	31305.7	30197.4	30026.6	30683.4	29007.7	14432.4	12552.5	36316.8	37283.7	2777.58	5105.26	28270.6	25350.5	7586.14	6572.98	33465.6	33241.4	22195.2	21725.6	41451	5022.01	13249.1	10219	23467.5	23040.2	30197.4	26795.7	12117.1	11606.1	20187.6	16095.3	26832	27677.5	2320.49	3679.14	36014.9	34637.7
A0A1L8D608;P01139;P05200;P21617;P25427;P34128;P19093;P20675;P24727;P30894	27	2	184.084	0.669708	0.701095	1.847	0.0698338	Male	Female	27652.9	BATXNGF1 OS=Bothrops atrox OX=8725 PE=2 SV=1	129.005	101.462	56.63	24.8477	491.491	702.052	47.7428	40.6088	20.6751	16.9829	5.34878	14.4774	126.202	98.4637	117.317	87.3399	129.318	146.569	10.311	15.1071	11.6822	0	62.7812	88.9644	88.7157	74.6734	56.63	22.174	194.094	280.893	66.7812	52.07	15.2754	12.6072	4.46856	10.4332	160.773	134.536
A0A1S6K7T1	46	7	428.963	0.672446	0.701095	1.12131	0.0694811	Male	Female	70541.5	Atroxlysin-III OS=Bothrops atrox OX=8725 PE=2 SV=1	2055.24	1817.85	57950.4	72575.2	67718.1	53234.3	105732	111837	45052.4	42008.3	207.352	111.692	1124.41	1549.71	58248.7	57850.7	59734.7	60968.8	93466.5	105579	38613.8	11559.1	7455.31	3531.03	1413.37	1337.89	57950.4	64766	26742.4	21299.2	147894	143401	33286.1	31184.8	173.229	80.4915	1432.42	2117.45
A0A1L8D654;A0A1L8D648	3	2	27.1807	0.682371	0.702091	16.974	0.0682345	Male	Female	17520.6	BATXCTL20 OS=Bothrops atrox OX=8725 PE=2 SV=1	0	0.348677	21.0292	21.4161	27630	28039.2	17.3008	9.19278	4.16549	2.28482	24.9059	26.5695	2.78771	8.01815	27.7454	43.9805	1387.04	1309.93	47.467	110.631	270.452	0	46.7669	32.3521	0	0.256617	21.0292	19.1117	10911.3	11218.6	24.1999	11.7873	3.07759	1.69613	20.8073	19.1475	3.55136	10.9556
A0A1L8D641;P0DJJ6	62	3	696.762	0.685709	0.702091	1.05662	0.0678264	Male	Female	69891.4	BATXSVMPIII9 OS=Bothrops atrox OX=8725 PE=2 SV=1	13663.2	13018.5	5455.25	5315.81	5065.88	4055.26	16315.4	17216	6639.96	5220.8	300.663	8822.95	8966.89	9745.36	4937.47	4330.39	4223.73	5164.54	12616.1	14205.3	667.371	212.168	15313.2	15290.4	9396.06	9581.31	5455.25	4743.82	2000.55	1622.52	22821.5	22075	4905.81	3875.66	251.185	6358.32	11423.2	13315.6
P0C929	3	1	31.5957	0.691402	0.702091	13.3338	0.0671431	Male	Female	15608.2	Snaclec bothroinsularin subunit alpha OS=Bothrops insularis OX=8723 PE=1 SV=1	0	0	0	0	23777.8	0	0	0	0	0	0	0	0	0	0	0	1198.73	581.523	3.01618	0	0	0	0	0	0	0	0	0	9390.04	0	0	0	0	0	0	0	0	0
P29309	4	1	27.6601	0.691754	0.702091	1.18431	0.0671014	Female	Male	26898.9	14-3-3-like protein (Fragment).	3016.5	3547.08	1936.11	2065	6279.64	6327.99	2181.28	2022.48	603.042	949.128	2996.81	1820.52	7052.68	6147.86	2099.64	2091.66	2300.32	2954.54	1130.29	353.18	2186.43	3852.87	4513.78	5281.81	2074.42	2610.56	1936.11	1842.8	2479.88	2531.85	3051.11	2593.29	445.546	704.585	2503.64	1311.97	8984.65	8400.16
P79845	5	3	25.6152	0.694598	0.702091	1.2722	0.0667665	Female	Male	21290.3	Cysteine-rich venom protein precursor (CRVP).	17108	11832.9	6862.86	5170.16	7748.82	6421.98	3285.78	4554	3589.21	3841.07	843.027	5667.24	19576.8	13715.6	3260.97	2429.04	8748.27	8484.09	3790.62	2984.43	2719.65	1529.66	16772.2	13852.6	11765	8708.7	6862.86	4613.84	3060.06	2569.45	4596.05	5839.29	2651.82	2851.41	704.295	4084.13	24939.5	18740.4
P53768	1	1	11.43	0.696304	0.702091	1.79761	0.0665675	Female	Male	34499	HAP2 transcriptional activator.	50002	45652.6	7140.55	7265.1	12746.6	12282.8	676.178	205.508	15248.2	14907.2	24710	27424.4	60415.6	53051.2	5366.81	5148.56	13950.9	13993.5	2063.91	1923.63	196753	0	20307.1	19374.8	34385.9	33599.2	7140.55	6483.37	5033.73	4914.4	945.817	263.51	11265.8	11066.3	20643.6	19763.6	76965.4	72486.8
P0C7B1	4	1	21.8875	0.69715	0.702091	1.18848	0.0664693	Male	Female	6706.77	Zinc metalloproteinase-disintegrin-like BaG (Fragments) OS=Bothrops alternatus OX=64174 PE=1 SV=1	28593	27199.6	1271.85	1191.58	14619.3	15693.9	1277.25	1288.27	627.208	516.437	18221.5	24091.6	14178.9	10517.2	5204.81	5200.55	7408.23	6588.3	1391.34	1645.07	3570.2	0	30137	27405.5	19663.2	20018.2	1271.85	1063.36	5773.28	6279.17	1786.58	1651.86	463.401	383.377	15222.9	17361.8	18062.9	14370.2
A0A1L8D6E9	9	2	53.8495	0.700204	0.702091	1.81222	0.0661178	Male	Female	18480.8	BATXCTL38 OS=Bothrops atrox OX=8725 PE=2 SV=1	442.654	375.665	142.212	156.968	93.9252	1256.9	142.501	149.951	30.2547	17.0504	88.3997	179.464	362.481	248.87	106.704	109.531	125.404	107.996	69.6825	78.3482	81.1839	92.812	175.046	139.279	304.409	276.48	142.212	140.078	37.0917	502.89	199.326	192.272	22.3531	12.6574	73.8522	129.332	461.777	340.045
A0A2H4N3D3	15	3	131.347	0.7063	0.704457	1.07333	0.0654294	Female	Male	17056.1	C-type lectin isoform 1 (Fragment) OS=Bothrops moojeni OX=98334 PE=2 SV=1	22533.8	20158	8285.84	8704.07	42030.8	33339.9	5482.19	4259.8	27287.9	21062	37076.6	41623.7	22882.8	20795.5	7336.61	6283.44	24211.4	24380	3723.06	3952.73	12355.2	12459.4	74832.9	78565.2	15496.3	14835.7	8285.84	7767.49	16598.3	13339.4	7668.32	5462.06	20161.2	15635.3	30975.1	29996.4	29151.2	28414
Q8QG87	11	2	123.145	0.709286	0.704457	1.92657	0.0650987	Male	Female	16557.4	Acidic phospholipase A2 BITP01A OS=Bothrops insularis OX=8723 PE=1 SV=1	13259.9	29743.3	5797.66	6566.61	9612.86	12321.8	337.924	310.738	540.221	320.051	0	388.243	2691.55	8609.72	2777.44	3044.59	7245.53	12293.2	936.554	473.612	349.518	116	1658.82	912.465	9118.68	21890.3	5797.66	5860.03	3796.19	4930	472.677	398.438	399.132	237.59	0	279.79	3428.86	11763.9
P48650	3	1	32.4361	0.71432	0.70611	3.92476	0.0645506	Female	Male	14617.2	Phospholipase A2_ neutral (EC 3.1.1.4) (Ecarpholin	3684.06	324.018	121.349	0	706.113	256.441	0	0	27.4651	0	0	16.9837	8001.19	10135.8	17.5818	14.5303	141.983	12.1855	61.4733	0	0	0	1774.53	0	2533.5	238.469	121.349	0	278.849	102.603	0	0	20.2921	0	0	12.2394	10193	13849.1
P04361;P49121	6	1	76.0999	0.726947	0.715219	1.5582	0.063227	Male	Female	14759.6	Phospholipase A2 homolog (APP-K-49).	3423.41	4343.39	1013.92	3103.5	3799.03	5715.61	0	1.88571	1728.06	2230.74	0	455.708	2191.39	2516.14	815.515	1870.62	127.002	961.723	822.205	2085.08	0.0133163	91.9977	548.178	4537.5	2354.25	3196.62	1013.92	2769.55	1500.26	2286.83	0	2.41793	1276.75	1655.98	0	328.409	2791.69	3437.94
P31988	4	1	51.4321	0.746355	0.722703	4.49634	0.0613325	Male	Female	8393.91	Disintegrin cotiarin (Platelet aggregation activat	0	26.3891	0.862275	255.869	4131.76	15730	0	110.992	6.84782	64.3036	0	0	169.54	798.86	143.784	2204.3	0	342.202	2.63636	546.794	312.673	0	0	0	0	19.4217	0.862275	228.337	1631.66	6293.62	0	142.317	5.05938	47.7357	0	0	215.983	1091.53
A0A1L8D5X4	55	13	407.011	0.74861	0.722703	1.05065	0.0611232	Female	Male	69412.2	BATXSVMPIII12 OS=Bothrops atrox OX=8725 PE=2 SV=1	30398.4	28392.7	19780	21545.4	20938.2	22249.1	6849.59	6440.04	15213.3	15379.1	14328.5	19965.4	25808.4	24386.5	20634.4	19099.9	19787.4	20418.4	15623.1	16949.5	17982.1	385.575	24580.8	27042.4	20904.7	20896.3	19780	19227.1	8268.65	8901.95	9580.99	8257.64	11240.1	11416.6	11970.5	14388.2	32878.1	33320.6
P45881;P86974	20	13	193.263	0.751663	0.722703	1.20055	0.0608431	Male	Female	16563.8	Phospholipase A2 precursor (EC 3.1.1.4) (Phosphati	6295.39	5873.82	7386.07	6864.69	7660.74	59397.3	4733.14	2237.93	5263.14	4407.76	1066.87	754.171	7392.63	6302.04	4327.78	4214.46	4954.01	5189.33	17005.5	27093.2	10104.8	970.912	2861.2	2825.49	4329.28	4322.98	7386.07	6126.04	3025.28	23765.1	6620.58	2869.55	3888.57	3272.1	891.297	543.498	9417.72	8610.81
Q5W959	19	6	165.288	0.755782	0.722703	1.00783	0.0604717	Male	Female	28527.1	Snake venom serine protease HS114 OS=Bothrops jararaca OX=8724 PE=1 SV=1	391318	353880	413734	445773	410075	412489	206437	196414	255047	249796	94698.8	113654	379097	339331	308793	291209	378576	365584	252002	276307	291763	104787	266912	261412	269106	260447	413734	397807	161942	165038	288758	251848	188436	185436	79114.7	81905.4	482944	463646
Q1PHZ4	40	13	313.869	0.756033	0.722703	1.05919	0.0604493	Male	Female	63923.8	Zinc metalloproteinase-disintegrin-like BjussuMP-1 (Fragment) OS=Bothrops jararacussu OX=8726 PE=1 SV=1	7443.7	7425.56	5190.51	5929.75	25345.8	26240.1	2072.24	1524.47	21279.6	20783.3	2164.6	2373.46	7861.86	8530.44	4482.05	4943.73	29363.7	30454.6	3395.86	4495.52	11211.5	4435.56	5178.87	6279.53	5118.97	5465.02	5190.51	5291.7	10009.2	10498.7	2898.58	1954.73	15722	15428.5	1808.39	1710.45	10015.5	11655.6
A0A1L8D615	52	12	467.678	0.759	0.722703	1.24992	0.0601865	Female	Male	57060.4	Amine oxidase OS=Bothrops atrox OX=8725 PE=2 SV=1	6446.8	5878.31	2422.45	2555.99	3414.14	2732.91	3471.09	3269.18	2641.75	2303.69	5398.44	6693.62	4372.42	3991.22	3536.3	3113.71	4072.23	3212.24	9964.58	7959.69	3990.55	20.6477	7006.69	7791.27	4433.41	4326.29	2422.45	2280.96	1348.27	1093.44	4855.26	4191.86	1951.81	1710.14	4510.05	4823.8	5570.17	5453.42
A0A1L8D5Z7	20	2	254.02	0.759135	0.722703	1.041	0.0601747	Male	Female	16413.8	BATXPLA2 OS=Bothrops atrox OX=8725 PE=2 SV=1	234554	217353	395206	428008	540335	555738	121303	125309	280364	279903	52124.3	75578.2	208491	191072	135592	131031	231327	228560	495126	546945	412621	228698	191747	174377	161300	159967	395206	381953	213382	222353	169675	160675	207141	207786	43546.5	54465.9	265604	261073
A0A1L8D689	69	25	412.62	0.762208	0.722703	1.0341	0.0599066	Female	Male	69765.3	BATXSVMPIII10 OS=Bothrops atrox OX=8725 PE=2 SV=1	476505	468612	171932	172033	180662	150408	53659	54348.1	60257	52370.7	3851.92	306359	309651	342235	84518.2	63782	100314	135129	28475.7	34628.4	7569.79	14217.8	545185	558633	327688	344887	171932	153522	71344.7	60178.6	75056.6	69687	44519.7	38877.4	3218.03	220780	394475	467615
P86907	16	6	177.834	0.765592	0.722703	1.70179	0.059616	Male	Female	14666.1	Acidic phospholipase A2 OS=Bothrops ammodytoides OX=169857 PE=1 SV=1	64604.2	56543	19268.9	14505.6	26332.3	19748	2451.2	1683.74	3309.01	2599.8	39.6359	633.157	40200.1	53357.6	7905.45	3860.7	4181.55	3337.54	2223.15	1442.4	1304.69	1418.79	2783.39	2393.96	44427.7	41614.2	19268.9	12944.7	10398.8	7901.24	3428.66	2158.95	2444.8	1929.96	33.1132	456.289	51212.2	72905.3
P0DJ86	18	2	219.104	0.779577	0.732605	1.59002	0.0584658	Male	Female	25107.4	Thrombin-like enzyme leucurobin OS=Bothrops leucurus OX=157295 PE=1 SV=1	64790	56658.2	32881.6	34931.1	204878	200486	279.588	124.02	45984.4	50842.1	35228.4	50078.2	71583.9	60956.6	44079	39154.3	25586.6	28046.8	27386.7	28293.8	45747.6	523.813	56006.2	61409.7	44555.5	41699	32881.6	31172.4	80907.7	80215.1	391.079	159.022	33974.7	37742.6	29431	36089.2	91193.1	83288.3
P30431	60	12	464.657	0.785132	0.734531	1.2886	0.0580311	Male	Female	66150	Putative venom metalloproteinase jararhagin precur	317.5	222.472	917.514	984.472	2570.4	2354.04	4672.85	5039.68	2011.3	1846.91	88.338	16.0631	315.598	204.774	1762.57	1586.13	1775.13	1825.53	3666.32	4138.71	447.429	499.406	38.7702	68.5894	218.342	163.734	917.514	878.541	1015.07	941.861	6536.24	6462.05	1486.01	1371.05	73.8007	11.5759	402.05	279.793
A0A1L8D675	36	6	258.703	0.792594	0.734636	1.07715	0.0574669	Male	Female	56077.5	BATXSVMPII5 OS=Bothrops atrox OX=8725 PE=2 SV=1	24527.9	19842.3	9855.21	10951.1	13896.3	11041.2	2057.19	2218.87	3235.6	2950.91	14943.4	18486.4	20617.9	20078.6	7725.89	7800.86	9006.45	5782.82	3479.08	4565.12	3493.32	991.086	17502	23365.8	16867.6	14603.4	9855.21	9772.72	5487.77	4417.62	2877.53	2845.11	2390.56	2190.6	12484.3	13322.4	26265.9	27434.4
E3UJL2	32	15	231.459	0.794577	0.734636	1.01132	0.0573207	Male	Female	51303.8	MP_III3 SVMP (Fragment) OS=Bothrops neuwiedi OX=95648 PE=2 SV=1	121193	99654.8	92127.5	97133.8	107593	116814	34091.7	34806.6	46576.1	52235.8	32162.4	42228.2	112457	92463.8	79641.7	70843.7	90507.5	79499.2	46394.7	49020.3	59873.2	26590.5	79134.4	80383.1	83343.6	73343.4	92127.5	86682	42489.3	46737.7	47686.4	44630.2	34411.8	38777.2	26869.6	30432	143262	126338
A0A1L8D657;A0A1L8D663	17	4	166.641	0.796427	0.734636	1.46964	0.0571857	Female	Male	17436.3	BATXCTL9 OS=Bothrops atrox OX=8725 PE=2 SV=1	53976.5	54751.5	240792	261811	21385.1	15367.8	917727	935613	323139	311127	20895.7	38974	40322.8	57363.5	564023	526954	319084	309323	1.27372e+06	1.42435e+06	19374.8	2457.57	80448.3	78918	37119.1	40295.7	240792	233640	8445.15	6148.7	1.28369e+06	1.19967e+06	238745	230965	17457	28086.9	51368.5	78378.8
P14418	6	1	36.4422	0.799267	0.734636	1.21143	0.0569812	Female	Male	14772.2	Phospholipase A2_ acidic (EC 3.1.1.4) (Phosphatidy	304.597	473.323	296.238	75.9228	267.995	441.237	0	108.775	147.468	17.0694	0	15.2548	70.8194	278.324	801.74	341.508	140.006	312.335	219.463	2.83302	1.90464	0.177802	245.14	187.747	209.469	348.353	296.238	67.7533	105.833	176.54	0	139.474	108.954	12.6714	0	10.9935	90.2192	380.289
P0DMH0	3	1	18.7736	0.803854	0.735626	1.15518	0.0566575	Female	Male	6192.82	Basic phospholipase A2 Bfon11 (Fragment) OS=Bothrops fonsecai OX=157549 PE=1 SV=1	137609	121458	113.485	87.61	41979.4	40884.3	113.304	86.3417	28626.9	27016.8	232261	247696	136842	120304	22057.2	20424.5	21823.8	20880	75.8458	43.0163	1903.79	0	333567	336253	94632.8	89390.2	113.485	78.183	16578	16357.9	158.486	110.71	21150.5	20055.9	194039	178504	174328	164378
P35628	1	1	5.2424	0.819692	0.735667	1.91715	0.0556031	Female	Male	3335.7	Trypsin inhibitor I (TGTI-I).	3324.28	3227.15	4915.94	2542.74	3978.16	2307.31	247.495	200.593	1201.12	724.15	117.967	543.001	3709.96	3787.33	4322.73	1054.48	776.065	593.323	851.551	445.381	290.926	0	18498	10397.1	2286.08	2375.1	4915.94	2269.14	1571.01	923.163	346.189	257.208	887.425	537.572	98.5541	391.317	4726.24	5174.83
P22030	4	3	20.1622	0.820341	0.735667	2.07156	0.0555619	Female	Male	15435.9	Snaclec botrocetin subunit beta OS=Bothrops jararaca OX=8724 PE=1 SV=2	3979.33	3082.38	2681.74	2695.26	2328.04	1975.51	2971.29	2631.22	977.637	589.056	2101.24	2718.78	2563.03	2655.2	1980.32	2527.15	15635.7	14571.1	5289.13	7899.88	1118.37	0	1915.34	3363.84	2736.55	2268.55	2681.74	2405.24	919.36	790.408	4156.15	3373.85	722.309	437.285	1755.45	1959.31	3265.13	3627.94
L7VGC1	21	5	203.752	0.820937	0.735667	1.00671	0.0555242	Female	Male	16364.7	Myotoxic protein PLA2K49 OS=Bothrocophias andianus OX=1144373 PE=2 SV=1	4297.39	3638.28	3933.47	4530.69	4603.88	4759.89	3171.64	4737.49	3301.52	5581.36	1076.04	1961.5	4674.81	2895.18	2250.61	2348.09	4092.69	4049.19	4070.58	6844.48	4837.18	3671.01	3180.13	2985.13	2955.28	2677.68	3933.47	4043.18	1818.11	1904.45	4436.4	6074.57	2439.26	4143.32	898.965	1413.57	5955.4	3955.84
Q9YIB5;Q16769	28	4	225.226	0.821262	0.735667	3.67932	0.0555038	Male	Female	42489.4	Glutaminyl-peptide cyclotransferase OS=Bothrops jararaca OX=8724 GN=QPCT PE=2 SV=1	411.016	200.874	610.616	202.909	5995.15	3234.13	7159.37	7230.55	103.797	335.317	5330.82	0	1592.52	1119.52	559.542	689.758	796.928	881.005	1834.57	177.103	159.041	344.531	76.7397	143.808	282.652	147.838	610.616	181.075	2367.53	1293.99	10014.3	9271.25	76.6886	248.923	4453.55	0	2028.76	1529.66
P0DJC8	2	1	14.0074	0.821451	0.735667	1.68612	0.0554919	Male	Female	7254.9	Snaclec aspercetin subunit alpha (Fragment) OS=Bothrops asper OX=8722 PE=1 SV=1	43.8253	185.06	18711.2	20478.9	6986.28	6238.7	7937.72	7314.69	520.826	271.385	32.8928	279.389	136.457	0.942482	3311.48	2818.3	3732.37	3592.21	11301	10456	1826.81	3300.96	287.617	158.829	30.1383	136.199	18711.2	18275.4	2758.93	2496.12	11103	9379.14	384.802	201.462	27.4798	201.344	173.837	1.28776
A0A1S5XW05;P22640	42	10	402.343	0.83225	0.736265	1.04553	0.0548354	Male	Female	16416.7	BomoTx OS=Bothrops moojeni OX=98334 PE=2 SV=1	846165	781903	1.42513e+06	1.54335e+06	1.90948e+06	1.90822e+06	460561	467447	1.017e+06	1.00866e+06	201994	284323	741206	679437	462603	444687	834235	828541	1.7685e+06	1.95274e+06	1.51208e+06	789769	691716	632500	581900	575461	1.42513e+06	1.37728e+06	754068	763484	644219	599377	751390	748777	168753	204899	944247	928352
Q9PVE3	27	1	349.489	0.83225	0.736265	1.04553	0.0548354	Male	Female	16357.7	Phospholipase A2 homolog 3 precursor (Myotoxin III	35286.4	32606.6	59430.2	64360.1	79628.4	79575.7	19206.1	19493.3	42410.4	42062.7	8423.46	11856.7	30909.5	28333.6	19291.3	18544.2	34788.9	34551.4	73749.2	81432.4	63056.2	32934.6	28845.6	26376.2	24266.1	23997.6	59430.2	57434.8	31445.8	31838.5	26864.9	24995	31334.1	31225.2	7037.26	8544.62	39376.6	38713.7
Q10421	1	1	5.4809	0.832658	0.736265	15.0808	0.0548114	Male	Female	7663.95	40S ribosomal protein S28 (S33).	469.516	140.135	1082.42	435.723	14323.8	211374	820.229	1193.15	0.707887	18.4037	910.022	0	2235.57	213.364	1432.25	2957.27	2560.3	1370.58	3633.85	139.9	241.951	408.401	0	108.737	322.882	103.136	1082.42	388.838	5656.59	84571.5	1147.31	1529.89	0.523008	13.662	760.265	0	2847.96	291.531
A0A1L8D5V7	54	7	468.026	0.836858	0.736869	1.06824	0.0545687	Male	Female	70899.1	BATXSVMPIII26 OS=Bothrops atrox OX=8725 PE=2 SV=1	80881	98280.2	59465.1	74543.9	58756.1	59292.9	10150.3	10692.3	12190.5	13414.3	3490.12	17224	60142.3	76473.5	46101.7	49675.5	38788.7	39297.5	21205.1	25212.3	29095.1	1053	32639.6	46860	55621.1	72331.7	59465.1	66522.9	23203.2	23723.3	14198	13710.1	9006.72	9958.1	2915.77	12412.6	76617.3	104490
A0A1L8D5X9;P21279;P38410;P38411;P50148;P82471;Q28294;Q9JID2	63	29	418.937	0.84083	0.737195	1.11577	0.0543452	Female	Male	70271.3	BATXSVMPIII1 OS=Bothrops atrox OX=8725 PE=2 SV=1	163238	177192	97917.7	103007	192441	145980	63492.7	42319.5	137882	111819	19318	129407	107409	135744	52612.5	29144.9	105728	94235.5	90926.3	84993.1	73315.4	126784	317182	326160	112257	130409	97917.7	91923.3	75996.5	58407	88811.6	54263.5	101871	83009	16138.9	93258	136831	185475
P01223	2	1	18.3364	0.84772	0.737195	2.02512	0.0539714	Female	Male	16365.8	Thyrotropin beta chain precursor (Thyroid-stimulat	24812.9	21888.9	260.978	226.159	20182.4	20696.4	2.53953	0	1680.66	1971.33	5789.53	6266.92	4262.45	3732.26	3907.07	3407.76	10269.3	10461.7	12.6	12.9766	5263.19	0	81842.5	86992.8	17063.6	16109.6	260.978	201.824	7970.2	8280.71	3.55222	0	1241.72	1463.41	4836.78	4516.3	5430.08	5099.59
A0A1L8D5Z3	56	11	450.873	0.847782	0.737195	1.06941	0.0539681	Male	Female	56628.6	BATXSVMPII4 OS=Bothrops atrox OX=8725 PE=2 SV=1	176304	117647	68443	75647.1	110270	107616	2645.19	1825.4	26324.3	20668.3	59527.2	93765.6	162586	130126	46616.7	51637.3	43587.7	45276.9	7491.62	8810.94	8906.17	3905.31	119823	176050	121243	86585	68443	67507.3	43546.4	43057.5	3700.01	2340.59	19449.2	15343.1	49731.1	67572.8	207124	177798
P0CC17	13	4	168.376	0.861027	0.745619	1.08999	0.053299	Male	Female	13700.2	L-amino-acid oxidase (Fragments) OS=Bothrops atrox OX=8725 PE=1 SV=1	77502.7	72579	60651.3	60997	91618.3	89093.1	14736.2	20943.2	45266.1	43955.4	23247.6	36424.4	72448.6	69497.1	44235.5	38452.1	58833.3	59437.6	32088.2	34018.9	46458.1	10023.8	60612.6	58314.4	53297.9	53416.3	60651.3	54433.6	36180.7	35646.4	20612.6	26854.1	33444	32630.2	19421.8	26249.5	92294.7	94957.7
A0A1L8D5Z1	44	2	412.512	0.878829	0.757903	1.94789	0.0525002	Male	Female	70175.5	BATXSVMPIII3 OS=Bothrops atrox OX=8725 PE=2 SV=1	1467.26	1186.44	757.403	635.37	1576.84	3664.79	1783.4	2129.73	314.869	165.192	17842.4	224.576	3174.55	3001.8	1103.61	1172.18	1248.55	1505.13	945.361	732.831	837.722	916.871	1026.56	633.63	1009.02	873.192	757.403	567.003	622.707	1466.29	2494.56	2730.81	232.635	122.63	14906.1	161.843	4044.16	4101.53
A0A1U9WSF6	1	1	4.915	0.891697	0.765848	1.29631	0.0519934	Female	Male	22384.3	Cytochrome c oxidase subunit 2 (Fragment) OS=Amblyomma rotundatum OX=251395 PE=3 SV=1	4263.52	3583.2	3025.76	3261.48	4680.93	2284.56	87.9841	521.261	1326.57	798.743	1106.48	663.805	4760.51	3325.29	2500.5	2972.24	4942.5	3977.16	793.412	721.958	1586.47	0	4081.6	3529.51	2931.98	2637.15	3025.76	2910.54	1848.54	914.058	123.069	668.379	980.111	592.946	924.393	478.376	6064.57	4543.52
O54266	1	1	5.2499	0.900369	0.77014	1.41341	0.051685	Male	Female	15827.6	Superoxide dismutase [Mn/Fe] (EC 1.15.1.1) (Fragme	0	0	904.893	916.896	0	0	1.14104	0.0826463	0	0	0	0	0	0	714.369	575.425	0	0	0	0	0	0	0	0	0	0	904.893	818.236	0	0	1.59606	0.105972	0	0	0	0	0	0
Q0NZX8	8	2	93.8741	0.919234	0.781958	1.67758	0.0511048	Male	Female	23062.9	Zinc metalloproteinase-disintegrin-like bothrojarin-3 (Fragment) OS=Bothrops jararaca OX=8724 PE=1 SV=1	30209.2	30135.5	6982.08	6671.65	18082.4	15047.5	417.504	590.385	3718.8	2819.38	12.7737	3430.96	15543.8	18469.5	2180.7	1468.66	10064.9	9023.01	549.654	525.429	872.846	846.325	5070.7	5794.3	20774.6	22179	6982.08	5953.77	7140.86	6020.54	583.992	757.012	2747.56	2092.97	10.6716	2472.54	19801.8	25235.9
E3UJL3	29	1	292.464	0.927756	0.781958	1.07221	0.0508832	Male	Female	27623.1	MP_I1 SVMP (Fragment) OS=Bothrops neuwiedi OX=95648 PE=2 SV=1	1361.96	1023.91	645.886	777.052	335.873	306.015	26.0407	14.7198	106.307	126.88	331.798	441.417	797.89	881.75	462.97	463.095	357.203	281.578	313.048	310.04	103.327	0	498.997	657.727	936.61	753.575	645.886	693.44	132.639	122.437	36.4249	18.8742	78.5429	94.1892	277.196	318.11	1016.46	1204.78
Q90X23;Q6J936	10	3	79.4612	0.927771	0.781958	1.36013	0.0508828	Female	Male	16890.2	Snake venom vascular endothelial growth factor toxin OS=Bothrops jararaca OX=8724 PE=1 SV=1	234.322	152.213	293.56	124.574	102.647	84.9042	24.7791	21.835	57.9046	39.5405	35.1432	130.33	251.155	220.172	67.9559	14.4416	120.303	249.858	115.723	44.4845	85.9442	0.180733	199.029	401.312	161.141	112.025	293.56	111.17	40.536	33.9704	34.6602	27.9975	42.7817	29.3529	29.3599	93.9231	319.955	300.833
A0A1L8D5X7	63	16	496.337	0.93338	0.781958	1.13427	0.0507506	Female	Male	70133.7	BATXSVMPIII16 OS=Bothrops atrox OX=8725 PE=2 SV=1	24151.2	23383.8	7803.35	10332	8495.91	8963.07	11322.4	7195.22	2285.23	2605.03	9936.49	18844.3	19142.5	18866.2	7267.37	7244.33	8214.73	9534.29	4412.48	5832.57	2784.19	3708.73	31113.2	35365.9	16608.5	17209.9	7803.35	9220.22	3355.1	3586.15	15837.5	9225.96	1688.4	1933.84	8301.29	13580.3	24386.2	25777.9
A0A1L8D620	18	7	129.807	0.936575	0.781958	1.05727	0.0506802	Male	Female	29337.4	BATXSVSP1 OS=Bothrops atrox OX=8725 PE=2 SV=1	109194	120188	36677.3	28813.2	28728	25851.8	6814.73	7690.43	8070.8	7302.54	100252	113159	88971.2	73253.6	22081.5	18819.3	27600.3	64446.8	15952.2	5136.3	4346.72	29770.4	111066	99190.2	75091.4	88455.2	36677.3	25712.8	11344.9	10343.4	9532.23	9860.93	5962.95	5421.03	83754.2	81548.8	113343	100090
P43444	2	1	11.7598	0.942998	0.781958	1.94227	0.0505491	Female	Male	42430.4	Guanine nucleotide-binding protein_ alpha-11 subun	3099.63	2397.06	1073.51	1060.7	1535.36	1538.65	8061.79	7691.89	2065.35	1876.67	739.564	1027.34	5042.32	4637.27	6155.97	6081.91	4736.34	5941.61	6779.49	7458.72	204.921	0	8278.52	7160.94	2131.59	1764.17	1073.51	946.567	606.325	615.618	11276.6	9862.81	1525.95	1393.15	617.858	740.362	6423.57	6336.15
A0A1L8D5X6	62	15	499.281	0.946846	0.781958	1.06383	0.0504773	Male	Female	70083.8	BATXSVMPIII15 OS=Bothrops atrox OX=8725 PE=2 SV=1	46536.6	48706.3	47476.6	56506.4	65694.6	69188	1064.94	982.644	10086.3	11921	26662.1	30027.1	46068.8	48507.8	25189	26385.9	45219.3	52172.1	3301.98	4436.08	8715.91	928.577	60607.7	68430.2	32002.8	35846.6	47476.6	50426.2	25943.3	27682.3	1489.61	1259.98	7452.04	8849.51	22274.5	21639.3	58688.6	66278.8
Q8UVU7	13	3	137.281	0.956094	0.781958	1.39256	0.0503255	Male	Female	16313.6	Basic phospholipase A2 homolog Pgo-K49 OS=Cerrophidion godmani OX=44722 PE=1 SV=1	181.132	380.184	211.767	122.629	320.795	581.057	10.0153	10.4394	279.548	234.012	0	226.163	133.967	328.955	89.9724	82.0522	57.5184	310.722	59.5555	72.4492	23.9454	6.29625	401.669	269.622	124.562	279.806	211.767	109.434	126.684	232.483	14.0091	13.3857	206.538	173.719	0	162.986	170.665	449.468
A0A1L8D619	6	4	36.0124	0.956859	0.781958	1.21183	0.0503142	Female	Male	19480	BATXCTL35 OS=Bothrops atrox OX=8725 PE=2 SV=1	16371.7	17708.6	7829.98	9372.24	11918.1	17738.8	3552.84	2842.71	4014.71	3294.75	4425.17	5477.53	13409.8	15725.1	7388.02	6778.7	8947.21	10330.1	3537.18	3775.73	3982.89	532.777	22485.3	29800.4	11258.7	13033.1	7829.98	8363.77	4706.56	7097.36	4969.61	3645.02	2966.19	2445.85	3696.94	3947.42	17083.2	21486.1
P86389	16	5	142.406	0.958187	0.781958	1.35863	0.0502952	Female	Male	14992.4	Acidic phospholipase A2 2 OS=Bothrops asper OX=8722 PE=1 SV=1	1908.51	1780.43	374.849	353.848	117.573	101.218	290.049	121.891	92.6212	71.929	614.543	191.198	1727.22	1379.66	278.446	252.441	838.222	970.879	131.749	100.148	196.801	0	1163.85	1137.75	1312.47	1310.35	374.849	315.773	46.4306	40.4976	405.712	156.292	68.4314	53.3964	513.411	137.788	2200.36	1885.11
I2DAL4;Q2HZ28;D0UGJ0;Q9I8F8	11	2	120.156	0.963193	0.781958	1.5908	0.0502287	Female	Male	16232.9	Acidic secretory phospholipase A2 sPLA2-I OS=Bothrops diporus OX=1107943 PE=2 SV=1	3165.85	4424.25	13146.9	12834.2	6590.95	5307.71	411.194	664.173	873.829	992.089	412.097	372.685	3109.23	3424.48	9837.18	10438	6150.89	5697.19	14260.5	19185.8	5300.96	0	476.03	380.84	2177.13	3256.14	13146.9	11453.2	2602.81	2123.63	575.166	851.626	645.612	736.476	344.28	268.578	3960.95	4679.05
A0A1L8D602;C0HJP9	16	13	153.375	0.965141	0.781958	1.11716	0.0502051	Male	Female	16313.3	BATXPLA5 OS=Bothrops atrox OX=8725 PE=2 SV=1	9201.79	8460.44	3208.79	3247.16	51108.9	23618.9	3067.25	2501.55	10455.2	11152.5	5126.6	6158.64	12096.5	11845	7476.11	6983.43	6774.63	7313.6	1357.45	1944.13	4889.79	6025.92	28112.6	28088.6	6327.99	6226.67	3208.79	2897.76	20183.3	9449.98	4290.38	3207.58	7724.65	8279.05	4282.94	4438.26	15410.1	16184.5
Q7T1M4	4	3	18.4058	0.968002	0.781958	2.17481	0.0501728	Female	Male	22531.4	Bradykinin-potentiating/C-type natriuretic peptide isoform 1 (Fragment) OS=Bothrops jararacussu OX=8726 PE=2 SV=1	11211.1	9583.8	4448.48	4910.59	3877.65	3053.77	1424.22	937.318	934.625	1187.01	1487.01	2148.44	9162.14	10214.1	7733.79	8459.4	6124.85	5089.06	1589.06	1413.74	717.353	0	20392.8	27413.7	7709.78	7053.43	4448.48	4382.2	1531.31	1221.82	1992.16	1201.86	690.53	881.179	1242.3	1548.29	11672	13956.1
P93207	2	1	11.0593	0.970865	0.781958	1.01127	0.0501432	Female	Male	15841.1	14-3-3-like protein 10 (Fragment).	6792.42	6463.9	24789.9	27424.7	11780.7	10925.3	134.004	40.1258	14459.4	15998.1	2673.95	2113.99	4938.41	5236.79	16285.3	15150.6	13852.4	13961.1	6684.11	7192.05	27111.5	0	7683.21	6893.72	4671.08	4757.26	24789.9	24473.8	4652.28	4371.27	187.441	51.4507	10683.1	11876.1	2233.91	1523.46	6291.21	7155.31
P53875	2	2	12.4741	0.972531	0.781958	1.20333	0.0501273	Female	Male	16726.8	Putative 60S mitochondrial ribosomal protein YNL18	14594.9	12680.9	12942.3	14033.3	9601.7	10253.3	2876.46	2611.57	12023	12210.7	10942.4	12316.1	12621.4	11384.9	13063.1	12471	10833	11169.7	4915.98	5739.78	18513.1	427.02	25410.7	26377.2	10036.8	9332.82	12942.3	12523.3	3791.78	4102.37	4023.5	3348.65	8882.94	9064.6	9141.67	8875.65	16078.9	15555.8
A0A1L8D649	4	1	33.9284	0.975572	0.781958	1.62676	0.0501007	Female	Male	54992	BATXSVMPII7 OS=Bothrops atrox OX=8725 PE=2 SV=1	1637.74	549.717	141.73	215.347	9.60346	111.117	16.1027	10.9097	45.5449	40.673	511.217	657.629	1031.09	1137.4	267.076	176.365	24.5556	11.9234	57.1437	52.5932	79.7791	0	2756.4	827.04	1126.26	404.577	141.73	192.175	3.79248	44.4584	22.524	13.9888	33.65	30.1936	427.088	473.925	1313.54	1554.09
Q8AY75	2	1	8.7151	0.983445	0.781958	1.78185	0.0500462	Female	Male	17773.1	Calglandulin OS=Bothrops insularis OX=8723 PE=2 SV=1	3827.8	3366.09	3863.76	4196.45	11259.6	10740.5	4050.58	3797.61	1054.48	941.652	4341.95	5402.7	7373.44	6727.78	5912.8	5476.6	6695.35	7297.19	12727.1	13795	11619.5	0	11800.7	11860.4	2632.34	2477.35	3863.76	3744.91	4446.48	4297.31	5665.82	4869.42	779.086	699.034	3627.42	3893.49	9393.27	9192.53
A0A1L8D6C9;A0A2H4N3D6	2	2	10.8765	0.984849	0.781958	1.03946	0.0500387	Female	Male	17755.8	BATXCTL21 OS=Bothrops atrox OX=8725 PE=2 SV=1	712.594	573.401	306.296	348.838	238.849	513.838	154.754	121.065	22.7521	12.2903	91.3473	80.9805	383.459	543.595	164.866	242.456	117.573	128.229	478.726	204.722	333.14	0	433.21	272.402	490.044	422.008	306.296	311.303	94.3231	205.588	216.465	155.233	16.8099	9.12367	76.3148	58.3591	488.501	742.743
P82950	13	2	113.945	0.985081	0.781958	1.07623	0.0500375	Female	Male	14510.2	Phospholipase A2 homolog (Myotoxin II).	9072.08	8259.88	7496.84	8169.26	8837.2	11459.2	6070.19	5609.37	6004.24	7316.47	4305.22	6038.86	8704.45	7766.79	12220.1	12026.7	7687.76	8239.11	8198.86	9228.08	5510.97	1431.81	5919.34	8462.07	6238.79	6079.06	7496.84	7290.23	3489.88	4584.84	8490.8	7192.53	4436.12	5431.37	3596.73	4351.94	11088.9	10612.2
A0A1B3B3K2	2	0	13.6545					---	---	19560.1	Neurotrophin-3 (Fragment) OS=Bothrops jararacussu OX=8726 GN=nt3 PE=3 SV=1																									0	0	0	0	0	0	0	0	0	0	0	0	0	0
A0A1L8D5W7	24	0	165.067					---	---	70518.6	BATXSVMPIII22 OS=Bothrops atrox OX=8725 PE=2 SV=1																									0	0	0	0	0	0	0	0	0	0	0	0	0	0
A0A1L8D5X2	18	0	148.37					---	---	70572.9	BATXSVMPIII23 OS=Bothrops atrox OX=8725 PE=2 SV=1																									0	0	0	0	0	0	0	0	0	0	0	0	0	0
A0A1L8D5Y0	22	0	158.223					---	---	69687.9	BATXSVMPIII8 OS=Bothrops atrox OX=8725 PE=2 SV=1																									0	0	0	0	0	0	0	0	0	0	0	0	0	0
A0A1L8D5Y2	30	0	330.179					---	---	69564.3	BATXSVMPIII13 OS=Bothrops atrox OX=8725 PE=2 SV=1																									0	0	0	0	0	0	0	0	0	0	0	0	0	0
A0A1L8D5Y7	34	0	313.502					---	---	70054.3	BATXSVMPIII6 OS=Bothrops atrox OX=8725 PE=2 SV=1																									0	0	0	0	0	0	0	0	0	0	0	0	0	0
A0A1L8D5Y9	16	0	158.563					---	---	46658.4	BATXSVMPI5 OS=Bothrops atrox OX=8725 PE=2 SV=1																									0	0	0	0	0	0	0	0	0	0	0	0	0	0
A0A1L8D5Z8	14	0	142.834					---	---	43610	BATXSVMPI2 OS=Bothrops atrox OX=8725 PE=2 SV=1																									0	0	0	0	0	0	0	0	0	0	0	0	0	0
A0A1L8D5Z9;A0A1L8D622;A0A1L8D609	8	0	62.5665					---	---	18127.5	BATXCTL55 OS=Bothrops atrox OX=8725 PE=2 SV=1																									0	0	0	0	0	0	0	0	0	0	0	0	0	0
A0A1L8D6A6;A0A1L8D618;A0A1L8D687;A0A1L8D678	8	0	55.5706					---	---	17847	BATXCTL51 OS=Bothrops atrox OX=8725 PE=2 SV=1																									0	0	0	0	0	0	0	0	0	0	0	0	0	0
A0A1L8D6B2	7	0	57.2046					---	---	17341.3	BATXCTL13 OS=Bothrops atrox OX=8725 PE=2 SV=1																									0	0	0	0	0	0	0	0	0	0	0	0	0	0
A0A1L8D6C2	6	0	49.3964					---	---	17360.5	BATXCTL3 OS=Bothrops atrox OX=8725 PE=2 SV=1																									0	0	0	0	0	0	0	0	0	0	0	0	0	0
A0A1L8D6D7	4	0	38.752					---	---	18120.3	BATXCTL44 OS=Bothrops atrox OX=8725 PE=2 SV=1																									0	0	0	0	0	0	0	0	0	0	0	0	0	0
A0A1L8D6G5	11	0	96.7508					---	---	17473.5	BATXCTL14 OS=Bothrops atrox OX=8725 PE=2 SV=1																									0	0	0	0	0	0	0	0	0	0	0	0	0	0
A0A1L8D613	5	0	40.247					---	---	17992.1	BATXCTL46 OS=Bothrops atrox OX=8725 PE=2 SV=1																									0	0	0	0	0	0	0	0	0	0	0	0	0	0
A0A1L8D627;A0A1L8D6E0	5	0	47.2085					---	---	17970	BATXCTL47 OS=Bothrops atrox OX=8725 PE=2 SV=1																									0	0	0	0	0	0	0	0	0	0	0	0	0	0
A0A1L8D629	11	0	88.0977					---	---	17084.1	BATXCTL25 OS=Bothrops atrox OX=8725 PE=2 SV=1																									0	0	0	0	0	0	0	0	0	0	0	0	0	0
A0A1L8D634	8	0	60.9555					---	---	18112.5	BATXCTL40 OS=Bothrops atrox OX=8725 PE=2 SV=1																									0	0	0	0	0	0	0	0	0	0	0	0	0	0
A0A1L8D635	25	0	226.372					---	---	29421.6	BATXSVSP9 OS=Bothrops atrox OX=8725 PE=2 SV=1																									0	0	0	0	0	0	0	0	0	0	0	0	0	0
A0A1L8D655	20	0	185.624					---	---	46617.5	BATXSVMPI3 OS=Bothrops atrox OX=8725 PE=2 SV=1																									0	0	0	0	0	0	0	0	0	0	0	0	0	0
A0A1L8D682	22	0	170.567					---	---	70412.7	BATXSVMPIII24 OS=Bothrops atrox OX=8725 PE=2 SV=1																									0	0	0	0	0	0	0	0	0	0	0	0	0	0
A0A1L8D683	21	0	210.603					---	---	46668.5	BATXSVMPI1 OS=Bothrops atrox OX=8725 PE=2 SV=1																									0	0	0	0	0	0	0	0	0	0	0	0	0	0
A0A1L8D697	6	0	45.9172					---	---	17853	BATXCTL33 OS=Bothrops atrox OX=8725 PE=2 SV=1																									0	0	0	0	0	0	0	0	0	0	0	0	0	0
B8QCH4	11	0	59.1033					---	---	21705	Nerve growth factor beta polypeptide (Fragment) OS=Bothrops asper OX=8722 GN=NGFB PE=3 SV=1																									0	0	0	0	0	0	0	0	0	0	0	0	0	0
E3UJL6	19	0	168.893					---	---	34450	MP_IIb2 SVMP (Fragment) OS=Bothrops neuwiedi OX=95648 PE=2 SV=1																									0	0	0	0	0	0	0	0	0	0	0	0	0	0
E3UJM0	27	0	302.14					---	---	35980.9	MP_IIa SVMP (Fragment) OS=Bothrops neuwiedi OX=95648 PE=2 SV=1																									0	0	0	0	0	0	0	0	0	0	0	0	0	0
O13059	2	0	6.3376					---	---	28625.3	Venom serine proteinase 1 precursor (EC 3.4.21.-).																									0	0	0	0	0	0	0	0	0	0	0	0	0	0
O13868	1	0	11.1558					---	---	12202.5	Hypothetical 11.8 kDa protein C1B3.02C in chromoso																									0	0	0	0	0	0	0	0	0	0	0	0	0	0
O49998	3	0	15.5351					---	---	29339.8	14-3-3-like protein F.																									0	0	0	0	0	0	0	0	0	0	0	0	0	0
O59209;Q9V134	1	0	12.2034					---	---	44352.9	Type II DNA topoisomerase VI subunit A (EC 5.99.1.																									0	0	0	0	0	0	0	0	0	0	0	0	0	0
O60356	1	0	4.5554					---	---	8872.78	Protein p8.																									0	0	0	0	0	0	0	0	0	0	0	0	0	0
O77736;P58478	1	0	13.0708					---	---	38904.3	Tumor necrosis factor receptor superfamily member																									0	0	0	0	0	0	0	0	0	0	0	0	0	0
O78471	1	0	6.137					---	---	4420.11	Photosystem II reaction center I protein (PSII 4.8																									0	0	0	0	0	0	0	0	0	0	0	0	0	0
O88846	1	0	10.588					---	---	22409.8	RING finger protein 4 (SNURF).																									0	0	0	0	0	0	0	0	0	0	0	0	0	0
P00621	3	0	42.0972					---	---	14349.6	Phospholipase A2 isozyme CM-II (EC 3.1.1.4) (Phosp																									0	0	0	0	0	0	0	0	0	0	0	0	0	0
P02989	1	0	4.6991					---	---	10009	Protein L.																									0	0	0	0	0	0	0	0	0	0	0	0	0	0
P04412	3	0	16.6269					---	---	164566	Epidermal growth factor receptor precursor (EC 2.7																									0	0	0	0	0	0	0	0	0	0	0	0	0	0
P06591	1	0	4.0059					---	---	10408.3	Putative small membrane protein (Nonstructural pro																									0	0	0	0	0	0	0	0	0	0	0	0	0	0
P07451	1	0	5.8815					---	---	29725.4	Carbonic anhydrase III (EC 4.2.1.1) (Carbonate deh																									0	0	0	0	0	0	0	0	0	0	0	0	0	0
P17582	1	0	11.2762					---	---	24106.5	Carbonic anhydrase (EC 4.2.1.1).																									0	0	0	0	0	0	0	0	0	0	0	0	0	0
P18618	6	0	42.6986					---	---	8286.79	Disintegrin batroxostatin (Platelet aggregation ac																									0	0	0	0	0	0	0	0	0	0	0	0	0	0
P21557	1	0	5.8569					---	---	8846.93	DNA gyrase subunit A (EC 5.99.1.3) (Fragment).																									0	0	0	0	0	0	0	0	0	0	0	0	0	0
P22796	2	0	11.9613					---	---	22938	Hemorrhagic factor II (EC 3.4.24.-) (LHF-II).																									0	0	0	0	0	0	0	0	0	0	0	0	0	0
P23323	1	0	5.8077					---	---	9012.75	Disintegrin (Cytotoxic factors CTF-I and CTF-II).																									0	0	0	0	0	0	0	0	0	0	0	0	0	0
P24738	1	0	5.6708					---	---	11777.4	TAT protein (Transactivating regulatory protein).																									0	0	0	0	0	0	0	0	0	0	0	0	0	0
P26324	3	0	33.1353					---	---	27254.7	Ancrod (EC 3.4.21.74) (Venombin A) (Protein C acti																									0	0	0	0	0	0	0	0	0	0	0	0	0	0
P30009	1	0	5.5786					---	---	29720.4	Myristoylated alanine-rich C-kinase substrate (MAR																									0	0	0	0	0	0	0	0	0	0	0	0	0	0
P31779	2	0	10.5664					---	---	17030.3	Transthyretin precursor (Prealbumin) (Tadpole T3-b																									0	0	0	0	0	0	0	0	0	0	0	0	0	0
P31989	5	0	69.5572					---	---	8422.95	Disintegrin jararacin (Platelet aggregation activa																									0	0	0	0	0	0	0	0	0	0	0	0	0	0
P35908	2	0	11.9221					---	---	66150.5	Keratin_ type II cytoskeletal 2 epidermal (Cytoker																									0	0	0	0	0	0	0	0	0	0	0	0	0	0
P36984	1	0	4.8958					---	---	7423.16	Plectoxin VIII precursor (PLT-VIII) (PLTVIII) (Fra																									0	0	0	0	0	0	0	0	0	0	0	0	0	0
P37745	3	0	17.2034					---	---	21441.2	dTDP-4-dehydrorhamnose 3_5-epimerase (EC 5.1.3.13)																									0	0	0	0	0	0	0	0	0	0	0	0	0	0
P42758	1	0	6.3547					---	---	20909.3	Dehydrin Xero 2 (Low-temperature-induced protein L																									0	0	0	0	0	0	0	0	0	0	0	0	0	0
P45441	2	0	16.8274					---	---	35952.3	Cytoplasmic RNA-binding protein P54 (Y-box factor																									0	0	0	0	0	0	0	0	0	0	0	0	0	0
P47967;O00182	2	0	11.8474					---	---	16293.3	Galectin-5 (RL-18).																									0	0	0	0	0	0	0	0	0	0	0	0	0	0
P51200	1	0	10.777					---	---	11916.4	Cytochrome C6 precursor (Soluble cytochrome F) (Cy																									0	0	0	0	0	0	0	0	0	0	0	0	0	0
P56742	2	0	13.5592					---	---	2410.54	L-amino acid oxidase (EC 1.4.3.2) (LAO) (LAAO) (Ap																									0	0	0	0	0	0	0	0	0	0	0	0	0	0
P57226	1	0	5.3917					---	---	20628.3	Translation initiation factor IF-3.																									0	0	0	0	0	0	0	0	0	0	0	0	0	0
P58399	26	0	268.111					---	---	14527.4	Phospholipase A2 homolog 1 (Piratoxin-I) (PrTX-I)																									0	0	0	0	0	0	0	0	0	0	0	0	0	0
P70537	1	0	5.5431					---	---	16422.5	Testis-specific protein TSX.																									0	0	0	0	0	0	0	0	0	0	0	0	0	0
P80241	1	0	5.6289					---	---	13111.7	General stress protein 17M (GSP17M).																									0	0	0	0	0	0	0	0	0	0	0	0	0	0
P81111	1	0	6.4558					---	---	15716	Alboaggregin A subunit 1.																									0	0	0	0	0	0	0	0	0	0	0	0	0	0
P81661	15	0	142.608					---	---	26268.7	Bothrombin (EC 3.4.21.74) (Reptilase).																									0	0	0	0	0	0	0	0	0	0	0	0	0	0
P82287	23	0	274.671					---	---	14542.4	Phospholipase A2 homolog 2 (Piratoxin-II) (PrTX-II																									0	0	0	0	0	0	0	0	0	0	0	0	0	0
P82850;P82851	2	0	10.7462					---	---	2887.99	Kappa-hefutoxin 1 (Toxin k-HfTX1).																									0	0	0	0	0	0	0	0	0	0	0	0	0	0
P85314	34	0	391.52					---	---	23621.5	Snake venom metalloproteinase BmooMPalpha-I OS=Bothrops moojeni OX=98334 PE=1 SV=2																									0	0	0	0	0	0	0	0	0	0	0	0	0	0
P86804	3	0	15.3805					---	---	14663.3	Basic phospholipase A2 BmjeTX-II OS=Bothrops marajoensis OX=157554 PE=1 SV=1																									0	0	0	0	0	0	0	0	0	0	0	0	0	0
P86975	20	0	242.608					---	---	14515.4	Basic phospholipase A2 homolog OS=Bothrops leucurus OX=157295 PE=1 SV=1																									0	0	0	0	0	0	0	0	0	0	0	0	0	0
P86976	4	0	44.4571					---	---	21322.2	Zinc metalloproteinase barnettlysin-1 OS=Bothrops barnetti OX=1051630 PE=1 SV=1																									0	0	0	0	0	0	0	0	0	0	0	0	0	0
P94661	2	0	10.9162					---	---	20955.7	Early upstream open reading frame (EUO).																									0	0	0	0	0	0	0	0	0	0	0	0	0	0
Q0NZX9	8	0	70.9044					---	---	25939.9	Zinc metalloproteinase-disintegrin-like bothrojarin-2 (Fragment) OS=Bothrops jararaca OX=8724 PE=1 SV=1																									0	0	0	0	0	0	0	0	0	0	0	0	0	0
Q8QG89	8	0	70.6721					---	---	46727.5	Snake venom metalloproteinase BITM02A OS=Bothrops insularis OX=8723 PE=2 SV=1																									0	0	0	0	0	0	0	0	0	0	0	0	0	0
Q9DF66	3	0	20.8878					---	---	28709.4	Venom serine proteinase 3 precursor (EC 3.4.21.-)																									0	0	0	0	0	0	0	0	0	0	0	0	0	0
Q9DG84	4	0	25.74					---	---	29005	Serpentokallikrein-2 precursor (EC 3.4.21.-).																									0	0	0	0	0	0	0	0	0	0	0	0	0	0
Q9HPX1	1	0	5.855					---	---	6970.87	30S ribosomal protein S17e.																									0	0	0	0	0	0	0	0	0	0	0	0	0	0
Q9I8X2	5	0	30.9453					---	---	29499.4	Acutobin precursor (EC 3.4.21.-) (Acuthrombin) (Ac																									0	0	0	0	0	0	0	0	0	0	0	0	0	0
Q9KTB7	1	0	5.8031					---	---	23333.7	Adenylate kinase (EC 2.7.4.3) (ATP-AMP transphosph																									0	0	0	0	0	0	0	0	0	0	0	0	0	0
Q9PTU8;A0A1L8D5V9	6	0	38.2745					---	---	28742.5	Snake venom serine protease BPA OS=Bothrops jararaca OX=8724 PE=1 SV=1																									0	0	0	0	0	0	0	0	0	0	0	0	0	0
Q9T1T3	1	0	5.2182					---	---	10905.5	Putative protein P15.																									0	0	0	0	0	0	0	0	0	0	0	0	0	0
Q072L6	13	0	162.515					---	---	28703.2	Thrombin-like enzyme asperase OS=Bothrops asper OX=8722 PE=1 SV=1																									0	0	0	0	0	0	0	0	0	0	0	0	0	0
Q90W38	20	0	157.428					---	---	27617.9	Venom nerve growth factor OS=Bothrops jararacussu OX=8726 GN=NGF PE=2 SV=1																									0	0	0	0	0	0	0	0	0	0	0	0	0	0
Q05315	1	0	10.6736					---	---	16463.8	Eosinophil lysophospholipase (EC 3.1.1.5) (Charcot																									0	0	0	0	0	0	0	0	0	0	0	0	0	0
Q14953	1	0	11.9956					---	---	33986.1	Killer cell immunoglobulin-like receptor 2DS5 prec																									0	0	0	0	0	0	0	0	0	0	0	0	0	0
Q17254	2	0	11.4502					---	---	9629.8	Neurotoxin XIV precursor.																									0	0	0	0	0	0	0	0	0	0	0	0	0	0
Q28120	2	0	12.6656					---	---	41395.2	Glutaminyl-peptide cyclotransferase precursor (EC																									0	0	0	0	0	0	0	0	0	0	0	0	0	0
Q58078	1	0	12.296					---	---	35780.5	Hypothetical protein MJ0664.																									0	0	0	0	0	0	0	0	0	0	0	0	0	0
[truncated: 10 more columns]

## Sheet: 20190828_Anita_Daniela_Bm2
												Normalized abundance																								Raw abundance
												Male												Female												Male												Female
Protein Accession	Protein Description	Peptide count	Unique peptides	Confidence score	Anova (p)	q Value	Max fold change	Power	Highest mean condition	Lowest mean condition	Mass	20180425_9_Anita_Bmoojeni_menor1azul_UDMSE_001	20180425_9_Anita_Bmoojeni_menor1azul_UDMSE_002	20180425_10_Anita_Bmoojeni_1azul_UDMSE_001	20180425_10_Anita_Bmoojeni_1azul_UDMSE_002	20180425_11_Anita_Bmoojeni_2azul_UDMSE_001	20180425_11_Anita_Bmoojeni_2azul_UDMSE_002	20180425_12_Anita_Bmoojeni_3azul_UDMSE_001	20180425_12_Anita_Bmoojeni_3azul_UDMSE_002	20180425_13_Anita_Bmoojeni_maior4azul_UDMSE_001	20180425_13_Anita_Bmoojeni_maior4azul_UDMSE_002	20180425_14_Anita_Bmoojeni_neoazul_UDMSE_001	20180425_14_Anita_Bmoojeni_neoazul_UDMSE_002	20180425_3_Anita_Bmoojeni_menor1vermelho_UDMSE_001	20180425_3_Anita_Bmoojeni_menor1vermelho_UDMSE_002	20180425_4_Anita_Bmoojeni_1vermelho_UDMSE_001	20180425_4_Anita_Bmoojeni_1vermelho_UDMSE_002	20180425_5_Anita_Bmoojeni_2vermelho_UDMSE_001	20180425_5_Anita_Bmoojeni_2vermelho_UDMSE_002	20180425_6_Anita_Bmoojeni_3vermelho_UDMSE_001	20180425_6_Anita_Bmoojeni_3vermelho_UDMSE_002	20180425_7_Anita_Bmoojeni_maior4vermelho_UDMSE_001	20180425_7_Anita_Bmoojeni_maior4vermelho_UDMSE_002	20180425_8_Anita_Bmoojeni_Neovermelho_UDMSE_001	20180425_8_Anita_Bmoojeni_Neovermelho_UDMSE_002	20180425_9_Anita_Bmoojeni_menor1azul_UDMSE_001	20180425_9_Anita_Bmoojeni_menor1azul_UDMSE_002	20180425_10_Anita_Bmoojeni_1azul_UDMSE_001	20180425_10_Anita_Bmoojeni_1azul_UDMSE_002	20180425_11_Anita_Bmoojeni_2azul_UDMSE_001	20180425_11_Anita_Bmoojeni_2azul_UDMSE_002	20180425_12_Anita_Bmoojeni_3azul_UDMSE_001	20180425_12_Anita_Bmoojeni_3azul_UDMSE_002	20180425_13_Anita_Bmoojeni_maior4azul_UDMSE_001	20180425_13_Anita_Bmoojeni_maior4azul_UDMSE_002	20180425_14_Anita_Bmoojeni_neoazul_UDMSE_001	20180425_14_Anita_Bmoojeni_neoazul_UDMSE_002	20180425_3_Anita_Bmoojeni_menor1vermelho_UDMSE_001	20180425_3_Anita_Bmoojeni_menor1vermelho_UDMSE_002
Q072L5	Zinc metalloproteinase/disintegrin OS=Bothrops asper OX=8722 PE=1 SV=1	35	1	353.883	0.0012337	0.176341	4.8768	0.942879	Male	Female	54818.9	671.445	627.132	388.276	152.367	429.227	714.243	1084.56	1977.61	4345.45	2673.88	4874.68	1811	515.281	453.542	191.248	195.171	293.172	280.169	99.1499	116.513	223.01	75.507	757.535	849.464	461.746	461.553	388.276	135.972	169.505	285.771	1517.05	2535.76	3210.56	1984.96	4072.48	1305.11	656.434	619.7
C0HLF7	Phospholipase A2 homolog sphenotoxin basic subunit B (Fragments) OS=Ophryacus sphenophrys OX=2340898 PE=1 SV=1	5	2	23.7675	0.00168294	0.176341	4.94073	0.927415	Female	Male	13240.8	19.013	32.9882	54.7338	37.8614	23.9097	4.82364	5.91552e-05	0	20.8398	1.82278	38.0997	0	69.6405	61.3961	105.528	45.3187	32.3571	50.8559	22.5973	55.5518	489.231	18.145	80.1968	125.766	13.075	24.2785	54.7338	33.7874	9.44213	1.92995	8.27445e-05	0	15.3971	1.35314	31.8299	0	88.7174	83.8888
P0C7A9	Snake venom metalloproteinase bothrojaractivase (Fragments) OS=Bothrops jararaca OX=8724 PE=1 SV=1	6	1	75.3113	0.00446613	0.2752	90.2165	0.856812	Female	Male	7166.29	27.0556	23.4126	16.5841	17.5545	7.09787	6.16147	2.00512	1.93627	4.60554	1.7894	9.95685	10.275	194.36	157.325	88.1556	65.8366	5063.15	5393.99	5.45181	7.38057	156.139	0	236.961	218.154	18.6059	17.2311	16.5841	15.6656	2.803	2.46522	2.8047	2.48275	3.40272	1.32836	8.3183	7.40474	247.601	214.962
A0A1L8D6A8	BATXSVMPI4 OS=Bothrops atrox OX=8725 PE=2 SV=1	29	2	263.259	0.00625719	0.2752	1.99703	0.823419	Female	Male	46811.7	3454.83	3232.91	5676.69	5768.09	7158.02	1232.77	505.809	500.858	276.227	366.494	139.668	166.352	4448.83	3710.74	5284.04	5130.86	6783.29	6299.27	4108.95	4164.34	6341.91	7850.78	1711.62	1038.12	2375.86	2379.34	5676.69	5147.44	2826.75	493.234	707.51	642.218	204.085	272.067	116.683	119.882	5667.51	5070.18
Q44557	Hypothetical protein in rhdA 5'region (ORF1) (Frag	1	1	6.4714	0.00708835	0.2752	2.79605	0.809791	Female	Male	7170.04	230.692	625.313	938.1	1461.24	614.386	1152.03	7.6477	11.6117	2.05333	2.83121	0	0	183.944	919.254	393.189	261.107	627.776	1675.52	1133	2685.57	1532	4204.61	137.81	354.806	158.645	460.215	938.1	1304.01	242.626	460.929	10.6974	14.889	1.51706	2.10174	0	0	234.332	1256.03
Q6IWF1	Snake venom serine protease BthaTL OS=Bothrops alternatus OX=64174 PE=2 SV=1	9	1	58.9698	0.00787923	0.2752	3.92999	0.797681	Female	Male	26313.9	4.26044	4.8681	6.08502	10.0481	4.72689	3.01687	0.761479	0.765589	0.552349	0.509605	2.9667	4.24655	3.76505	6.86021	6.66252	2.22302	11.8679	14.2465	10.0706	1.76847	46.9958	49.8612	4.7512	9.161	2.92986	3.5828	6.08502	8.96688	1.86668	1.20706	1.06513	0.981664	0.408093	0.378304	2.47849	3.06031	4.79642	9.37348
Q9PSM5	Snaclec GPIB-binding protein subunit beta OS=Bothrops jararaca OX=8724 PE=1 SV=1	3	3	25.4828	0.0110539	0.330927	5.10753	0.755497	Male	Female	14697.1	107.88	2719.28	3966.28	461.696	65948.8	50865.1	15653.7	15183.4	20260	15365.7	88839.6	18422.7	1468.72	491.424	326.675	556.729	11129.9	11525.9	246.004	92.183	208.878	237.153	30682.3	1339.12	74.1879	2001.32	3966.28	412.017	26043.7	20351.3	21896	19468.7	14968.7	11406.7	74219.7	13276.5	1871.05	671.459
P18998	Mojave toxin acidic chain.	1	1	4.0071	0.0143034	0.360039	12.2654	0.7199	Male	Female	10198.6	272.275	204.919	152.837	111.177	145.434	143.595	187.7	11632.2	2248.51	2355.29	5263.26	834.461	229.065	265.426	191.959	179.708	143.316	58.1366	39.8386	41.7085	360.163	0	208.108	202.737	187.241	150.815	152.837	99.2141	57.4328	57.4528	262.549	14915.2	1661.27	1748.44	4397.11	601.36	291.813	362.666
A0A1L8D6G9	BATXCTL18 OS=Bothrops atrox OX=8725 PE=2 SV=1	12	5	72.6868	0.0154624	0.360039	2.87746	0.708557	Male	Female	17469.6	16691.5	26590.3	7348.07	15866.1	13990.2	44559.9	127231	129842	15051.5	33191.9	70214.5	18788.9	13247.7	25791.5	7673.07	9417.3	6609.12	17034	8345.18	21742.9	5971.36	7609.24	19932.5	37120.5	11478.6	19569.7	7348.07	14158.9	5524.85	17828.6	177967	166487	11120.5	24640	58659.6	13540.3	16876.7	35240.4
Q7T1T3	Metalloprotease BOJUMET III (Fragment) OS=Bothrops jararacussu OX=8726 PE=2 SV=1	15	1	168.358	0.018096	0.375979	6.19533	0.684856	Female	Male	27971	203.792	134.798	6.46512	3.594	20.6549	36.7228	2.57394	0	0.532879	0.829872	0	0.148112	361.36	283.919	17.7654	16.9924	174.659	143.376	1.86597	4.49202	114.407	0.450592	740.816	680.674	140.146	99.2081	6.46512	3.20728	8.15676	14.6929	3.60034	0	0.393708	0.616055	0	0.106738	460.349	387.934
P0DJG3	Thrombin-like enzyme TLBan (Fragments) OS=Bothrocophias andianus OX=1144373 PE=1 SV=1	4	3	22.5439	0.0203435	0.375979	7.04426	0.666537	Male	Female	13641.6	49.5296	105.459	232.627	57.5941	2505.59	3731.58	249.986	377.153	874.088	449.076	4974.06	1536.39	105.777	111.09	180.439	245.705	242.766	292.216	20.6047	54.8804	159.316	6.65468	382.684	347.579	34.061	77.6151	232.627	51.3969	989.476	1493.02	349.673	483.598	645.803	333.371	4155.51	1107.21	134.753	151.789
P81243;P06859;P51972;P81458	Phospholipase A2 (EC 3.1.1.4) (Phosphatidylcholine	15	5	157.47	0.0215293	0.375979	1.84556	0.65747	Male	Female	15102.4	11234.5	10330.7	7024.71	7690.06	9355.31	23094.5	5263.63	5017.36	4650.38	6581.34	2944.35	4565.52	3648.68	3548.41	3157.01	2948.92	7254.96	7101.53	5940.97	6581.6	1636.96	593.077	3993.53	6560.64	7725.84	7603.1	7024.71	6862.6	3694.48	9240.19	7362.6	6433.43	3435.84	4885.65	2459.82	3290.18	4648.17	4848.39
P28288;P16970;P55096	ATP-binding cassette_ sub-family D_ member 3 (70 k	5	1	23.1566	0.0261762	0.421967	4.28669	0.625223	Female	Male	75989.3	624.898	780.262	222.909	233.085	220.478	1.12486	5.90735	15.4454	11.3383	31.7074	0.714087	3.45585	361.413	178	293.814	280.453	172.178	153.673	37.3041	33.9661	3992.38	3552.78	40.4968	125.595	429.736	574.253	222.909	208.004	87.0685	0.45006	8.26303	19.8046	8.37706	23.5379	0.596574	2.49048	460.415	243.211
O13069	Kinin-releasing and fibrinogen-clotting serine pro	10	2	77.9399	0.0341264	0.510832	4.2188	0.579236	Male	Female	28578.8	241.267	457.632	246.109	150.941	5779.11	1319.05	2316.83	3290.88	489.779	561.619	5124.54	388.302	516.758	602.915	176.846	319.173	269.65	228.628	993.417	282.648	156.089	15.7491	590.48	675.098	165.917	336.806	246.109	134.7	2282.21	527.757	3240.72	4219.67	361.864	416.918	4281.22	279.832	658.315	823.796
I2DAL6	Putative phospholipase A2-like myotoxin Myo-II OS=Bothrops diporus OX=1107943 PE=2 SV=1	28	7	282.99	0.0373573	0.521915	1.6803	0.563023	Male	Female	16636.1	17182.8	17178.7	35842.1	35104.3	12935.6	10692.4	32439.6	30577.1	21250	23250.8	6801.32	9248.04	12527.6	13384.6	9354.5	8563.47	9875.14	9107.69	18576.4	19044.5	7619.78	2258.7	25989.8	13970.5	11816.4	12643.1	35842.1	31327	5108.36	4278.05	45375.5	39207	15700.1	17260.2	5682.06	6664.67	15959.4	18288.1
E3UJL8	MP_IIx2 SVMP (Fragment) OS=Bothrops neuwiedi OX=95648 PE=2 SV=1	36	4	330.416	0.0430469	0.538678	1.52766	0.537136	Male	Female	35237.7	71821.1	69142.8	89265.5	92762.9	36536.2	38396.8	91282.7	81167.5	36600.8	36865.8	41237.4	61650.5	71271.8	60310.1	21722	20246.4	27693.8	27455.6	53284.9	55966.6	6211.84	2671.72	69746.4	72226.3	49390.7	50887.3	89265.5	82781.5	14428.4	15362.7	127683	104076	27041.8	27367.3	34451.2	44428.9	90795.6	82404.9
A0A1L8D5U3	BATXSVSP18 OS=Bothrops atrox OX=8725 PE=2 SV=1	15	1	169.526	0.0445662	0.538678	1.26888	0.530721	Female	Male	29067.7	77.8466	87.7383	111.838	107.751	29.1443	35.6798	84.627	49.669	33.4018	40.3159	32.321	36.4527	68.2504	74.8861	81.3708	66.2659	66.3654	61.6008	93.3305	73.0588	120.549	63.5783	61.7762	91.1716	53.5344	64.5731	111.838	96.1572	11.5093	14.2756	118.374	63.6874	24.6783	29.9285	27.0021	26.2699	86.9465	102.321
P20474	Phospholipase A2 (EC 3.1.1.4) (Myotoxin I) (Phosph	17	3	194.291	0.0480481	0.538678	8.22815	0.516705	Male	Female	14779.6	668.972	521.222	636.193	383.223	1806.01	864.758	33434.7	34149.3	2519	2678.22	728.301	861.887	566.192	401.974	364.091	490.339	414.84	256.626	2280.44	1615.98	520.27	1242.6	1227.2	251.243	460.046	383.606	636.193	341.987	713.207	345.992	46767.5	43787.4	1861.11	1988.17	608.448	621.125	721.291	549.24
Q9I8X1	Venom serine proteinase Dav-PA precursor (EC 3.4.2	2	1	18.6947	0.0488391	0.538678	1.38996	0.513645	Male	Female	28716.4	69306.3	65969.1	26034.1	26980.9	28563.2	22798.8	32840.6	28719.5	50492.9	48782.2	42328.7	46491.7	52441.6	48874.6	15959.7	14965.3	24771.5	22605.6	10013.6	10830.1	81602.2	4579.19	36507.2	28880.9	47661.3	48551.6	26034.1	24077.7	11279.8	9121.88	45936.4	36825.1	37305.7	36213.4	35362.9	33504.6	66807.1	66780
Q8AXY1	Acidic phospholipase A2 BthA-1 OS=Bothrops jararacussu OX=8726 PE=1 SV=1	17	8	111.806	0.0552498	0.55407	1.41028	0.490352	Male	Female	16254.1	28710.2	27553	16937.8	8633.61	30764.6	22863.8	8242.37	10227.6	24039.2	23378.7	7157.57	26827	20107.7	22756.7	3178.99	893.602	10092.9	8011.92	9896.69	2905.8	3466.54	73.6684	51151.6	34334.8	19743.7	20278.3	16937.8	7704.62	12149.2	9147.9	11529.2	13114.2	17760.9	17355.2	5979.69	19333.1	25615.9	31093.7
C9DPL5	Acidic phospholipase A2 BpirPLA2-I OS=Bothrops pirajai OX=113192 PE=1 SV=1	12	3	120.563	0.0555224	0.55407	6.09416	0.489416	Male	Female	14434.7	390.141	447.398	907.261	436.67	24387.4	1373.29	710.235	850.564	2406.47	2347.16	109.623	267.168	435.86	463.676	105.806	26.0662	655.53	579.072	1033.32	269.957	300.006	61.2536	1023.71	728.775	268.296	329.273	907.261	389.684	9630.75	549.457	993.454	1090.62	1777.97	1742.41	91.5829	192.536	555.256	633.545
P81996	Echicetin beta subunit.	1	1	6.2324	0.0655719	0.570053	1.32511	0.457549	Male	Female	15325.3	0.202374	0	107.436	192.218	0	0	4.54327	63.5487	17.265	3.88213	0	0	1.40932	6.98635	40.2245	26.6734	29.2883	15.0741	58.0432	53.5957	3.69191	9.08155	33.559	16.0042	0.13917	0	107.436	171.535	0	0	6.35498	81.4843	12.7559	2.8819	0	0	1.79538	9.54584
A0A1L8D626	BATXSVSP19 OS=Bothrops atrox OX=8725 PE=2 SV=1	20	7	222.953	0.0659221	0.570053	3.20887	0.456522	Male	Female	28937.8	26647.2	20168.2	3232.52	4121.16	21575.1	30613.9	3156.28	2297.91	88478.5	93173	29384.3	31508.3	20903.3	12990.6	13795.8	8196.83	9487	7858.71	3981.56	805.424	1869.89	737.395	15555.7	14248.1	18325	14843.3	3232.52	3677.72	8520.17	12248.7	4414.91	2946.45	65370.6	69166.9	24548.7	22706.7	26629.4	17749.8
A0A1L8D621	BATXKUN1 OS=Bothrops atrox OX=8725 PE=2 SV=1	9	5	39.07	0.0684459	0.570053	1.80714	0.449269	Female	Male	27134.6	4076.04	10508.7	13363.5	10123.2	6464.5	13705.9	632.016	1006.9	1824.45	1774.26	42.3987	596.053	2746.38	10511	3677.48	2756.63	14196.8	27565.7	27782.3	3362.78	3039	9221.66	5011.45	5998.53	2803.06	7734.1	13363.5	9033.89	2552.88	5483.76	884.045	1291.08	1347.96	1317.12	35.4214	429.55	3498.7	14361.8
A0A1L8D656	BATXSVMPIII17 OS=Bothrops atrox OX=8725 PE=2 SV=1	39	2	397.912	0.069199	0.570053	2.27229	0.447153	Male	Female	70839.9	2309.79	3125.6	1240.49	1730.22	3187.62	12985.6	1270.5	1000.38	398.247	585.023	1523.22	1811.83	1589.84	2198.87	1022.21	1454.11	933.697	1048.68	458.533	356.157	164.332	84.1502	1653.46	2752.8	1588.42	2300.36	1240.49	1544.04	1258.81	5195.6	1777.14	1282.72	294.237	434.291	1272.55	1305.71	2025.35	3004.43
A0A1L8D5U8	BATXSVSP7 OS=Bothrops atrox OX=8725 PE=2 SV=1	26	9	189.798	0.0778676	0.570053	1.67306	0.424261	Male	Female	29171.1	40157.4	36023.3	109918	115400	26920.3	19452.2	100381	88684.3	59236.2	59481.2	22810.6	28361.6	32137.6	27436.5	28899.6	26514	37997.7	35801.2	67206.6	71918.1	24259.3	6777.44	33905.9	29620.2	27615.9	26512.2	109918	102983	10631	7782.89	140410	113714	43765.6	44155.8	19056.8	20439	40941.2	37488
P04264	Keratin_ type II cytoskeletal 1 (Cytokeratin 1) (K	3	1	21.438	0.0825698	0.570053	2.1176	0.412851	Male	Female	66057.6	4415.89	4400.3	6120.32	6717.95	12126.8	12099.6	3188.62	3351.18	2622.94	2249.58	2270.41	2414.29	5322.17	4951.67	3546.78	4803.41	1907	1632.97	1256.87	1491.94	1753.48	0	1201.56	1400.13	3036.77	3238.51	6120.32	5995.08	4788.97	4841.07	4460.14	4297	1937.91	1669.97	1896.78	1739.88	6780.09	6765.73
A0A1L8D610	BATXSVSP11 OS=Bothrops atrox OX=8725 PE=2 SV=1	13	9	100.788	0.0831186	0.570053	1.93472	0.411561	Female	Male	29064	8170.41	7510.22	9936.34	8406.56	17451.8	9600.03	1143.28	903.501	3666.6	2520.73	6061.2	4236.69	21161.5	17964.4	20276	17694.7	18521.2	24416	4266.15	3149.59	3174.61	2047.3	11566.6	9779.52	5618.71	5527.33	9936.34	7502	6891.85	3841	1599.18	1158.5	2709	1871.26	5063.74	3053.2	26958.4	24545.7
P81382	L-amino acid oxidase precursor (EC 1.4.3.2) (LAO)	8	1	87.7107	0.0846221	0.570053	1.44637	0.408069	Female	Male	58620.2	730.242	1328.5	897.886	1319.67	9968.09	14204.1	54.9619	31.1635	115.708	157.845	8.57809	418.445	912.055	1576.28	987.97	877.504	14206.1	15874.3	513.362	819.255	214.743	902.193	2532.8	2868.43	502.181	977.742	897.886	1177.67	3936.47	5683.12	76.8791	39.959	85.4884	117.176	7.16644	301.556	1161.9	2153.75
P0C6S1	Snake venom metalloproteinase BnP2 (Fragments) OS=Bothrops pauloensis OX=1042543 PE=1 SV=1	8	1	96.5705	0.0876133	0.570053	1.19433	0.401299	Male	Female	8008.07	455.406	421.165	471.953	125.862	11100.6	4923.31	1532.81	1371.95	3028.37	3395.19	201.74	161.206	456.332	288.019	248.031	52.4098	2015.74	2297.37	55.9413	18.377	93.5536	5.99992	16814.9	418.921	313.178	309.967	471.953	112.319	4383.71	1969.83	2144.05	1759.17	2237.45	2520.41	168.541	116.174	581.336	393.536
A0A1L8D639	BATXCTL29 OS=Bothrops atrox OX=8725 PE=2 SV=1	22	8	130.029	0.0878644	0.570053	1.35527	0.400741	Male	Female	17548.4	6792.75	7197.53	4763.24	3271.4	10070.2	7102.27	2934.17	3245.03	6229.17	6123.15	6157.58	8145.81	5379.32	5690.52	2307.14	1522.86	3508.05	3459.73	2692.71	2481.4	2308.28	66.2942	14320.3	9413.23	4671.31	5297.19	4763.24	2919.39	3976.81	2841.64	4104.23	4160.89	4602.3	4545.51	5144.26	5870.33	6852.89	7775.26
P83044	Disintegrin CC8B.	1	1	5.7216	0.0895808	0.570053	2.25554	0.396969	Female	Male	7595.23	56.1559	48.8561	34.034	11.6391	0.736814	0	458.445	536.077	0	8.80502	30.3887	0	44.1829	72.8691	266.031	230.165	31.5999	120.258	989.136	787.537	4.80305	0	69.3944	57.148	38.6179	35.9568	34.034	10.3867	0.290973	0	641.259	687.376	0	6.53639	25.3878	0	56.286	99.565
A0A2H4N3D5;A0A1L8D673	Cysteine-rich Venom Protein Moojin (Fragment) OS=Bothrops moojeni OX=98334 PE=2 SV=1	42	29	322.245	0.0913215	0.570053	1.71409	0.393217	Male	Female	27749.1	17676.2	33224.2	16921.9	18045.2	43195.9	64184.3	15383.1	15918.8	8916.74	7885.34	66441.5	38137.2	18009	20088.8	7339.61	9558.9	12968.9	20625.2	8590.79	15473.3	4718.82	13294.3	38031.4	33117	12155.7	24452.2	16921.9	16103.5	17058.4	25680.3	21517.5	20411.6	6587.97	5853.68	55507.6	27483.8	22942.2	27448.5
U5YCR8	Snake venom serine protease pictobin (Fragment) OS=Bothrops pictus OX=133440 PE=2 SV=1	12	2	97.8689	0.0924866	0.570053	1.49481	0.390745	Female	Male	28467.2	1148.18	547.663	912.309	725.637	395.755	2.46831	255.583	827.176	313.243	457.042	0	43.8975	776.231	307.418	444.662	457.5	1028.32	483.715	1696.01	859.099	993.387	654.949	577.479	135.429	789.59	403.066	912.309	647.557	156.287	0.987579	357.501	1060.63	231.434	339.285	0	31.6351	988.867	420.043
B8QCC5	Endothelin converting enzyme-like protein 1 (Fragment) OS=Bothrops asper OX=8722 GN=ECEL1 PE=4 SV=1	4	3	23.2916	0.0983692	0.588988	1.60443	0.378725	Female	Male	21885.1	2082.24	1709.07	1877.59	1564.69	756.562	467.461	554.863	664.603	765.439	105.122	282.468	792.279	1635	2802.12	2436.91	1580.31	1609.75	989.863	1204.04	1534.74	1404.99	1991.38	1325.36	132.921	1431.94	1257.83	1877.59	1396.32	298.772	187.033	776.125	852.176	565.53	78.0371	235.984	570.962	2082.88	3828.69
P83512;P0DJE1	Snake venom metalloproteinase BaP1 OS=Bothrops asper OX=8722 PE=1 SV=2	51	17	358.55	0.102527	0.596829	1.50128	0.370661	Female	Male	46506	26730.5	24161.4	22378.4	22637.9	12310.4	12431.6	3665.5	3116.58	5091.09	5935.36	20583.5	21828.5	21423.4	19778.5	14125.2	12496.7	22285.2	35311	8969.44	5055.32	26572.3	38974.3	33191.8	33353.7	18382.3	17782.2	22378.4	20202	4861.45	4973.94	5127.19	3996.19	3761.45	4406.11	17196.1	15730.8	27291.9	27024.4
P09872;P20005;P33589	Ancrod (EC 3.4.21.74) (Venombin A) (Protein C acti	6	1	46.6447	0.106689	0.604274	1.58978	0.362917	Male	Female	25790.2	703.824	611.504	1931.36	2027.94	375.306	232.332	1835.34	1621.12	1033.25	993.705	443.346	548.09	592.072	1950.85	496.091	416.116	456.717	395.939	1006.8	1075.18	69.1114	81.8665	677.714	554.387	484.013	450.051	1931.36	1809.73	148.211	92.9569	2567.21	2078.65	763.4	737.676	370.387	394.985	754.26	2665.55
X2L4E2	L-amino acid oxidase (Fragment) OS=Bothrops pictus OX=133440 PE=2 SV=1	53	8	528.493	0.115332	0.604315	1.38494	0.347788	Female	Male	56747.9	83766.3	81160.9	48579.8	43337.5	43054	28512.5	12163	12336.5	18389.5	15889.2	29552.2	45338.1	60178.3	84599.7	37170.9	29531.8	42828.9	41268.3	31909.6	21805.1	67361	28880.5	82556.9	111863	57605.3	59732.4	48579.8	38674.3	17002.3	11408	17013.2	15818.3	13586.7	11795.4	24689	32673.2	76663.1	115593
E3UJL9	MP_IIx3 SVMP (Fragment) OS=Bothrops neuwiedi OX=95648 PE=2 SV=1	27	4	190.976	0.11609	0.604315	1.54941	0.346519	Female	Male	34727.2	10392.7	10674.8	18820.1	24265.5	11116.4	11139.3	15442.5	7467.16	11038.6	14706.8	62.4202	1618	10801.9	10742.1	8708.51	7459.44	11469	14186.7	15465.8	26391.2	12461.8	34623.3	30508	29054.9	7146.94	7856.35	18820.1	21654.5	4389.94	4456.88	21600.5	9574.65	8155.63	10917.6	52.148	1166.02	13760.9	14677.6
Q6TGQ8;A0A2H4N3D4;A0A1L8D690;B3EWI9	L-amino-acid oxidase (Fragment) OS=Bothrops moojeni OX=98334 PE=1 SV=1	82	12	642.356	0.121159	0.604315	1.063	0.338246	Female	Male	54892.9	4927.69	9483.09	5095.64	9416.63	9292.05	22330.2	830.592	945.128	1539.6	2091.28	246.298	1599.76	2871.64	6602.35	3811.62	4264.27	4494.69	8281.3	3855.36	6769.95	6489.26	9260.84	4999.51	10368.8	3388.73	6979.31	5095.64	8403.38	3669.5	8934.38	1161.81	1211.88	1137.51	1552.46	205.766	1152.88	3658.27	9021.16
B9TWJ1	TNF receptor-associated factor 6 (Fragment) OS=Bothrops asper OX=8722 GN=TRAF6 PE=4 SV=1	8	1	54.4442	0.121971	0.604315	1.0108	0.336955	Male	Female	24397.6	13.4393	61.1802	41.6419	5.42237	183.951	377.406	14.3351	0.623009	1.13267	1.10508	2.64743	0.42607	4.90341	232.073	102.663	83.6019	6.684	37.835	12.2912	3.3705	52.2739	29.7423	64.9103	65.4499	9.24207	45.0271	41.6419	4.83892	72.6434	151.001	20.0515	0.798843	0.836854	0.820359	2.21176	0.30705	6.24661	317.094
O93364	L-amino acid oxidase precursor (EC 1.4.3.2) (LAO)	17	1	139.008	0.12599	0.604315	1.38347	0.330696	Female	Male	59061.8	431.722	554.455	635.531	591.224	1079.58	1017.51	142.052	72.3092	417.021	389.877	7.90966	183.271	406.741	789.802	224.306	164.591	441.808	667.872	631.962	942.876	517.051	988.36	1057.31	807.506	296.891	408.065	635.531	527.607	426.334	407.11	198.698	92.7174	308.108	289.425	6.60801	132.075	518.161	1079.15
P78574	Catalase A (EC 1.11.1.6).	2	1	11.1869	0.127537	0.604315	93.2787	0.328345	Male	Female	84721.6	5.47277	0	7.21076	6.83436	6458.36	74.2298	20.0112	265.559	0	0	247.847	0	2.43509	0	3.27062	23.3699	13.3108	17.1974	0	3.32412	0	12.9908	0	0.0621924	3.76358	0	7.21076	6.09897	2550.46	29.6996	27.991	340.509	0	0	207.06	0	3.10214	0
Q9JJV0	Beta crystallin A4 (Beta-A4-crystallin).	1	1	5.0889	0.131993	0.604315	2.23332	0.321737	Male	Female	22565.8	28704.5	26066.1	9580.35	11274.5	20242.4	16752.2	4241.24	891.714	6703.59	7622.01	29575.8	35669.9	12013.9	11438.9	4792.44	4435.74	12854.9	13634.8	3100.95	3064.26	1612.64	0	10310.4	11095.9	19739.8	19183.9	9580.35	10061.3	7993.88	6702.6	5932.52	1143.39	4952.82	5658.19	24708.7	25705.7	15304.9	15629.6
Q90249;Q9IAT9;P0DI92;P0DMK0;P20381	Phospholipase A2 homolog 1 (Bothropstoxin I) (BthT	39	7	301.24	0.134116	0.604315	1.46658	0.318674	Male	Female	14473.4	5362.34	7088.63	1275.58	664.115	13857.8	20232.8	5.81138	63.5934	2510.52	58.0655	0.109299	56.4351	5253.9	11018.3	1107.34	1215.17	494.181	3857.13	432.623	1287.09	1658.13	1043.47	2471.86	5055.38	3687.63	5217.05	1275.58	592.655	5472.53	8095.21	8.12878	81.5417	1854.85	43.1048	0.0913121	40.6704	6693.12	15054.9
A0A2H4N3E2;A0A1L8D603;C0L2W4	Hyaluronidase (Fragment) OS=Bothrops moojeni OX=98334 PE=2 SV=1	42	24	242.608	0.137478	0.604315	1.30692	0.313928	Female	Male	53177	103877	99430.1	108758	136279	108642	99734.1	4746.29	4234.16	11672.3	12200.8	6920.24	10639.2	62438.2	69081.9	83014.5	88115.2	83414.1	81141.8	45672.7	51979.9	146334	3774.63	106726	102472	71435.2	73178	108758	121615	42903.6	39903.9	6638.97	5429.18	8623.87	9057.27	5781.42	7667.21	79542.1	94390.4
F2Q6F6	Cysteine-rich seceretory protein Pg-CRP OS=Cerrophidion godmani OX=44722 PE=2 SV=1	8	3	72.9416	0.137679	0.604315	1.83637	0.313648	Male	Female	27683.9	2761.35	7021.62	2728.81	2930.05	8065.65	12287	2184.63	2411.42	1288.37	1132.69	15695.5	11428.7	4076.1	3559.38	1155.06	1415.57	2129.81	3521.11	1022.59	2267.47	440.864	2471.15	8333.27	7691.32	1898.95	5167.73	2728.81	2614.77	3185.18	4916.08	3055.8	3092	951.888	840.849	13112.5	8236.14	5192.68	4863.37
P0C930;Q56EB0	Snaclec bothroinsularin subunit beta OS=Bothrops insularis OX=8723 PE=1 SV=1	5	2	45.7805	0.143214	0.604315	1.53846	0.306117	Male	Female	15273.7	4236.61	2723.22	5094.93	5830.02	5977.51	4377.22	1859.39	3397.67	5370.46	2880.38	4746.98	4868.95	1306.25	1468.99	2325.21	2444.66	2009.83	2679.26	3243.36	3685.6	6888.11	0	2716.28	4618.76	2913.48	2004.22	5094.93	5202.7	2360.56	1751.34	2600.86	4356.61	3967.86	2138.24	3965.8	3508.84	1664.07	2007.16
Q98UF9	Zinc metalloproteinase-disintegrin-like HF3 OS=Bothrops jararaca OX=8724 PE=1 SV=3	36	13	307.222	0.143423	0.604315	2.07102	0.305839	Male	Female	69862.5	27639.6	29124.7	3796.72	3333.31	9916.48	12501.4	21589.5	32546.7	38449.1	37097.8	2408.34	801.474	26889.8	23064	1956.49	1914.66	6990.42	7284.39	1320.7	1381.26	2766.86	8558.64	20654.2	3062.46	19007.5	21435	3796.72	2974.64	3916.09	5001.83	30198.7	41732.6	28407.4	27539.5	2012.01	577.588	34255.8	31513.6
P28065	Proteasome subunit beta type 9 precursor (EC 3.4.2	2	1	10.0723	0.144827	0.604315	8.30198	0.303983	Male	Female	23378.4	4086.78	350.919	5644.67	1781.96	181533	100946	86781.7	115736	3105.79	6322.7	90420.8	36.6451	15505.1	639.831	3732.26	8645.11	15568	8755.77	15955.6	316.243	802.088	834.197	45.4005	1080.35	2810.44	258.267	5644.67	1590.21	71688.6	40388.6	121388	148400	2294.66	4693.65	75540.7	26.4085	19752.5	874.236
Q08076	ATP synthase protein 8 (EC 3.6.3.14) (ATPase subun	1	1	5.1372	0.152322	0.604315	Infinity	0.2944	Male	Female	5940.41	0	0	0	0	0	0	890.113	634.118	0	0	0	0	0	0	0	0	0	0	0	0	0	0	0	0	0	0	0	0	0	0	1245.06	813.088	0	0	0	0	0	0
Q6JK69	Phospholipase A2 homolog 1 OS=Bothrops atrox OX=8725 PE=1 SV=1	19	1	280.297	0.153042	0.604315	2.96498	0.293508	Male	Female	16381.7	24384.2	30798.8	37171.8	48125.7	253609	417113	13821.5	13092.3	30344.9	30956	18714.8	27899.5	17259.9	23478.7	11764.6	10689	15498.8	18106.3	38862.9	55446.8	21476.2	38297.3	29710.7	38477.6	16768.8	22667.1	37171.8	42947.2	100152	166888	19333.1	16787.4	22419.7	22980.2	15635	20105.9	21987.9	32080.3
P04971;O52727;Q08193	Batroxobin precursor (EC 3.4.21.74) (Bothrops atro	49	19	256.104	0.153532	0.604315	1.10614	0.292902	Female	Male	28873	123693	123245	148084	174247	316694	282586	14243.5	4914.26	150888	150938	3862.15	82664.4	136793	157283	124342	103824	166680	172761	125246	129328	161867	277985	102001	85237.9	85062.7	90705.2	148084	155498	125065	113064	19923.4	6301.24	111481	112049	3226.57	59572.7	174265	214904
Q9I834	Phospholipase A2 homolog 2 (Myotoxin II) (MjTX-II)	29	1	418.544	0.155719	0.604315	1.27393	0.290229	Male	Female	14685.5	2719.73	2462.72	4474.36	4723.58	6193.41	5607.45	2995.31	2711.05	3344.2	2934.61	1515.48	1778.9	1964.61	1876.65	1333.61	1157.54	2665.32	3060.56	4319.28	4489.36	6331.45	373.854	2464.47	2508.95	1870.33	1812.5	4474.36	4215.31	2445.82	2243.56	4189.75	3476.2	2470.8	2178.5	1266.09	1281.98	2502.79	2564.16
A0A1L8D661;A0A1L8D640	BATXCTL12 OS=Bothrops atrox OX=8725 PE=2 SV=1	16	5	126.514	0.170844	0.611954	1.74746	0.272831	Female	Male	17482.4	17787.5	18897.4	66298.3	111290	64942.8	84325.3	104230	91179.6	39791.1	42965.5	2363.27	8075.39	14743.7	24307.9	68680.6	61970.7	60694.5	75789.8	242518	313562	65400.9	142334	33775.9	35823	12232.3	13908	66298.3	99315	25646.4	33738.8	145794	116914	29398.9	31895.4	1974.36	5819.59	18782.5	33213.2
P38409;P21278;P29992;P45645	Guanine nucleotide-binding protein_ alpha-11 subun	3	1	16.8367	0.170929	0.611954	1.32311	0.272738	Male	Female	42355.5	2.73433	5.67839	294.854	28.1332	579.343	436.289	40.8626	25.4826	14.9735	3.91366	0.755016	3.74734	1.83572	1.08218	0.0217454	0	2.03881	0.393486	756.84	53.7601	144.082	0	124.628	1.21523	1.88038	4.17915	294.854	25.106	228.787	174.56	57.1573	32.6747	11.0629	2.9053	0.630767	2.70055	2.33859	1.47864
A0A1L8D611	BATXPLA3 OS=Bothrops atrox OX=8725 PE=2 SV=1	21	1	299.642	0.17515	0.611954	1.3195	0.2682	Male	Female	16547	1208.88	1036.09	1895.49	2057.75	3674.66	2344.64	1205.1	1067.35	1502.14	1295.84	625.636	736.066	844.302	836.92	580.49	521.057	1160.88	1312.78	1855.37	2016.51	2590.98	168.286	1119.64	1126.61	831.334	762.538	1895.49	1836.33	1451.15	938.099	1685.66	1368.59	1109.83	961.965	522.679	530.451	1075.58	1143.53
E3UJL7	MP_IIx1 SVMP (Fragment) OS=Bothrops neuwiedi OX=95648 PE=2 SV=1	28	4	252.026	0.181229	0.611954	1.1635	0.261881	Female	Male	37768.6	16445	14138.4	15079.5	15645.7	34316.1	7681.53	6883.2	6098.87	1415.76	1408.01	25981.3	3546.62	31721.6	22783.7	11345.6	11670.1	12168.8	11655.6	7717.54	6993.62	15466.2	20690.1	10153.4	10577.1	11309.1	10405.5	15079.5	13962.2	13551.7	3073.4	9628.01	7820.18	1046.01	1045.24	21705.7	2555.9	40411.2	31130.7
M1V359	Botrocetin-2 alpha OS=Bothrops jararaca OX=8724 GN=bot-2A PE=2 SV=1	6	1	43.0019	0.185082	0.611954	1.97873	0.258003	Female	Male	17829.1	14.815	7.30961	0.62022	4.19863	14.7482	12.8837	3.36385	2.61234	0.897459	2.50791	2.43118	2.06736	8.06776	9.23879	5.49861	26.1371	9.46285	5.70178	3.33641	1.53098	3.01332	1.35229	11.3542	50.7605	10.1881	5.37969	0.62022	3.74685	5.82415	5.15483	4.70524	3.34964	0.663071	1.86175	2.03109	1.48986	10.2778	12.6235
Q9JQQ3	50S ribosomal protein L28.	1	1	5.2239	0.185174	0.611954	1.01166	0.257911	Female	Male	8875.26	49.3232	0	0	0	1690.77	0	0	0	0	0	1026.9	0	1826.26	26.2763	0	69.2675	33.2105	130.188	4.09946	0	53.8604	0	0	656.108	33.9191	0	0	0	667.698	0	0	0	0	0	857.905	0	2326.53	35.9028
E3UJL1	MP_III2 SVMP (Fragment) OS=Bothrops neuwiedi OX=95648 PE=2 SV=1	20	6	128.729	0.185177	0.611954	1.16463	0.257909	Female	Male	51680.4	6254.18	9133.8	6814.29	11689.1	12448	16647.4	1737.02	977.959	4969.98	5240.09	1159.34	2024.38	5784.7	10560	7800.23	7242.08	7653.47	10738.9	2866.71	4011.74	5308.73	5937.31	11205.8	13007.4	4300.94	6722.24	6814.29	10431.3	4915.8	6660.67	2429.69	1253.97	3671.97	3889.97	968.556	1458.88	7369.32	14428.7
A0A1L8D630	BATXCTL42 OS=Bothrops atrox OX=8725 PE=2 SV=1	7	3	63.1658	0.188181	0.611954	1.67008	0.254952	Male	Female	18140.3	44406.6	42724.5	30016.1	34342.5	29045.8	27014.6	7336.47	7501.28	9210.24	8892.51	19331.2	25251.1	19693.2	19415.4	20181.7	20468	19653.1	20024.1	6156.89	5896.26	5492.01	0	15070.4	18643	30538	31444.1	30016.1	30647.1	11470.4	10808.6	10262	9618.41	6804.81	6601.35	16150	18197.4	25087.8	26528.3
Q97FB5	Hypothetical protein CAC2825.	2	1	15.2104	0.18945	0.611954	1.83961	0.25372	Female	Male	16692.2	5.77854	13.7181	139.652	22.4264	14.565	0	89.3448	61.7238	0	0	50.8125	0	231.69	65.0152	43.0241	24.4851	43.759	21.5296	42.552	48.4425	55.1855	156.522	0	0	3.97385	10.0962	139.652	20.0133	5.75183	0	124.973	79.1444	0	0	42.4505	0	295.158	88.8339
Q6EER5	Basic phospholipase A2 Ceg-N6 OS=Cerrophidion godmani OX=44722 PE=1 SV=1	8	4	51.2371	0.198554	0.611954	1.01219	0.245159	Female	Male	14824.6	1310.95	1273.33	2551.39	2624.2	4856.56	326.104	2160.25	2540.86	2046.05	11.4469	45.3586	61.8052	2164.71	1624.38	947.102	543.967	1534.19	1130.72	2563.77	2729.75	1556.31	2333.62	2497.72	423.485	901.529	937.14	2551.39	2341.83	1917.89	130.475	3021.7	3257.97	1511.68	8.4976	37.8942	44.5403	2757.69	2219.48
P00761	Trypsin precursor (EC 3.4.21.4).	4	2	19.4802	0.199006	0.611954	1.5052	0.244746	Male	Female	25093.8	1165.27	2405.02	345.176	295.612	5385.06	9048.03	42.0677	36.0663	10.4225	5.1053	0	933.506	640.402	2682.13	396.185	84.427	542.106	1637.44	311.817	379.608	144.077	233.536	1941.34	4075.85	801.344	1770.03	345.176	263.803	2126.6	3620.14	58.843	46.2455	7.70049	3.78991	0	672.737	815.829	3664.74
A0A1L8D5V0	BATXSVSP8 OS=Bothrops atrox OX=8725 PE=2 SV=1	18	4	165.977	0.202839	0.611954	1.0298	0.24129	Female	Male	29207	6406.79	6711.93	3729.09	3476.88	5340.01	3574.88	1268.06	1173.12	12373.6	102.505	500.754	33.2436	8134.44	6398.05	3064.8	3121.97	5136.23	4666.32	1721.48	1298.58	1898.63	2485.17	5521.14	2575.86	4405.89	4939.81	3729.09	3102.76	2108.81	1430.32	1773.72	1504.21	9142.01	76.0947	418.347	23.9573	10362.7	8742
P08201;O67016	Nitrite reductase [NAD(P)H] large subunit (EC 1.6.	3	1	22.0759	0.204238	0.611954	1.49394	0.240048	Male	Female	94319	2230.31	1702	1502	891.582	4119.11	3144.26	1788.65	1333.63	2306.33	1982.13	111.582	859.831	1471.61	1699.65	547.908	112.265	1199.69	1257.02	1595.42	1155.46	544.395	0	3305.27	1818.33	1533.76	1252.63	1502	795.646	1626.67	1258.03	2501.91	1710.03	1703.99	1471.43	93.2193	619.643	1874.74	2322.33
A0A1L8D5V8	BATXSVMPIII25 OS=Bothrops atrox OX=8725 PE=2 SV=1	61	8	514.215	0.206148	0.611954	1.33788	0.23837	Female	Male	70669	9375.37	9210.37	5024.01	6047.67	5930.26	4513.92	1640.5	566.876	2979.3	3147.61	1719.2	4701.8	6498.67	9610.33	3474.62	2632.52	4208.03	4217.23	3476.24	5436.23	2541.38	5092.07	12716.8	13488.1	6447.35	6778.59	5024.01	5396.93	2341.9	1806.03	2294.69	726.868	2201.2	2336.62	1436.28	3388.39	8278.87	13131.1
A0A1L8D5W4	BATXSVSP3 OS=Bothrops atrox OX=8725 PE=2 SV=1	17	8	116.484	0.21516	0.611954	1.90384	0.230696	Male	Female	28803.5	37679.2	33684.6	252217	267591	12711.7	12581.9	188875	167717	121240	116588	22908.5	26392.4	30351.4	27001.8	74874.4	70276.5	71158.9	69547.5	123509	132826	5416.98	180.25	27345.7	29430	25911.6	24791	252217	238798	5019.94	5034.05	264192	215053	89575.8	86549	19138.5	19019.9	38665.6	36894.1
A0A1L8D631	BATXCTL26 OS=Bothrops atrox OX=8725 PE=2 SV=1	14	5	112.802	0.216565	0.611954	1.26837	0.229535	Male	Female	17112.1	8613.12	7043.23	5113.88	6421.54	13719.7	14273.5	4321.35	4189.51	13941.8	14296.9	6262.34	9365.32	7085.91	7130.54	5678.69	4592.32	11198.8	10120.8	2683.77	3214.73	5192.5	17.1378	14683	13205.6	5923.17	5183.63	5113.88	5730.57	5418.02	5710.86	6044.58	5371.93	10300.7	10613.3	5231.78	6749.18	9026.98	9742.85
P86453	Basic phospholipase A2 homolog BaTX OS=Bothrops alternatus OX=64174 PE=1 SV=1	29	6	336.416	0.217053	0.611954	1.22934	0.229134	Male	Female	14695.5	172804	155550	218283	246774	286562	282311	126274	110121	164317	144740	87632.3	107369	126797	128716	82990.2	77838.7	136048	160204	196231	213459	274825	12583.2	142935	157829	118835	114481	218283	220221	113165	112954	176629	141202	121403	107447	73211.1	77376.5	161531	175871
M9NCD2	Glutaminyl-peptide cyclotransferases OS=Cerrophidion godmani OX=44722 GN=QC-1 PE=2 SV=1	28	4	203.385	0.218658	0.611954	1.79051	0.227823	Male	Female	40700.6	5119.01	5316.87	7059.78	5704.26	29354	34388.9	7744.99	8076.98	29556.8	31363.9	2805.83	4026.93	3643.89	5334.75	4067	3446.82	14915.5	17759.2	8066.25	6867.46	17366.8	0	7963.54	5803.32	3520.29	3913.08	7059.78	5090.47	11592.1	13759.1	10833.5	10356.6	21837.5	23282.9	2344.09	2902.03	4642.08	7289.16
P81165	Phospholipase A2 homolog_ myotoxin II (GODMT-II).	16	3	126.885	0.219769	0.611954	1.70232	0.226922	Female	Male	14512.3	1629.16	1400.64	2199.06	2018.52	2689	3302.29	1955.85	1936.88	1665.46	2103.76	577.672	1097.22	2133.63	1927.11	2390.65	2124.69	7876.58	9814.52	3070.76	2741.58	2562.61	411.321	1629.34	1748.05	1120.36	1030.83	2199.06	1801.32	1061.91	1321.26	2735.78	2483.54	1230.49	1561.72	482.608	790.719	2718.1	2633.11
A0A1L8D668	BATXSVSP2 OS=Bothrops atrox OX=8725 PE=2 SV=1	19	1	147.616	0.223525	0.611954	1.09931	0.223918	Male	Female	28953	2981.1	3898.67	2280.09	686.951	4866.8	3992.37	46.0121	14.9157	37.859	36.5713	0	48.9048	859.339	1971.43	1227.11	119.67	2635.5	1190.15	378.159	272.904	131.363	67.9274	5090.64	3239.49	2050.08	2869.32	2280.09	613.034	1921.94	1597.36	64.3603	19.1255	27.9714	27.1486	0	35.2436	1094.74	2693.67
Q5W960	Snake venom serine protease HS112 OS=Bothrops jararaca OX=8724 PE=2 SV=1	11	2	87.3517	0.223855	0.611954	2.32728	0.223657	Female	Male	28672.8	35.4189	15.1948	5.57438	19.4227	0.449284	22.9928	4.44563	4.29649	3.36513	102.928	0	133.208	46.3508	221.827	10.6205	114.208	3.40745	14.0357	1.54057	169.979	4.93917	2.49285	74.539	144.317	24.3573	11.1829	5.57438	17.3328	0.177426	9.1995	6.21841	5.50911	2.48626	76.4086	0	95.9974	59.0478	303.095
K4LLQ2	Thrombin-like enzyme barnettobin (Fragment) OS=Bothrops barnetti OX=1051630 PE=1 SV=1	17	12	98.5741	0.23229	0.611954	1.4763	0.217146	Male	Female	28269	9650.1	7869.85	8337.69	8937.07	16805.4	8019.7	18873	19474.3	9507.09	9261.16	75039.7	8709.25	9319.18	5339.75	12628.3	15089.8	7551.65	7116.93	26012.1	27712	4282.21	28.8152	9064.9	11656	6636.28	5792	8337.69	7975.42	6636.58	3208.71	26399	24970.6	7024.13	6875.02	62690.8	6276.38	11872	7295.99
A0A1L8D644	BATXCTL30 OS=Bothrops atrox OX=8725 PE=2 SV=1	14	3	115.63	0.239013	0.611954	1.06617	0.212165	Male	Female	17481.4	42664.3	32262.3	49998.1	55091.5	46184.4	35039.3	40441.5	42425.5	42858	40440.9	35539	33567.4	29608.4	27893.3	16437.7	16770.1	29207	27324.2	76440.7	84457.7	78384.9	460.996	37690.1	41021.2	29339.9	23744.3	49998.1	49163.6	18238.6	14019.3	56568.3	54399.5	31664.8	30021.2	29690.5	24190.6	37719.1	38112.1
Q8QG86	Snake venom serine protease BITS01A OS=Bothrops insularis OX=8723 PE=2 SV=1	11	3	77.5225	0.240411	0.611954	1.44684	0.211151	Male	Female	29041.3	8217.62	5606.25	2206.33	1477.38	7345.15	5813.73	2760.94	2214.39	2382.57	956.366	418.054	955.862	2884.63	1396.24	1086.72	623.358	3639.28	1333.19	7224.79	5024.13	253.116	104.714	2282.67	2038.72	5651.18	4126.06	2206.33	1318.41	2900.65	2326.09	3861.92	2839.37	1760.32	709.957	349.257	688.848	3674.82	1907.76
A8E2V7	R6K49 phospholipase A2 (Fragment) OS=Cerrophidion godmani OX=44722 PE=2 SV=1	9	4	100.862	0.241249	0.611954	1.35767	0.210548	Female	Male	14303.1	12500.3	28933.5	7960.45	22698.1	22012.1	31188.7	6539.23	2701.02	4387.86	4503.16	7.6363	2122.22	9730.54	33989.5	3466.85	4260.49	7398.24	17969.8	4206.66	9303.08	7226.13	28353.8	23575	48135.3	8596.36	21294.3	7960.45	20255.8	8692.73	12478.7	9146.87	3463.35	3241.89	3342.92	6.37964	1529.39	12396.1	46441.7
A0A1L8D6H4	BATXCTL4 OS=Bothrops atrox OX=8725 PE=2 SV=1	8	1	49.4497	0.244361	0.611954	4.53995	0.208327	Female	Male	17203.3	1264.13	1076.72	415.998	379.105	917.386	46.3905	654.976	724.583	221.492	35.9431	441.978	36.0862	3046.86	2303.12	589.633	352.735	8159.07	10972.4	387.609	332.688	566.143	877.284	624.361	2.94855	869.333	792.439	415.998	338.312	362.282	18.561	916.16	929.086	163.645	26.6823	369.244	26.0058	3881.5	3146.88
P50727	Ferredoxin.	1	1	10.7662	0.245321	0.611954	1.41509	0.20765	Male	Female	8966.77	12380	6497.75	6420.77	7529.05	682.358	1801.15	5049.85	1440.78	1748.36	1961.02	4040.56	3199.94	7444.93	6854.31	2975.22	4185.32	3495.5	4943.22	599.332	782.994	2263.8	0	2194.65	1538.52	8513.64	4782.18	6420.77	6718.91	269.468	720.647	7063.58	1847.42	1291.74	1455.76	3375.63	2306.06	9484.34	9365.42
I6L8L6;P0DMJ9;Q9PRT7;O32328	MTX-II chain A OS=Bothrops brazili OX=157546 PE=1 SV=1	31	3	333.536	0.24594	0.611954	1.25086	0.207215	Male	Female	14648.4	5078.41	4373.81	7968.96	13827.4	10461.8	9871.81	5088.77	4509.33	6304.9	5463.23	2643.32	3047.77	3542.98	3421.85	2450.57	3688.01	4910.3	5753.99	7845.96	10247.6	10960.2	854.755	4488.25	4703.78	3492.38	3219.01	7968.96	12339.5	4131.46	3949.74	7118.02	5782.02	4658.25	4055.62	2208.32	2196.4	4513.51	4675.46
A0A2H4N383;A0A1L8D651	Snake venom vascular endothelial growth factor toxin (Fragment) OS=Bothrops moojeni OX=98334 PE=2 SV=1	21	12	157.063	0.246817	0.611954	1.43628	0.206601	Male	Female	16847	147562	203463	63977.2	35221.1	275974	211545	24253.8	20408.1	27291.5	15123.6	121754	122661	92230.3	97200.5	15575.5	8512.09	60237.1	56062.1	16719.8	15072.5	20798	21333.6	326561	153391	101477	149743	63977.2	31431.3	108984	84639.8	33925.5	26168	20163.8	11227	101717	88396.5	117495	132810
A0A1L8D666	BATXSVMPIII7 OS=Bothrops atrox OX=8725 PE=2 SV=1	24	3	155.26	0.261417	0.611954	1.1715	0.196774	Female	Male	69862.2	236.608	389.773	339.565	533.338	332.894	478.596	105.602	194.873	190.672	219.913	0	123.738	218.336	351.469	321.289	154.769	212.406	300.687	165.509	335.321	223.232	592.505	369.918	439.595	162.713	286.863	339.565	475.95	131.462	191.488	147.713	249.873	140.874	163.252	0	89.1726	278.145	480.231
O93523;Q8QG88	Zinc metalloproteinase-disintegrin-like bothropasin OS=Bothrops jararaca OX=8724 PE=1 SV=2	44	3	405.712	0.262605	0.611954	1.28179	0.196007	Male	Female	70437.2	6453.9	5916.2	11620.5	12695.8	20912.5	16776.2	40877.4	43190.7	18320.8	17250.2	7416.51	6694.94	4738.14	4282.86	16432.1	14977.8	16927.7	17391.1	32884	36660.9	5628.22	4369.69	3929.36	4148.96	4438.29	4354.17	11620.5	11329.7	8258.49	6712.22	57178	55380.6	13536	12805.6	6196.02	4824.75	6036.07	5851.91
A0A2H4N390	Snake venom metalloproteinase BmooMPalpha-I-like isoform (Fragment) OS=Bothrops moojeni OX=98334 PE=2 SV=1	70	27	429.151	0.263236	0.611954	1.86276	0.1956	Male	Female	25011.1	93398.7	80599.5	78309.8	92344.2	104218	85362.7	15718.9	14447.4	76844.3	76136	369199	405835	68000.9	59029.8	38565.2	40511.2	83403.4	98087.6	44265.2	48791.4	94910.4	0	95794.3	129825	64229.4	59319.2	78309.8	82407.8	41156.6	34153.9	21987.1	18524.9	56774.9	56519.5	308442	292468	86628.6	80655.7
A0A1L8D6E6	BATXCTL34 OS=Bothrops atrox OX=8725 PE=2 SV=1	6	4	27.0256	0.263613	0.611954	1.26494	0.195358	Male	Female	18486.5	1954.96	2758.02	2959.12	2517.79	1802.12	1102.69	8574.14	7760.62	1805.16	1735.63	1602.87	3454.4	1809.59	2128.84	2428.8	1682.24	1237.8	1025.99	1596.67	1821.04	963.448	1118.27	10366.2	3883.93	1344.41	2029.83	2959.12	2246.87	711.668	441.191	11993.2	9950.94	1333.7	1288.44	1339.09	2489.44	2305.3	2908.75
K4GPX1	Leucine zipper tumor suppressor 1 (Fragment) OS=Bothrops asper OX=8722 PE=4 SV=1	5	4	35.2802	0.267567	0.611954	1.19652	0.192846	Male	Female	17857.4	278788	226099	191817	184621	321208	249812	234502	221888	98179.8	100695	164316	126946	289677	229961	136145	126625	201367	192683	176748	149702	154694	85509.7	134312	127457	191720	166403	191817	164755	126847	99950.8	328015	284512	72538.3	74750.9	137275	91484.3	369029	314208
A0A2H4N391;P24027;A8E2V5;P00620;P00622;P00623;P00625;P0DJ62;P0DM50;P81478	Basic phospholipase A2 myotoxin (Fragment) OS=Bothrops moojeni OX=98334 PE=2 SV=1	42	19	311.458	0.272212	0.611954	1.66162	0.189957	Male	Female	16497.8	232209	207821	470202	502749	1.02634e+06	1.00898e+06	65997.5	61873.8	908173	877947	87618.6	98388.7	257609	225390	150952	137652	121088	120807	797511	861673	316467	0	171220	178721	159688	152951	470202	448652	405308	403696	92315.2	79336.7	670986	651743	73199.6	70904.5	328177	307963
Q9I9R4	Snake venom metalloproteinase neuwiedase (Fragment) OS=Bothrops pauloensis OX=1042543 PE=1 SV=1	21	4	210.142	0.274896	0.611954	1.24101	0.188318	Female	Male	22809.7	4441.09	7800.04	6263.1	8861.17	6054.54	9289.17	5305.42	5585.88	5712.74	8104.58	82.5454	2180.53	4954.82	9715.74	6092.23	5573.64	5170.62	7472.86	6600.65	10390.9	1640.76	7723.74	8795.96	12342.4	3054.1	5740.63	6263.1	7907.69	2390.98	3716.63	7421.06	7162.4	4220.75	6016.43	68.9613	1571.41	6312.1	13275.1
P49106;Q01526;Q43470;P29312;P29361;P35215;O49996;O65352;O70456;O77642;P11576;P29310;P29359;P31947;P35214;P41932;P42656;P42657;P93206;P93210;P93342;Q04917;Q20655;Q25538;Q26537;Q43643;Q91896;P29311;Q06967	14-3-3-like protein GF14-6.	5	2	28.0307	0.275671	0.611954	1.02469	0.187848	Female	Male	29776.6	1215.61	3014.09	860.735	748.149	1459.45	4861.29	26.0516	87.0975	433.529	252.881	0	226.34	995.673	3100.91	751.42	658.352	885.023	2703.31	275.346	335.362	78.2169	236.389	1301.83	2188.94	835.963	2218.3	860.735	667.647	576.347	1945.02	36.4402	111.679	320.305	187.726	0	163.114	1268.42	4236.94
A0A1L8D659;A0A1L8D643	BATXCTL17 OS=Bothrops atrox OX=8725 PE=2 SV=1	11	4	90.9896	0.27818	0.611954	2.73435	0.18634	Female	Male	17538.5	1190.38	1890.18	2008.58	2275.64	312.004	753.886	555.268	160.549	2395.75	2258.9	35.9882	119.148	1984.42	1996.97	501.286	560.247	42.551	306.532	12645.3	13379	1696.51	918.579	1842.74	2287.26	818.614	1391.13	2008.58	2030.78	123.213	301.632	776.692	205.862	1770.05	1676.89	30.0658	85.8648	2528.01	2728.57
B1A4P7	Phospholipase A2 inhibitor clone 04 OS=Bothrops moojeni OX=98334 PE=2 SV=1	5	1	24.0446	0.278416	0.611954	1.06337	0.186198	Female	Male	18716	9930.78	15814.1	3198.47	3306.08	27737.9	22643.8	1707.01	1352.57	11995.8	15221.3	471.369	11443.7	9177.81	24478.8	926.071	525.911	5236.04	8164.14	17.4155	4.41141	4999.65	4839.74	33351.5	41012.1	6829.31	11638.8	3198.47	2950.34	10953.9	9059.85	2387.72	1734.31	8862.9	11299.5	393.798	8246.96	11691.9	33446.7
A0A1L8D6B3	BATXCTL41 OS=Bothrops atrox OX=8725 PE=2 SV=1	8	1	67.8314	0.291942	0.611954	10.2941	0.178379	Female	Male	17943.2	0.0215347	0	1.21881	0.0477717	11.8298	18.8925	15.4908	11.8198	0	0.429833	5.46627	0	3.54252	3.3999	1.81822	3.16014	345.22	295.773	9.19235	0.101444	2.6446	6.49947	0	0	0.0148092	0	1.21881	0.0426314	4.67168	7.55896	21.668	15.1557	0	0.319086	4.56671	0	4.51293	4.64547
P07517;P23559	Phospholipase A2 CB1 precursor (EC 3.1.1.4) (Croto	3	1	41.9795	0.296453	0.611954	3.2916	0.175879	Female	Male	16705.9	472.022	763.018	0	0	0	17.6798	0	0	0	0	0	0	2418.62	1342.6	6.69429	7.92473	12.376	3.8289	0	0	0	0	331.408	0	324.605	561.561	0	0	0	7.07373	0	0	0	0	0	0	3081.16	1834.47
C5H5D3	Zinc metalloproteinase-disintegrin-like batroxstatin-2 (Fragment) OS=Bothrops atrox OX=8725 PE=2 SV=1	20	10	142.493	0.307731	0.611954	1.19492	0.16985	Male	Female	48299	12696.9	10866.9	20133.5	15528	38050.9	29548.4	201.5	116.18	894.918	675.766	20.4738	354.599	14491.6	17541.5	6077.35	2616.21	29069.2	24130.7	1068.84	555.883	4313.45	2795.94	3274.06	2096.3	8731.57	7997.8	20133.5	13857.2	15026.6	11822.4	281.852	148.97	661.193	501.654	17.1046	255.544	18461.3	23967.9
P41218	Myeloid cell nuclear differentiation antigen.	1	1	5.9925	0.307799	0.611954	1.89891	0.169815	Female	Male	46121.3	34.9768	18.2603	2115.31	2322.29	0	0	589.217	414.678	111.967	98.7282	0.0222756	0	131.911	85.0182	1248.43	997.359	375.797	341.439	3665.49	3859.82	119.489	0	0	9.3605	24.0532	13.4391	2115.31	2072.41	0	0	824.179	531.714	82.7248	73.2908	0.0186099	0	168.045	116.165
A0A2D1UXN7	Acidic myotoxic phospholipase A2 (Fragment) OS=Bothrops asper OX=8722 PE=2 SV=1	10	3	72.1005	0.311877	0.611954	2.08306	0.16771	Male	Female	14824.2	8957.58	9768.5	3585.34	4369.74	5042.33	6718.08	832.128	3450.89	3849.15	4141.3	71.2039	20098.6	4631.38	6206.47	1189.91	1689.91	3527.48	3220.12	805.156	1009.09	864.688	698.596	3703.18	6483.24	6160.04	7189.37	3585.34	3899.55	1991.25	2687.92	1163.95	4424.84	2843.87	3074.29	59.4863	14484.2	5900.07	8480.24
P86456	Acidic phospholipase A2 SpII RP4 OS=Bothrops alternatus OX=64174 PE=1 SV=1	12	8	130.588	0.31712	0.611954	1.05195	0.16506	Male	Female	14541	4206.59	3211.71	1034.95	770.005	13119.3	214.343	2906.19	2614.61	24.5792	375.37	7886.71	867.343	6372.62	4997.65	2769.34	2870.72	2507.3	2112.68	1909.87	458.874	649.67	745.301	4496.14	5502.96	2892.83	2363.73	1034.95	687.151	5180.92	85.7595	4065.1	3352.54	18.1598	278.655	6588.84	625.056	8118.29	6828.56
P20249	Phospholipase A2_ acidic (EC 3.1.1.4) (PA2-II) (Ph	3	1	38.5919	0.318393	0.611954	1.61405	0.164426	Male	Female	14462.7	409.619	369.255	79.5007	0	468.403	11.9108	139.698	208.778	140.884	70.8721	0	877.656	195.763	178.084	45.3365	0	189.32	70.7623	15.5553	0	0	0	580.288	445.144	281.691	271.763	79.5007	0	184.976	4.76553	195.405	267.703	104.089	52.6119	0	632.488	249.389	243.325
P57744	Mitochondrial import inner membrane translocase su	1	1	5.566	0.320139	0.611954	1.80349	0.163562	Female	Male	9992.03	996.587	1017.86	8882.13	9824.66	3927.87	2611.84	1.8763	8.1353	3.47293	4.00891	0	0	1591.96	1389.67	3480.82	3050.41	3390.34	3615.59	14148	14174.5	4354.92	0	0	0	685.344	749.117	8882.13	8767.51	1551.14	1045.01	2.62452	10.4314	2.56591	2.97601	0	0	2028.05	1898.78
A0A1L8D6A2	BATXCTL23 OS=Bothrops atrox OX=8725 PE=2 SV=1	7	5	58.3863	0.320329	0.611954	1.99571	0.163468	Male	Female	16955	14827.9	13114.6	1623.93	1140.98	87977.8	85869	1411.32	1546.33	2168.94	1742.98	6425.52	7341.69	11580.2	10462.5	990.156	718.831	28164.2	27416.2	1016.59	621.042	1409.76	0	17012.4	13446	10197	9651.99	1623.93	1018.21	34743.1	34356.4	1974.12	1982.76	1602.48	1293.9	5368.1	5290.84	14752.4	14295.5
A0A1L8D5V4	BATXSVSP13 OS=Bothrops atrox OX=8725 PE=2 SV=1	12	1	125.148	0.320839	0.611954	1.2644	0.163217	Male	Female	28428.1	45278.6	40469.7	40695.9	43753.3	43395.6	42628.7	19646.6	18639.3	27031.6	26198.2	8522.75	9923.64	33766.5	29542.5	23563.6	21823.5	31381.3	30571.7	25668.1	28028.2	27224.6	0	18704.7	19336.9	31137.7	29784.7	40695.9	39045.4	17137.2	17055.9	27481	23900	19971.8	19448.2	7120.21	7151.54	43016.3	40365.6
P24605	Phospholipase A2 homolog 2 (Myotoxin II).	33	6	331.309	0.330931	0.611954	1.15666	0.158364	Male	Female	14537.4	80489.2	73616.2	113915	129023	147176	145636	70149.9	61664.1	86683	76429	43454.4	52011.3	60114	61804.5	57236.1	54280.1	73590.1	86562.1	106606	116262	148339	6667.79	78120.4	84350.9	55351.7	54179.6	113915	115140	58120.7	58269.3	98123.6	79067.8	64044.1	56737	36303.4	37482.3	76581.2	84446.9
A0A1L8D667	BATXNUC1 OS=Bothrops atrox OX=8725 PE=2 SV=1	50	35	342.398	0.333009	0.611954	1.08593	0.157391	Male	Female	62041.5	87570.7	78599	42833.9	45154.2	56124.1	55622.3	45241	40090.7	76580.3	72720.4	63114.8	68496.4	60793.1	55601.9	50165.2	46773.7	54641.1	53145.3	58373.6	66411.9	117091	0	57047.6	54169.4	60221.5	57846.9	42833.9	40295.5	22163.8	22254.6	63281.7	51405.7	56579.9	53983.9	52728.3	49362.4	77446.4	75971.9
A0A1L8D6E3	BATXCTL11 OS=Bothrops atrox OX=8725 PE=2 SV=1	11	2	101.299	0.337489	0.611954	1.77451	0.155322	Male	Female	17558.4	14208.7	13554.2	7180.48	6848.51	18558	16765.2	373.502	102.926	20286.4	20059.9	8.86726	1981.06	12348.5	11023.3	124.613	61.9303	5966.72	7201.28	159.799	69.2358	24939.9	68.524	2726.71	2893.03	9771.2	9975.58	7180.48	6111.6	7328.69	6707.82	522.442	131.975	14988.2	14891.5	7.40802	1427.67	15731.2	15061.7
P17684	Conantokin-T (Con-T).	1	1	5.6731	0.341135	0.611954	1.07715	0.153667	Male	Female	2508.79	283192	254167	192410	210913	411865	401200	163092	145790	372239	359263	230624	268187	286660	253164	331254	307623	297366	299141	178149	193505	136496	0	375652	398069	194749	187060	192410	188218	162649	160521	228128	186937	275022	266698	192671	193271	365186	345912
B5AR80	L-amino-acid oxidase (Fragment) OS=Bothrops pauloensis OX=1042543 PE=1 SV=1	55	7	567.33	0.344345	0.611954	1.27328	0.152231	Male	Female	57198.7	2028.18	1762.08	32698.1	35169.3	2176.76	1984.62	1013.97	989.358	8033.23	6532.35	13177.8	14908.3	1949.98	2209.36	5358.89	4910.64	1655.66	1988.72	31484.3	34749.9	5895.32	0	2644.62	1769.83	1394.76	1296.84	32698.1	31385	859.62	794.055	1418.31	1268.59	5935.2	4849.28	11009.2	10743.8	2484.14	3018.77
A0A1L8D691	BATXSVMPIII14 OS=Bothrops atrox OX=8725 PE=2 SV=1	47	24	379.239	0.345019	0.611954	1.60782	0.151932	Male	Female	70198.3	74536.6	63232.1	92431.3	97955.8	131183	156575	3201.96	1602.34	102388	110435	60123.5	72050.9	59646.8	53764.6	72224.1	66174.7	51840.6	55159.2	11262.2	11145.6	96669.9	0	63024.7	59725.3	51258.2	46537.2	92431.3	87415.6	51805	62646.1	4478.8	2054.58	75647.1	81981.5	50229.3	51924	75986	73461.5
Q7T1T4	Snake venom metalloproteinase BjussuMP-2 (Fragment) OS=Bothrops jararacussu OX=8726 PE=1 SV=1	56	8	501.803	0.3505	0.611954	1.14928	0.149532	Male	Female	42470.3	36336.2	34020.3	32576.1	35584.2	41384.3	39556.2	19954.5	18626.8	27049.8	26424.4	15133.9	18645.1	31265.2	26635.4	22025.4	21597	30365.4	31322.7	28546.9	28881.1	29624.9	7051.31	22891.9	20234.1	24988.1	25038.1	32576.1	31755.3	16342.9	15826.5	27911.7	23884	19985.2	19616.1	12643.4	13436.7	39829.8	36393.5
A0A1L8D5U9;Q7T229;Q9YGI6;Q9YGJ2;O13057;O13060;O13062;Q91511;Q9PT40	BATXSVSP10 OS=Bothrops atrox OX=8725 PE=2 SV=1	29	5	231.271	0.351815	0.611954	2.0033	0.148964	Male	Female	29308.4	303.624	180.967	729.291	369.261	1584.2	804.626	1737.28	1716.89	9.81445	92.2023	11503.8	81.2312	979.425	964.14	601.425	576.27	447.033	520.362	1170.38	806.032	1750.64	578.807	548.738	597.612	208.799	133.187	729.291	329.528	625.611	321.933	2430.06	2201.45	7.25122	68.4463	9610.68	58.5399	1247.72	1317.36
A0A2H4N395	Phospholipase B-like (Fragment) OS=Bothrops moojeni OX=98334 PE=2 SV=1	64	44	446.97	0.35537	0.611954	1.07118	0.147444	Male	Female	64274.3	35471.3	32447.4	27428.3	30327.3	40433.3	38694.2	24400	24006.7	23958.1	22979.2	14108.8	13667.8	27722.9	25992.6	23335	22817	31764.3	31375.5	36235.4	40707	27816.4	0	19012.7	19353.6	24393.3	23880.4	27428.3	27064	15967.4	15481.7	34129.9	30782.2	17701	17058.6	11787	9849.8	35317.2	35515.1
Q8UVG0	Zinc metalloproteinase-disintegrin-like berythractivase OS=Bothrops erythromelas OX=44710 PE=1 SV=1	25	3	171.397	0.358758	0.611954	1.62866	0.146016	Male	Female	70812.9	1013.49	844.986	552.701	613.812	4015.27	4913.05	3576.96	4105.24	1718.82	1693.61	199.94	276.135	865.168	753.114	1450.98	1160	1348.36	1437.85	2130.12	2519.58	1452.7	0	656.24	669.686	696.97	621.888	552.701	547.765	1585.66	1965.73	5003.34	5263.88	1269.92	1257.25	167.037	198.999	1102.17	1029.02
A0A1L8D5W5	BATXSVSP5 OS=Bothrops atrox OX=8725 PE=2 SV=1	6	2	34.7518	0.361334	0.611954	1.34361	0.144944	Male	Female	28580.3	26617.1	24313.1	45587.1	50868	49400	47784.1	5906.73	4643.14	101202	101529	22186.4	27577.4	24664.8	21641.4	31608.4	28264.6	48320.5	47394	21111.1	21897.1	85516.3	0	22729.9	24650.4	18304.3	17893.8	45587.1	45394.5	19508.4	19118.6	8262.16	5953.59	74771.1	75369.8	18535.3	19873.8	31421.4	29569.9
A8E2V6	D1E6b phospholipase A2 OS=Cerrophidion godmani OX=44722 PE=2 SV=1	4	1	39.6053	0.364168	0.611954	1.37395	0.143778	Female	Male	16768.7	136.049	38.2508	223.038	197.128	34.9065	3.66952	0	0	155.637	132.267	169.887	84.109	72.1551	59.1521	230.458	394.147	79.3856	37.6981	155.556	143.35	72.6441	0	73.042	296.721	93.5598	28.1516	223.038	175.916	13.7848	1.46818	0	0	114.989	98.1883	141.929	60.6137	91.9208	80.8227
A0A1L8D650;A0A1L8D6F9	BATXCTL27 OS=Bothrops atrox OX=8725 PE=2 SV=1	4	2	28.3375	0.364872	0.611954	1.19658	0.14349	Male	Female	17447.4	6988.61	5138.43	9665.57	10878	11002.7	18031.8	3394.41	2876.09	7501.22	5805.03	10693.5	11748.1	6651.52	6119.62	4872.75	4009.12	5204.86	5379.44	12187.2	13183.7	10577.5	529.1	7905.46	10062.8	4806	3781.75	9665.57	9707.5	4345.03	7214.57	4747.99	3687.82	5542.13	4309.36	8933.72	8466.31	8473.59	8361.56
P0CG03	Thrombin-like enzyme bhalternin OS=Bothrops alternatus OX=64174 PE=1 SV=1	9	3	70.7964	0.36813	0.611954	1.33596	0.14217	Male	Female	28672.5	10012.9	11535.3	9404.69	10453.6	2965.72	2427.64	4357.81	2854.32	1437.04	1395.54	525.035	736.982	9236.2	9932.19	5536.14	4496.32	2515.33	2807.19	2590.29	2368.94	1394.12	0	755.713	1861.73	6885.76	8489.7	9404.69	9328.8	1171.18	971.306	6095.57	3659.91	1061.73	1035.98	438.633	531.111	11766.3	13570.9
Q9PSN3	Bilineobin (EC 3.4.21.-).	2	1	11.3991	0.368919	0.611954	1.04795	0.141852	Female	Male	27162.9	17405.4	14418.9	11778.4	3301.36	12854.8	9171.56	188.918	50.8065	5.05713	2.10187	40.7027	114.135	9126.17	8471	2356.41	421.475	4005.57	3477.31	1604.69	1295.03	1391.66	0	25589.3	14917.8	11969.5	10612	11778.4	2946.13	5076.45	3669.57	264.253	65.1459	3.73636	1.56032	34.0045	82.2524	11626.1	11574.4
A0A1L8D605	BATXPLA6 OS=Bothrops atrox OX=8725 PE=2 SV=1	20	1	256.626	0.369028	0.611954	1.28186	0.141809	Male	Female	16471.7	2377.08	2137.87	1468.14	1621.12	2905.61	2981.76	380.467	362.17	2719.8	2660.62	418.665	468.248	2167.8	1780.23	825.634	693.26	646.238	649.675	2301.92	2504.68	946.365	0	1624.82	1852.97	1634.69	1573.42	1468.14	1446.68	1147.45	1193.01	532.186	464.386	2009.47	1975.11	349.768	337.446	2761.64	2432.43
Q7T1T5	Metalloprotease BOJUMET II (Fragment) OS=Bothrops jararacussu OX=8726 PE=2 SV=1	44	24	321.328	0.373145	0.611954	1.34093	0.140171	Male	Female	37862.5	167430	143950	26737.5	18058.7	110524	80137.6	5896.22	4230.26	113130	106453	34992	79011.6	101330	116403	12804.4	8500.75	45192.6	35057.2	6434.3	7134.35	110152	1602.91	113439	106079	115140	105944	26737.5	16115.6	43646.8	32063.3	8247.45	5424.18	83584.3	79025.6	29233.6	56940.3	129088	159047
P0DL29	Snake venom metalloproteinase BpirMP (Fragment) OS=Bothrops pirajai OX=113192 PE=1 SV=1	34	3	334.764	0.37446	0.611954	1.23535	0.139653	Male	Female	20367.1	3060	2616.27	5483.45	6041.84	6482.69	7295.29	3605.75	3092.84	6977.76	7847.57	1135.8	1486.7	2735.51	2467.5	3859.47	3881.13	5655.33	6039.56	3804.32	4211.63	6609.44	69.8869	2669.29	2620.57	2104.33	1925.51	5483.45	5391.73	2560.06	2918.87	5043.61	3965.75	5155.39	5825.64	948.888	1071.4	3484.85	3371.48
A0A1L8D5X8;C5H5D2	BATXSVMPIII2 OS=Bothrops atrox OX=8725 PE=2 SV=1	38	14	332.472	0.377773	0.611954	1.23533	0.138361	Male	Female	69882.3	305591	356659	79040.4	105865	137546	184923	7620.58	8892.33	29353.9	41229.4	149041	205122	225151	270444	87770.2	93325.4	54530.3	81273.8	4158.32	5645.85	10009.8	2437.35	200355	268904	210152	262492	79040.4	94474	54317.8	73988.1	10659.4	11402.1	21687.5	30606.6	124514	147822	286828	369523
P52951	Homeobox protein GBX-2 (Gastrulation and brain-spe	1	1	5.5196	0.377871	0.611954	1.40843	0.138324	Male	Female	37462.3	8176.99	7411.6	6125.39	5859.89	8742.88	8485.31	6335.43	6585.65	14279.3	16449.4	76.5829	0	7492.11	6997.05	79.101	23.1113	10503.6	12113.6	7243.62	9079.31	8834.1	0	462.099	28.4635	5623.24	5454.75	6125.39	5229.36	3452.62	3395	8861.8	8444.35	10550	12211.2	63.98	0	9544.44	9560.45
P19426	RD protein (WL623).	4	2	21.0333	0.38205	0.611954	1.1189	0.136719	Female	Male	42669.2	10012.2	9116.55	10510.7	11154.6	4538.13	4351.59	9893.91	8432.68	5007.19	5593.94	2349.94	3077.36	12040.6	10594.8	7177.91	6656.18	6929.74	7093.75	10063.5	10411	9804.07	3813.55	5022.81	4423.43	6885.28	6709.55	10510.7	9954.34	1792.14	1741.08	13839.3	10812.7	3699.47	4152.66	1963.22	2217.72	15339	14476.2
P22029;A0A1L8D632	Botrocetin_ alpha chain (Platelet coagglutinin).	8	1	59.0631	0.384638	0.611954	1.04958	0.135739	Female	Male	15614.4	4305.74	3935.29	5285.79	5821.51	4087.06	3567.66	4937.16	4578.15	6467.7	6014.85	4547.64	3929.41	3418.82	3538.9	3772.03	3762.37	5611.15	5618.49	4242.77	4537.91	11792.3	0	7352.28	6680.46	2961.02	2896.27	5285.79	5195.11	1614.01	1427.43	6905.95	5870.26	4778.53	4465.12	3799.26	2831.76	4355.35	4835.4
A0A1L8D5Y8	BATXSVMPI6 OS=Bothrops atrox OX=8725 PE=2 SV=1	39	11	379.339	0.387203	0.611954	1.76993	0.134777	Male	Female	46996.7	65903.5	57350.4	22581.7	22016.1	53713	36004.1	5385.96	4287.5	1931.88	1766.49	45390.1	53778.2	36977.9	32343.6	14092.2	13871.9	8482.22	7430.36	3929.02	2478.68	4860.72	3119.31	40086.1	41437.5	45321.2	42208.4	22581.7	19647.2	21211.6	14405.4	7533.72	5497.59	1427.33	1311.35	37920.5	38755.6	47107.3	44192.8
A0A1L8D5X3	BATXSVMPIII11 OS=Bothrops atrox OX=8725 PE=2 SV=1	39	10	313.173	0.392331	0.611954	1.10196	0.132884	Male	Female	69670.3	35883.8	36031.1	19616.6	22831.7	54605.8	57868.4	13933.8	14959.8	12230	12393.7	24743.6	33203.4	30499.2	34331.6	24413.9	23125.6	35201.3	38176.8	22408	23446.8	16666.8	0	25898.9	32832	24677	26517.9	19616.6	20374.9	21564.2	23153.3	19490.1	19182	9035.88	9200.44	20671.7	23928.3	38854	46909.1
P0C6S0	Snake venom metalloproteinase BnP1 (Fragments) OS=Bothrops pauloensis OX=1042543 PE=1 SV=1	8	1	111.624	0.393253	0.611954	2.29249	0.132548	Female	Male	9685.13	12362.9	11195.4	3970.17	3650.82	392.202	353.703	43.2249	34.0408	500.756	422.736	988.798	1139.93	12391.1	12349.5	8574.43	8476.83	2854.52	2520.79	376.856	524.92	1880.59	0	14217.1	16195.9	8501.82	8239.51	3970.17	3257.99	154.883	141.518	60.4617	43.6483	369.974	313.817	826.077	821.5	15785.4	16873.8
A0A1L8D5W6	BATXSVMPIII21 OS=Bothrops atrox OX=8725 PE=2 SV=1	27	3	195.83	0.396837	0.611954	1.28546	0.131252	Female	Male	70734.9	1844.33	1542.94	1508.85	1606.08	6324.63	6348.61	475.878	438.249	1552.6	1796.97	153.544	225.047	2103.38	1713.9	5010.7	4700.42	5059.8	5319.27	1351.65	1168.62	2914.4	686.9	316.874	270.925	1268.33	1135.56	1508.85	1433.27	2497.64	2540.1	665.644	561.937	1147.11	1333.98	128.276	162.182	2679.56	2341.79
Q9ZF99	Malate dehydrogenase (EC 1.1.1.37).	3	3	24.7175	0.399194	0.611954	2.5528	0.13041	Female	Male	35234.4	15.5594	41.1008	1915.44	1164.66	5.09255	24.5508	3264.42	901.262	1213.5	859.096	16.1242	41.3313	11.6004	28.272	4115.39	2112.59	1643.29	1992.94	6861.17	7027.54	25.9253	200.965	32.9901	102.266	10.7001	30.2491	1915.44	1039.34	2.01109	9.82283	4566.18	1155.63	896.574	637.749	13.4707	29.7857	14.7782	38.6295
A0A1L8D5V3	BATXSVSP14 OS=Bothrops atrox OX=8725 PE=2 SV=1	16	8	117.783	0.401328	0.611954	1.02515	0.129654	Male	Female	28684.4	2567.57	3394.78	3033.83	3251.98	1124	1111.06	2669.2	2665.95	1569.2	1553.38	2517.01	3178.44	2267.05	2054.69	2107.17	2213.97	1482.08	1719.75	3264.8	3455.2	3960.51	0	2426.47	2982.26	1765.7	2498.47	3033.83	2902.06	443.875	444.539	3733.6	3418.37	1159.37	1153.15	2102.8	2290.56	2888.06	2807.43
A0A0K2JNB8	BATROXRHAGIN OS=Bothrops atrox OX=8725 PE=2 SV=1	50	6	475.941	0.402558	0.611954	5.90392	0.12922	Male	Female	70514.4	16.4088	28.6803	3416.39	1612.95	579237	465003	207.629	174.47	119451	97903.4	698.582	391.149	42.4836	25.2785	169.125	136.734	59601.1	70070.3	57.8443	42.3078	27695	55579.8	1298.08	78.1938	11.2842	21.108	3416.39	1439.39	228745	186049	290.424	223.711	88253.8	72678.5	583.62	281.884	54.1212	34.5393
Q0NZX7	Zinc metalloproteinase-disintegrin-like bothrojarin-4 (Fragment) OS=Bothrops jararaca OX=8724 PE=2 SV=1	4	1	36.7751	0.40417	0.611954	1.11521	0.128656	Male	Female	11443.3	7907.63	10524	689.412	1593.27	3638.45	2837.14	182.14	206.43	197.597	709.555	12.3921	1921.75	7394.99	9186.6	873.085	1389.31	714.715	1953.27	45.8363	86.922	0.804538	0.176249	1604.5	4026.96	5438	7745.4	689.412	1421.83	1436.85	1135.15	254.772	264.692	145.99	526.737	10.3528	1384.92	9420.73	12552.1
Q9PRY7;P0DM53	C-type lectin BjL OS=Bothrops jararaca OX=8724 PE=1 SV=2	9	5	47.7011	0.404329	0.611954	1.15474	0.128601	Male	Female	16661.5	17882.3	16268.9	27786.6	31698.1	12323.2	14838.6	8156.1	7781.9	13783.7	13900.9	16432.7	18434.5	14224	13825.9	18706.9	17501.2	12386.1	13453.2	10503.7	11038.3	22380.1	2154.88	17306.4	19102	12297.5	11973.5	27786.6	28287.4	4866.54	5936.97	11408.5	9978.22	10183.8	10319.3	13728.4	13284.9	18120.4	18891
P20476;P81479;P81480	Phospholipase A2 isozyme I precursor (EC 3.1.1.4)	2	1	24.8546	0.404347	0.611954	1.66105	0.128595	Female	Male	16317	12550.3	10285	0	0	1684.04	1965.01	0	0	0	0	1392.08	3019.13	5444.62	3821.36	153.873	107.865	810.217	609.001	0	0	225.569	0	18561.4	21585.3	8630.71	7569.49	0	0	665.04	786.208	0	0	0	0	1162.99	2175.76	6936.08	5221.34
A0A1L8D5Y6;C5H5D4	BATXSVMPIII5 OS=Bothrops atrox OX=8725 PE=2 SV=1	53	10	413.243	0.405034	0.611954	1.29984	0.128355	Male	Female	70266.4	9429.8	15320.8	4218.4	4165.55	47840.7	5476.66	479.522	251.331	1104.72	944.07	1057.88	877.41	10756.4	10420.5	1749.49	2109.64	3725.55	4120.56	2353	990.13	1764.78	2808.34	16339.7	12998.9	6484.79	11275.7	4218.4	3717.33	18892.7	2191.23	670.741	322.266	816.199	700.83	883.788	632.312	13702.9	14238.1
P82896	Phospholipase A2_ acid 5 (EC 3.1.1.4) (PA2-V) (PLA	3	1	37.1498	0.4195	0.611954	2.48685	0.123463	Female	Male	14678	2768.57	2521.54	820.154	909.005	639.404	847.379	399.939	320.955	623.188	685.814	288.794	502.623	4554.52	4368.3	1448.93	1353.06	1016.08	1215.24	499.914	525	899.064	10.5888	6013.26	6265.47	1903.92	1855.79	820.154	811.194	252.505	339.039	559.423	411.54	460.43	509.113	241.268	362.219	5802.15	5968.65
P81114	Alboaggregin A subunit 4.	2	1	22.2694	0.420931	0.611954	1.02799	0.122994	Male	Female	14543.7	3135.57	3575.1	1443.88	906.55	1147.17	1269.05	1761.94	337.647	646.272	447.189	119.74	2258.97	1612.68	2722.36	868.402	356.83	850.325	943.777	342.604	595.98	100.508	10.2542	3915.95	4265.13	2156.31	2631.18	1443.88	809.003	453.025	507.75	2464.55	432.943	477.486	331.97	100.035	1627.94	2054.45	3719.71
A0A1L8D6B7	BATXPDE1 OS=Bothrops atrox OX=8725 PE=2 SV=1	87	62	626.334	0.421465	0.611954	1.03729	0.122819	Female	Male	93285	48897	42957.7	38867.4	41281.7	66221.6	65127.2	29300	24627.1	43736.3	39201	20992.9	25440.9	48481.4	42838.1	38284.1	35588.6	61946.4	63408.3	41400.9	44826.3	34883.8	0	45313.5	47827.5	33626.1	31615.8	38867.4	36839.7	26151.4	26057.6	40984	31577.7	32313.7	29100.8	17538.2	18334.2	61762	58532
P86970	C-type lectin BpLec OS=Bothrops pauloensis OX=1042543 PE=1 SV=2	3	1	27.8393	0.422028	0.611954	2.49117	0.122636	Male	Female	16736.5	1842.56	2371.68	1850.72	2089.47	28100.6	34244.2	282.036	148.528	12425.5	1689.7	0.623988	255.841	1522.26	3672.31	802.635	1466.93	1746.69	11756.3	2444.55	2863.91	1196.8	2137.08	1982.26	2649.81	1267.11	1745.49	1850.72	1864.64	11097.1	13701.2	394.503	190.448	9180.37	1254.35	0.521302	184.373	1939.26	5017.68
P81824	Platelet-aggregating proteinase PA-BJ (EC 3.4.21.-	19	2	229.079	0.42243	0.611954	1.04005	0.122505	Male	Female	25899.5	72825.8	66012.6	93728.5	102306	131359	127551	72106.8	81776.3	90030.1	86761.6	6039.11	6977.98	95173.4	82850.2	75742.8	70784.2	75127.5	73934.6	126322	136028	138917	0	13651.2	12841.6	50081.6	48583.6	93728.5	91298.1	51874.6	51033.4	100861	104856	66517	64407.4	5045.29	5028.73	121245	113203
A0A1L8D5V6	BATXVEGF5 OS=Bothrops atrox OX=8725 PE=2 SV=1	6	1	43.5497	0.425137	0.611954	1.07163	0.121629	Male	Female	16903.1	6211.42	6293.65	1565.54	1300.56	1225.21	1325.98	1455.07	1305.74	813.522	733.961	4942.74	6846.66	5021.39	4851.15	1483.73	1575.11	852.365	791.417	1608.78	1416.43	1116.47	1.25743	5632.43	7395.46	4271.53	4631.96	1565.54	1160.62	483.845	530.529	2035.3	1674.26	601.055	544.855	4129.34	4934.09	6396.91	6628.39
A0A1L8D647	BATXCTL5 OS=Bothrops atrox OX=8725 PE=2 SV=1	7	2	55.5229	0.425546	0.611954	1.80903	0.121498	Female	Male	17295.6	699.537	668.582	717.533	898.386	491.997	444.197	43.834	174.166	1092.41	997.612	12.3456	31.7884	815.764	669.476	1306.11	1387.43	808.985	786.391	1073.08	1137.36	1810.61	0	808.63	743.116	481.065	492.06	717.533	801.718	194.293	177.724	61.3137	223.321	807.104	740.576	10.3139	22.9085	1039.23	914.741
M9NCR9	Glutaminyl-peptide cyclotransferases OS=Cerrophidion godmani OX=44722 GN=QC-2 PE=2 SV=1	22	5	156.325	0.425759	0.611954	1.04056	0.121429	Female	Male	41370.4	14946.6	12638.5	16252.4	16723.5	30866.9	30650.2	10111.7	11563	12094.4	11723.8	6692.33	8140.82	17420.6	14765.4	13303	11744.8	14408.4	13754.2	29685.4	30828.9	24857.7	0	9318.35	9715.19	10278.7	9301.6	16252.4	14924	12189.5	12263.2	14144	14826.4	8935.71	8703.11	5591.01	5866.74	22192.7	20174.8
A0A2H4N3E0;A0A1L8D652	Waprin 1 (Fragment) OS=Bothrops moojeni OX=98334 PE=2 SV=1	7	5	46.1434	0.426379	0.611954	1.06629	0.121231	Male	Female	10280	4241.8	5372.06	2526.36	2759.74	6641.45	7806.09	242.68	692.333	1455.94	1745.82	0	2824.95	2546.99	3502.76	1538.86	2128.62	2660.99	6117.72	1591.91	2939.21	184.88	1320.08	4336.72	5183.25	2917.04	3953.7	2526.36	2462.79	2622.76	3123.24	339.454	887.733	1075.69	1296.01	0	2035.82	3244.7	4786.01
E3UJL0	MP_III1 SVMP (Fragment) OS=Bothrops neuwiedi OX=95648 PE=2 SV=1	15	2	100.611	0.428495	0.611954	1.08686	0.120556	Female	Male	51806.6	11616.6	10008.8	5202.73	5398.91	9006.86	5932.5	873.823	392.582	1795.28	1634.01	5653.08	6102.21	10136	9054.64	6834.15	5003.23	5560.9	5656.49	941.071	732.082	224.321	0	10244.5	14755.5	7988.63	7366.25	5202.73	4817.97	3556.87	2373.61	1222.28	503.382	1326.41	1213	4722.78	4397.6	12912.6	12371.9
Q91053	Calobin precursor (EC 3.4.21.-).	8	1	74.8639	0.42926	0.611954	1.09422	0.120313	Male	Female	29592.5	7607.29	6795.15	5607.5	5970.7	8493.98	8315.74	2073.66	1971.68	4971.64	4861.75	1774.58	1992.52	6321.37	5601.04	4020.77	3723.24	5494.18	5340.31	5018.77	5384.33	6491.79	0	3833.34	4003.24	5231.46	5001.05	5607.5	5328.24	3354.33	3327.15	2900.58	2528.15	3673.2	3609.11	1482.54	1435.92	8053.01	7653
P85420	Snake venom metalloproteinase atroxlysin-1 OS=Bothrops atrox OX=8725 PE=1 SV=2	19	3	130.762	0.438149	0.618435	1.43448	0.117543	Male	Female	23317.3	5392.53	4123.99	8609.89	9626.39	38836.9	45916	1399.85	749.427	51696	54043	2135.85	2524.9	3905.76	3643.83	5329.58	4751.04	38788.8	43255.7	5310.27	5262.57	37868.2	0	5527.18	3246.9	3708.39	3035.15	8609.89	8590.58	15337	18371.1	1958.07	960.942	38194.6	40118.8	1784.36	1819.59	4975.67	4978.77
I2DAL5;G3DT18;M1TFP9	Acidic secretory phospholipase A2 sPLA2-II OS=Bothrops diporus OX=1107943 PE=2 SV=1	11	2	120.401	0.44053	0.618435	1.82152	0.116817	Female	Male	16203.8	63.3324	40.6348	180.784	175.281	74.3568	53.7128	5.71398	9.22938	22.5948	2.08633	0.00112191	0	193.769	53.5708	103.163	115.185	74.9841	75.1362	198.581	261.006	66.6923	0	0.41455	0.91791	43.5531	29.9062	180.784	156.421	29.364	21.4907	7.99253	11.8342	16.6938	1.54878	0.000937287	0	246.849	73.1967
Q5W958	Venom serine proteinase-like HS120 OS=Bothrops jararaca OX=8724 PE=2 SV=1	15	3	103.459	0.444935	0.618435	7.83468	0.115491	Male	Female	28499.7	573.486	538.684	435.542	690.331	6801.87	41854.2	631.691	779.119	288.151	943.669	67.4071	13.5891	534.002	704.502	255.405	252.217	636.78	2730.91	400.654	610.472	201.087	106.906	189.079	221.63	394.381	396.458	435.542	616.05	2686.11	16746	883.59	999.013	212.895	700.532	56.3143	9.79306	680.283	962.599
A0A1L8D600	BATXSVMPII1 OS=Bothrops atrox OX=8725 PE=2 SV=1	40	2	410.945	0.44561	0.618435	3.2203	0.115289	Male	Female	54822.1	289.45	307.186	5929.76	5207.46	779.043	849.747	29.4098	143.491	206.094	185.282	0	9.05094	229.1	238.537	250.245	205.425	382.216	732.234	585.363	372.561	427.755	454.038	235.773	214.284	199.052	226.081	5929.76	4647.12	307.65	339.986	41.1375	183.989	152.269	137.544	0	6.52262	291.858	325.926
A0A1L8D5X1	BATXSVMPIII18 OS=Bothrops atrox OX=8725 PE=2 SV=1	42	8	361.211	0.449387	0.619572	2.1721	0.114173	Male	Female	71139.3	2591.05	2864	1894.53	2423.84	6335.33	7624.53	129.823	195.549	16938.6	18715.9	1212.74	1726.75	1499.03	2080.5	2394.13	2406.65	5617.6	6357.92	423.767	482.454	3559.12	83.9073	1667.33	2271.86	1781.84	2107.83	1894.53	2163.03	2501.87	3050.6	181.592	250.74	12514.8	13893.8	1013.16	1244.4	1909.66	2842.69
E3UJL5	MP_IIb1 SVMP (Fragment) OS=Bothrops neuwiedi OX=95648 PE=2 SV=1	28	2	242.76	0.452715	0.620081	1.70122	0.113201	Male	Female	37509.6	186.251	105.555	178.234	187.785	1262.63	332.418	320.947	372.484	71.2223	69.2947	233.168	22.2135	359.583	86.5171	197.244	270.966	320.975	186.931	129.093	98.6307	95.0728	28.3833	88.5035	102.692	128.083	77.6856	178.234	167.579	498.62	133.002	448.93	477.612	52.6212	51.4408	194.797	16.0083	458.085	118.213
A0A1L8D5Z6	BATXSVMPII3 OS=Bothrops atrox OX=8725 PE=2 SV=1	49	1	542.413	0.467504	0.636179	1.20848	0.109028	Male	Female	54595.9	6853.88	6888.18	9200.69	10757.9	7004.94	5473.99	112412	117371	36705.5	28209.8	1917.13	1678.11	5351.99	5355.04	20451.8	20587.4	14987.1	14987.5	89205.8	99998.1	3619.98	0	4993.54	5508.19	4713.35	5069.53	9200.69	9600.37	2766.3	2190.16	157238	150497	27119.2	20941.5	1601.63	1209.34	6818.07	7316.88
A0A1L8D623	BATXCTL36 OS=Bothrops atrox OX=8725 PE=2 SV=1	5	2	50.8814	0.473768	0.640545	1.79028	0.107327	Male	Female	19464.9	1963.94	2659.21	1010.04	1184.61	16231.1	15580.1	498.064	461.608	109.327	407.044	189.275	94.1716	1806.35	2459.33	556.441	488.473	2495.63	3281.25	839.503	513.059	483.069	985.538	3343.49	5307.81	1350.58	1957.11	1010.04	1057.14	6409.79	6233.67	696.677	591.89	80.7739	302.169	158.127	67.8654	2301.17	3360.32
A0A1L8D6A9	BATXSVMPII2 OS=Bothrops atrox OX=8725 PE=2 SV=1	54	8	557.48	0.484149	0.648127	2.20953	0.104595	Male	Female	54387.8	15374	14534.7	17457.7	20430.3	82241.5	83698.4	2658.04	2661.54	5826.66	5810.57	5827.43	7382.29	12775.5	12331.4	4755.99	4209.5	12490.7	11901.7	5120.21	5586.3	6471.99	17544.8	12266.3	13984.4	10572.6	10697.2	17457.7	18232	32477.8	33488	3717.98	3412.72	4304.92	4313.47	4868.44	5320.1	16275.1	16849.1
P21377;P01140	Nerve growth factor (NGF).	4	2	23.5142	0.485562	0.648127	1.38561	0.104231	Male	Female	13405.8	611.459	608.636	1466.93	477.671	11530.1	10845.6	3443.89	2815.95	5324.6	4931.9	226.275	476.005	714.854	796.626	1249.75	1057.83	5580.52	5871.57	2223.79	2440.37	8142.98	0	2094.73	686.363	420.495	447.94	1466.93	426.273	4553.33	4339.34	4817.2	3610.7	3933.98	3661.19	189.038	343.037	910.676	1088.47
E3UJL4;C0HJU2	MP_I2 SVMP (Fragment) OS=Bothrops neuwiedi OX=95648 PE=2 SV=1	17	2	168.945	0.492366	0.651181	1.03734	0.102505	Female	Male	27583	275883	242709	69047.1	81479.3	125761	124099	5172.29	2539.54	31537.5	35838.4	154116	190272	182238	199556	58551.5	58253.5	88429.6	85062.2	13008.4	12314.6	24063.4	0	304332	362622	189722	178628	69047.1	72712	49663.8	49652.4	7234.84	3256.28	23300.8	26604.6	128754	137121	232159	272664
A0A1L8D6A0	BATXSVMPIII4 OS=Bothrops atrox OX=8725 PE=2 SV=1	43	2	385.231	0.500327	0.651181	1.00418	0.100539	Female	Male	70013.1	10335.7	9194.43	3637.59	3802.17	3086.14	2541.19	1403.57	1072.53	1829.59	1809.02	5608.87	7612.64	7880.04	7880.31	3166.17	3089.01	3273.93	3210.39	2102.74	2205.78	3341.16	0	7373.11	8628.05	7107.75	6766.86	3637.59	3393.05	1218.74	1016.74	1963.26	1375.23	1351.76	1342.92	4685.85	5486.1	10038.6	10767.3
A0A1L8D624	BATXCTL50 OS=Bothrops atrox OX=8725 PE=2 SV=1	6	1	41.7631	0.501054	0.651181	1.10117	0.100363	Female	Male	17819	2770.15	2338.6	5360.64	5363.91	3043.43	2007.89	4641.43	3205.48	1530.67	1339.6	1768.49	1341.02	2418.86	2079.96	2316.03	2623.64	3691.53	3153.55	5618.75	6587.45	5287.76	0	2507.23	1938.41	1905.01	1721.15	5360.64	4786.74	1201.87	803.365	6492.29	4110.17	1130.9	994.453	1477.46	966.418	3081.47	2841.96
A0A1L8D664	BATXSVSP16 OS=Bothrops atrox OX=8725 PE=2 SV=1	40	15	291.19	0.502264	0.651181	1.02084	0.100069	Female	Male	28948.4	3848.15	4477.29	3163.5	3262.05	7066.43	6862.9	1030.9	947.846	1351.13	1200.27	420.209	576.685	3483.16	4232.32	3460.18	3432.49	4208.72	4973.83	2516.69	2311.59	1568.67	348.362	2488.36	1895.98	2646.34	3295.17	3163.5	2911.04	2790.59	2745.87	1441.99	1215.36	998.254	891.019	351.057	415.592	4437.31	5782.85
Q9HPB7	50S ribosomal protein L32E.	1	1	11.6008	0.507673	0.651181	3.34364	0.0987751	Female	Male	26031.3	326.114	539.58	1186.34	1311.88	609.506	286.602	230.039	80.5249	201.7	173.752	34.2102	925.101	339.289	830.169	453.239	212.569	633.532	863.772	1402.96	0	6832.72	6052.62	965.927	1158.53	224.266	397.117	1186.34	1170.72	240.698	114.67	321.772	103.252	149.022	128.985	28.5804	666.681	432.231	1134.31
A0A1L8D6C4	BATXPLA4 OS=Bothrops atrox OX=8725 PE=2 SV=1	10	3	110.419	0.513393	0.651181	1.04766	0.0974339	Male	Female	16287.1	1469.88	1124.17	2969.44	3190.09	2763.09	627.93	31657.6	32638.2	9070.65	8295.44	9965.75	1439.89	1301.45	1093.87	9076.91	8588.42	5193.05	4830.52	30438.4	35705.7	977.76	15.8615	1557.64	1646.07	1010.83	827.359	2969.44	2846.83	1091.16	251.237	44281.7	41849.8	6701.67	6158.11	8325.74	1037.67	1657.96	1494.61
A0A0S1LJ33	Amine oxidase (Fragment) OS=Bothrops atrox OX=8725 PE=1 SV=1	59	2	594.295	0.515585	0.651181	1.07744	0.0969273	Female	Male	57096.5	17.9233	99.1119	107.512	60.7021	78.2733	113.675	9.54381	8.6341	118.441	178.924	6.6872	8.18721	21.5922	53.3608	33.9697	20.8915	171.808	199.297	107.819	33.4259	142.682	25.0704	28.8236	31.4147	12.3257	72.9438	107.512	54.1704	30.9107	45.4816	13.3496	11.0709	87.5077	132.824	5.58672	5.90017	27.507	72.9098
A0A1L8D5U5	BATXVEGF4 OS=Bothrops atrox OX=8725 PE=2 SV=1	5	1	42.6864	0.516043	0.651181	1.69303	0.0968219	Male	Female	16932.1	33976.4	30121.7	32122.2	35128.7	16942.2	15829.5	6488.59	4754.91	4714.23	4492.47	172.778	425.538	15393.1	13723.2	18530.3	16725.9	10346.1	9800.53	6674.65	7919.53	7846.8	5.63153	1447.73	958.126	23365.3	22168.8	32122.2	31348.7	6690.59	6333.44	9076.05	6096.9	3483.02	3334.98	144.345	306.667	19609.8	18750.8
A0A1L8D5R9	BATXSVSP17 OS=Bothrops atrox OX=8725 PE=2 SV=1	35	17	282.426	0.516847	0.651181	2.07882	0.0966374	Male	Female	29027.7	6038.76	6556.33	11810.8	7088.66	34057	41421.2	2911.89	2525.29	2148.07	1875.53	1153.88	1256.62	5518.19	4910.09	6150.05	6368.92	7480.08	7490.32	5975.39	5373.82	3866.06	221.07	2255.99	1558.87	4152.8	4825.29	11810.8	6325.9	13449.3	16572.7	4073.07	3238.02	1587.06	1392.3	963.989	905.591	7029.8	6708.93
A0A1L8D645	BATXCTL19 OS=Bothrops atrox OX=8725 PE=2 SV=1	8	3	63.973	0.518923	0.651181	1.30461	0.0961635	Female	Male	17308.5	6344.97	11087.7	2189.55	2936.25	4924.27	7838.17	1049.55	770.464	944.413	1746.77	1158.29	3430.72	7043.22	9360.33	1995.17	2053.95	2089.44	3900.98	1743.47	3256.39	839.643	1078.28	12404.2	12187.3	4363.37	8160.26	2189.55	2620.3	1944.63	3136.08	1468.08	987.915	697.761	1296.71	967.678	2472.37	8972.6	12789.5
Q5XUW8	Zinc metalloproteinase/disintegrin OS=Bothrops insularis OX=8723 PE=1 SV=1	53	15	383.707	0.522373	0.651608	1.42255	0.0953839	Male	Female	54567.7	12287.4	10012.9	9879.13	10405.6	17076.9	16428.7	2471.13	3090.74	2965.97	3986.71	2336.9	3436.57	3876.05	5971.14	5491.88	5087.76	9594.24	8805.19	6723.85	6193.58	3321.49	2723.15	3825.31	4731.03	8449.96	7369.23	9879.13	9285.94	6743.78	6573.18	3456.54	3963.05	2191.35	2959.53	1952.33	2476.58	4937.83	8158.69
Q9DG83;O13058	Serpentokallikrein-1 precursor (EC 3.4.21.-).	4	1	31.6852	0.525784	0.651982	5.60347	0.0946225	Male	Female	29348.3	44.9798	23.6418	18.3461	17.9899	1136.28	1.21705	23.4926	61.2937	4.89507	5.80158	6.9197	1.10599	109.437	45.3374	6.79092	6.41912	21.243	13.9492	9.82523	8.36574	3.35527	3.86017	8.79169	2.82619	30.9322	17.3997	18.3461	16.0541	448.724	0.486944	32.8607	78.593	3.61663	4.3068	5.78096	0.797036	139.416	61.947
A0A1L8D658	BATXSVSP12 OS=Bothrops atrox OX=8725 PE=2 SV=1	24	11	127.14	0.531628	0.654169	1.35502	0.0933398	Male	Female	28438	93551.2	84348.5	118882	130599	51167.4	51436.5	73414.3	68697.8	39748	37029.7	8493.92	11822.6	58968.9	52512.6	44584	41378.9	58928.4	58787.1	64840.6	71035.5	35180.5	4075.9	38251.7	39114.6	64334.3	62078.3	118882	116546	20206.4	20579.9	102690	88086.7	29367	27489	7096.12	8520.01	75122.4	71750.8
P86092	Zinc metalloproteinase leucurolysin-B (Fragment) OS=Bothrops leucurus OX=157295 PE=1 SV=1	41	15	297.513	0.53379	0.654169	1.01796	0.0928721	Male	Female	38143.9	64074.4	56132.3	8129.85	7899.67	36401.8	28778.5	937.101	605.132	38343.2	31150.8	47304.1	43230.5	53626.7	46757.1	13197.8	12364	24799.3	23109.8	2135.84	2252.6	46786.4	0	66563.3	64989.1	44063.4	41312	8129.85	7049.65	14375.3	11514.4	1310.79	775.921	28329.2	23124.7	39519.5	31154.3	68316.8	63886.8
A0A1L8D5Z4	BATXPLA1 OS=Bothrops atrox OX=8725 PE=2 SV=1	9	2	103.661	0.537054	0.654342	4.85005	0.092173	Female	Male	16263	19.8715	16.5285	354.035	79.9996	418.144	540.927	466.768	429.622	18.7373	15.9258	118.4	0	294.983	5.25377	169.119	1132.58	3639.87	4022.23	2520.73	24.9084	133.12	73.129	0.51647	6.63223	13.6655	12.1645	354.035	71.3915	165.128	216.427	652.901	550.876	13.8437	11.8225	98.9159	0	375.788	7.17851
P42438	RecA protein (Recombinase A).	1	1	6.4643	0.545754	0.660847	192.63	0.0903495	Male	Female	37986.4	0	0	0	0	1625.64	0	0	0	0	0	0	0	0	0	0	0	8.43917	0	0	0	0	0	0	0	0	0	0	0	641.978	0	0	0	0	0	0	0	0	0
P82114	Phospholipase A2 homolog 1 (Myotoxin I) (MjTX-I).	21	4	207.869	0.550284	0.660847	1.07722	0.0894225	Female	Male	14536.4	9315.97	8015.82	3327.67	3675.45	3184.95	2911.06	843.905	736.826	1964.41	1885.45	2424.38	2524.13	6994.1	6738.79	2992.31	2909.48	2990.66	3205.97	1653.54	1925.18	1480.39	0	6434.73	6636.19	6406.5	5899.44	3327.67	3279.97	1257.76	1164.73	1180.43	944.783	1451.37	1399.67	2025.41	1819.03	8910.02	9207.57
A0A1L8D5W3	BATXSVSP15 OS=Bothrops atrox OX=8725 PE=2 SV=1	22	10	191.385	0.553169	0.660847	1.06836	0.0888402	Male	Female	29223.3	26829.9	25041.8	27735.5	27695.2	35097.1	42490.2	4293.51	2847.72	25189.3	23599.4	13849.7	9627.17	20927.3	20941.7	19871.9	13216.9	22891.9	24712.5	19639.4	16387.2	23554.3	14666	25788.4	24787.5	18450.6	18430.1	27735.5	24715.1	13860.1	17000.5	6005.63	3651.45	18610.6	17519	11570.5	6937.89	26660	28613.8
P0C616	Basic phospholipase A2 homolog 4a OS=Bothrops asper OX=8722 PE=1 SV=1	17	1	229.668	0.555007	0.660847	3.89523	0.0884725	Male	Female	16486.8	7.9927	48.3097	91.2754	29.4871	1400.82	1992.33	26.868	23.5776	28.9786	28.6039	14.901	34.3649	5.75724	39.4947	383.731	12.793	56.3602	187.42	65.2973	18.5408	11.5344	11.7705	125.279	38.9637	5.49651	35.5547	91.2754	26.3142	553.193	797.138	37.5822	30.232	21.4103	21.2341	12.4489	24.7653	7.33434	53.9638
P84907	Snake venom metalloproteinase leucurolysin-A OS=Bothrops leucurus OX=157295 PE=1 SV=2	28	4	284.963	0.558681	0.661464	1.58667	0.0877444	Female	Male	23361.5	627.279	510.596	914.7	893.215	968.757	1440.81	1769.51	1024.16	1511.68	1206.44	170.207	262.442	367.114	898.051	730.128	772.206	3250.93	4121.64	3016.18	3330.15	1171.23	0	133.633	137.757	431.374	375.786	914.7	797.103	382.569	576.473	2475.14	1313.21	1116.88	895.597	142.197	189.131	467.679	1227.06
A0A1L8D6F1	BATXCTL1 OS=Bothrops atrox OX=8725 PE=2 SV=1	19	12	144.884	0.572099	0.668442	1.25968	0.0851671	Male	Female	17711.1	240904	214471	196203	208960	196619	200968	88446.6	76863.2	237645	232646	6901.55	11006	205272	184615	14739.6	12743.5	265626	263674	118472	125289	195518	75473.3	29439	26695	165668	157845	196203	186476	77646.1	80408	123716	98556.7	175580	172704	5765.8	7931.54	261503	252250
P11228	Somatotropin precursor (Growth hormone).	2	1	21.7354	0.572588	0.668442	1.33687	0.0850756	Female	Male	25123.8	4286.17	3102.7	5526.85	3199.04	11131.7	3429.53	5190.69	3984.65	946.517	2576.27	3625.63	150.577	16261.6	11889.3	3406.23	3004.33	4554.95	5074.6	3027.04	1052.01	5238.77	7625.4	1316.85	582.859	2947.56	2283.51	5526.85	2854.82	4396	1372.16	7260.57	5109.26	699.316	1912.49	3028.97	108.514	20716.2	16245
A0A1L8D6C7;Q56EB1	BATXCTL54 OS=Bothrops atrox OX=8725 PE=2 SV=1	10	1	73.2957	0.574144	0.668442	1.68868	0.0847854	Male	Female	17844.1	104.465	88.5192	67.1072	42.6214	57.1076	0	0	14.8241	143.481	76.2809	168.205	10.1059	26.0364	93.2027	27.5842	0	39.9364	30.6222	14.4186	157.062	19.5176	0	31.2099	17.9967	71.8399	65.1478	67.1072	38.0353	22.5522	0	0	19.0079	106.008	56.6271	140.525	7.28287	33.1686	127.348
A0A1L8D633	BATXSVMPIII19 OS=Bothrops atrox OX=8725 PE=2 SV=1	44	7	352.962	0.586999	0.674733	1.08657	0.0824497	Male	Female	71010.1	10458.3	9296.43	4819.51	5659.88	10599.9	10353.6	3303.76	4765.16	10430.5	8048.45	2450.79	3598.65	4288.45	4111.48	6254.97	5372.18	8586.14	8176.06	5531.75	12753.4	8233.3	509.462	6340.57	6951.61	7192.11	6841.93	4819.51	5050.87	4185.99	4142.51	4621.2	6110.05	7706.35	5974.76	2047.48	2593.39	5463.2	5617.74
P00624	Phospholipase A2 (EC 3.1.1.4) (Phosphatidylcholine	2	1	31.2242	0.588141	0.674733	2.7135	0.0822475	Male	Female	14393.7	1532.51	1809.65	183.741	4.91794	17174.3	14764.7	43.8919	0	3317.29	2119.42	0	0	3034.52	2801.23	0	0	1878.65	1419.58	80.9485	0	0	0	4492.39	1384.08	1053.9	1331.86	183.741	4.38876	6782.27	5907.4	61.3946	0	2450.91	1573.35	0	0	3865.78	3827.48
P12063	Tyrosyl-tRNA synthetase_ mitochondrial precursor (	4	2	25.7903	0.597101	0.674733	1.06916	0.0806902	Female	Male	75593.6	8199.24	7268.83	9136.96	9774.37	12392.7	8260.3	6011.19	5171.16	5867.08	5417.96	2323.06	2819.38	9549.01	7800.37	9533.42	9094.84	10712.8	10279.8	5606.74	5689.07	6912.85	16.2881	6477.64	6684.52	5638.54	5349.67	9136.96	8722.63	4893.95	3304.97	8408.26	6630.64	4334.78	4022.02	1940.76	2031.8	12164.8	10658.1
Q98SP2;Q0NZX5;Q801Z4;C0HJM5;P31981;P31985;P31990	Zinc metalloproteinase/disintegrin OS=Bothrops jararaca OX=8724 PE=1 SV=1	52	22	375.935	0.599978	0.674733	1.05866	0.0802011	Male	Female	54752.2	64480.2	58295.8	9323.46	9695.54	22818.3	24089.4	1298.69	2365.75	1237.92	1173.37	8124.44	9484.24	46955.7	40589.6	13608	12242.1	11949	11783.9	2418.67	2537.86	1005.67	0	28625.7	28902.3	44342.4	42904.2	9323.46	8652.29	9011.11	9638.26	1816.57	3033.44	914.617	871.052	6787.45	6834.88	59818.5	55459.8
A0A1L8D646	BATXSVMPIII27 OS=Bothrops atrox OX=8725 PE=2 SV=1	82	43	707.942	0.605732	0.674733	1.04846	0.0792382	Male	Female	70656.7	659217	680325	203511	244730	254898	290007	50918.9	54587.9	34523.8	41737.3	79334.3	183116	409366	437409	128652	136642	112541	126799	72551.8	79326.8	5690.54	7223.58	510080	622272	453337	500701	203511	218396	100661	116033	71223.8	69994.5	25507.3	30983.7	66278.7	131964	521505	597656
P81176	Halystase (EC 3.4.21.-).	5	1	41.6592	0.606679	0.674733	1.12933	0.0790817	Male	Female	27167.7	57.1888	563.992	506.786	0	455.782	1328.97	0	0	8.26437	0	0	0	15.1929	944.798	126.859	9.06077	357.134	750.299	374.097	0	3.96493	0	5.074	0.00262959	39.3282	415.083	506.786	0	179.992	531.727	0	0	6.10597	0	0	0	19.3547	1290.93
P84035	Snake venom metalloproteinase basparin-A (Fragments) OS=Bothrops asper OX=8722 PE=1 SV=1	9	5	69.2968	0.608157	0.674733	1.4977	0.0788386	Male	Female	7010.05	3140.46	4775.67	5314.84	6452.02	29995.6	24271.8	1225.09	818.061	29014.1	28613.3	1883.67	1264.15	1705.97	2485.32	10309.9	8025.75	24191.6	25024.9	2702.01	2064.51	10578.3	1467.43	1875.44	888.347	2159.67	3514.77	5314.84	5757.77	11845.5	9711.24	1713.61	1048.95	21436.5	21241.1	1573.68	911.018	2173.29	3395.82
A0A1L8D6B9	BATXCTL31 OS=Bothrops atrox OX=8725 PE=2 SV=1	12	2	102.283	0.610485	0.674733	1.31201	0.0784584	Female	Male	17555.3	277.782	205.741	456.172	451.679	203.242	130.57	54.3712	43.3829	120.398	106.375	125.82	260.662	181.171	155.782	699.638	500.147	182.06	148.401	91.4343	88.3215	110.043	40.7513	497.976	500.588	191.028	151.42	456.172	403.078	80.2619	52.2415	76.0528	55.627	88.9535	78.9672	105.114	187.848	230.799	212.853
P87035;P41454	Guanine nucleotide-binding protein alpha-4 subunit	4	1	28.7832	0.611423	0.674733	1.20716	0.078306	Female	Male	65312.8	334.21	329.212	213.716	222.195	248.256	648.576	259.219	91.2599	51.0861	85.3065	211.11	432.348	278.368	1020.8	363.049	225.991	141.647	701.156	61.921	198.261	133.796	0	256.771	392.409	229.833	242.291	213.716	198.287	98.0379	259.497	362.588	117.017	37.744	63.3272	176.369	311.575	354.622	1394.77
P01138;P13600;Q29074	Beta-nerve growth factor precursor (Beta-NGF).	3	1	18.4586	0.617423	0.674733	2.36542	0.0773445	Female	Male	27329	58.2667	12.7906	0.297426	8.77022	244.879	78.7031	0	0	17.4531	5.48541	0	24.1876	124.328	18.0497	34.6583	579.964	0	15.059	8.46113	125.928	0	0	0.246199	159.715	40.0695	9.41355	0.297426	7.82652	96.7046	31.4894	0	0	12.8949	4.07209	0	17.4309	158.385	24.6623
A0A1L8D638	BATXCTL32 OS=Bothrops atrox OX=8725 PE=2 SV=1	20	12	102.882	0.617622	0.674733	1.19532	0.0773129	Male	Female	19342.6	22595.2	67255.8	11445.9	39091.6	35676.3	108040	907.447	533.731	17775.8	52152.6	42.983	40971.4	16172.6	55416.8	5417.41	14019.2	14563	55364.8	9518.17	37417.3	599.973	8282.6	30565.7	84364	15538.5	49498.6	11445.9	34885.3	14088.8	43227.1	1269.31	684.368	13133.3	38715.4	35.9095	29526.3	20602.8	75719
A0A1L8D677	BATXSVMPIII20 OS=Bothrops atrox OX=8725 PE=2 SV=1	39	4	338.164	0.619451	0.674733	1.36604	0.0770243	Male	Female	70982.9	85644.5	78813.3	65239.4	71438.2	200074	207742	20777.3	19473.6	123528	131779	42713.7	49089.5	81444.5	69421.4	59212.9	56170.4	94751.8	105560	59318.4	64502.8	88298.1	28684.1	42362.5	52820.1	58897	58004.5	65239.4	63751.3	79010.9	83118.3	29062.7	24969.7	91266.1	97826.3	35684.5	35376.7	103755	94854.3
P42655	14-3-3 protein epsilon (Mitochondrial import stimu	2	1	10.7172	0.625335	0.674733	1.5067	0.0761092	Male	Female	29345	0	0	733.125	505.634	1595.41	1334.38	0	0	1013.83	402.81	0	0	0	0	204.647	367.696	1029.96	1543.79	0	0	560.794	0	0	0	0	0	733.125	451.227	630.04	533.889	0	0	749.046	299.026	0	0	0	0
Q9PT41	Factor V activating enzyme precursor (EC 3.4.21.-)	6	2	36.6929	0.6255	0.674733	2.25669	0.0760838	Male	Female	29279.4	39.4646	4.2775	47.6881	3.19861	1261.87	1904.74	258.811	231.494	0	0	75.6262	0	122.866	129.21	19.0528	47.2643	119.156	144.416	576.304	13.6685	127.854	396.129	0	0	27.1394	3.14813	47.6881	2.85443	498.323	762.092	362.016	296.83	0	0	63.1808	0	156.523	176.547
A0A1L8D674	BATXSVSP6 OS=Bothrops atrox OX=8725 PE=2 SV=1	27	14	220.227	0.628212	0.674733	1.15554	0.0756691	Male	Female	28560.4	464461	420223	361120	383520	527072	511578	120633	114076	297475	291037	102596	116224	379696	355972	263077	237080	336518	330746	243804	252369	321939	16279.2	230843	242320	319406	309273	361120	342253	208144	204684	168738	146272	219784	216051	85712.4	83757.8	483707	486385
Q0NZY0	Zinc metalloproteinase-disintegrin-like bothrojarin-1 (Fragment) OS=Bothrops jararaca OX=8724 PE=2 SV=1	11	1	126.208	0.631063	0.674733	1.13758	0.0752376	Female	Male	19319.9	150.767	297.751	127.765	130.669	68.7926	200.817	20.2841	11.3317	48.6983	63.4596	0.0212873	83.4996	120.768	293.441	113.344	114.077	62.3206	128.184	26.2984	40.7004	2.40708	28.5777	147.916	291.449	103.681	219.137	127.765	116.609	27.1667	80.3475	28.3727	14.5299	35.9798	47.1092	0.0177842	60.1745	153.851	400.945
P0C8M1	Basic phospholipase A2 BmTX-I OS=Bothrops moojeni OX=98334 PE=1 SV=1	15	7	114.627	0.635806	0.676354	1.96995	0.0745302	Male	Female	14879.7	4866.58	4441.07	2077.76	265.752	8757.09	16020.1	0	30.9237	1158.72	3.51494	0	132.965	862.424	6261.86	1206	576.375	1889.1	3343.49	1142.39	173.039	3.07305	0	2841.86	865.616	3346.7	3268.51	2077.76	237.157	3458.24	6409.68	0	39.6515	856.096	2.60931	0	95.8224	1098.67	8555.92
A0A1L8D5T9	BATXSVSP20 OS=Bothrops atrox OX=8725 PE=2 SV=1	38	13	274.351	0.659727	0.695484	1.08199	0.0711524	Female	Male	28728.4	115464	107338	59522.7	61055.5	71624.7	76693.8	33842.5	30305.2	13942.8	15271	97453.2	98431.2	95857	85093.6	79163.9	72931	53677.2	51248.6	19747.2	21464.3	11581.8	3029.93	172539	178641	79403.6	78997.9	59522.7	54485.8	28285.1	30685.4	47337.8	38858.4	10301.4	11336.4	81415.8	70935.1	122115	116268
Q6TGQ9	L-amino-acid oxidase (Fragment) OS=Bothrops jararacussu OX=8726 PE=1 SV=1	68	5	637.633	0.660427	0.695484	1.18307	0.0710583	Male	Female	56630.9	34125.1	31305.7	30197.4	30026.6	30683.4	29007.7	14432.4	12552.5	36316.8	37283.7	2777.58	5105.26	28270.6	25350.5	7586.14	6572.98	33465.6	33241.4	22195.2	21725.6	41451	5022.01	13249.1	10219	23467.5	23040.2	30197.4	26795.7	12117.1	11606.1	20187.6	16095.3	26832	27677.5	2320.49	3679.14	36014.9	34637.7
A0A1L8D608;P01139;P05200;P21617;P25427;P34128;P19093;P20675;P24727;P30894	BATXNGF1 OS=Bothrops atrox OX=8725 PE=2 SV=1	27	2	184.084	0.669708	0.701095	1.847	0.0698338	Male	Female	27652.9	129.005	101.462	56.63	24.8477	491.491	702.052	47.7428	40.6088	20.6751	16.9829	5.34878	14.4774	126.202	98.4637	117.317	87.3399	129.318	146.569	10.311	15.1071	11.6822	0	62.7812	88.9644	88.7157	74.6734	56.63	22.174	194.094	280.893	66.7812	52.07	15.2754	12.6072	4.46856	10.4332	160.773	134.536
A0A1S6K7T1	Atroxlysin-III OS=Bothrops atrox OX=8725 PE=2 SV=1	46	7	428.963	0.672446	0.701095	1.12131	0.0694811	Male	Female	70541.5	2055.24	1817.85	57950.4	72575.2	67718.1	53234.3	105732	111837	45052.4	42008.3	207.352	111.692	1124.41	1549.71	58248.7	57850.7	59734.7	60968.8	93466.5	105579	38613.8	11559.1	7455.31	3531.03	1413.37	1337.89	57950.4	64766	26742.4	21299.2	147894	143401	33286.1	31184.8	173.229	80.4915	1432.42	2117.45
A0A1L8D654;A0A1L8D648	BATXCTL20 OS=Bothrops atrox OX=8725 PE=2 SV=1	3	2	27.1807	0.682371	0.702091	16.974	0.0682345	Male	Female	17520.6	0	0.348677	21.0292	21.4161	27630	28039.2	17.3008	9.19278	4.16549	2.28482	24.9059	26.5695	2.78771	8.01815	27.7454	43.9805	1387.04	1309.93	47.467	110.631	270.452	0	46.7669	32.3521	0	0.256617	21.0292	19.1117	10911.3	11218.6	24.1999	11.7873	3.07759	1.69613	20.8073	19.1475	3.55136	10.9556
A0A1L8D641;P0DJJ6	BATXSVMPIII9 OS=Bothrops atrox OX=8725 PE=2 SV=1	62	3	696.762	0.685709	0.702091	1.05662	0.0678264	Male	Female	69891.4	13663.2	13018.5	5455.25	5315.81	5065.88	4055.26	16315.4	17216	6639.96	5220.8	300.663	8822.95	8966.89	9745.36	4937.47	4330.39	4223.73	5164.54	12616.1	14205.3	667.371	212.168	15313.2	15290.4	9396.06	9581.31	5455.25	4743.82	2000.55	1622.52	22821.5	22075	4905.81	3875.66	251.185	6358.32	11423.2	13315.6
P0C929	Snaclec bothroinsularin subunit alpha OS=Bothrops insularis OX=8723 PE=1 SV=1	3	1	31.5957	0.691402	0.702091	13.3338	0.0671431	Male	Female	15608.2	0	0	0	0	23777.8	0	0	0	0	0	0	0	0	0	0	0	1198.73	581.523	3.01618	0	0	0	0	0	0	0	0	0	9390.04	0	0	0	0	0	0	0	0	0
P29309	14-3-3-like protein (Fragment).	4	1	27.6601	0.691754	0.702091	1.18431	0.0671014	Female	Male	26898.9	3016.5	3547.08	1936.11	2065	6279.64	6327.99	2181.28	2022.48	603.042	949.128	2996.81	1820.52	7052.68	6147.86	2099.64	2091.66	2300.32	2954.54	1130.29	353.18	2186.43	3852.87	4513.78	5281.81	2074.42	2610.56	1936.11	1842.8	2479.88	2531.85	3051.11	2593.29	445.546	704.585	2503.64	1311.97	8984.65	8400.16
P79845	Cysteine-rich venom protein precursor (CRVP).	5	3	25.6152	0.694598	0.702091	1.2722	0.0667665	Female	Male	21290.3	17108	11832.9	6862.86	5170.16	7748.82	6421.98	3285.78	4554	3589.21	3841.07	843.027	5667.24	19576.8	13715.6	3260.97	2429.04	8748.27	8484.09	3790.62	2984.43	2719.65	1529.66	16772.2	13852.6	11765	8708.7	6862.86	4613.84	3060.06	2569.45	4596.05	5839.29	2651.82	2851.41	704.295	4084.13	24939.5	18740.4
P53768	HAP2 transcriptional activator.	1	1	11.43	0.696304	0.702091	1.79761	0.0665675	Female	Male	34499	50002	45652.6	7140.55	7265.1	12746.6	12282.8	676.178	205.508	15248.2	14907.2	24710	27424.4	60415.6	53051.2	5366.81	5148.56	13950.9	13993.5	2063.91	1923.63	196753	0	20307.1	19374.8	34385.9	33599.2	7140.55	6483.37	5033.73	4914.4	945.817	263.51	11265.8	11066.3	20643.6	19763.6	76965.4	72486.8
P0C7B1	Zinc metalloproteinase-disintegrin-like BaG (Fragments) OS=Bothrops alternatus OX=64174 PE=1 SV=1	4	1	21.8875	0.69715	0.702091	1.18848	0.0664693	Male	Female	6706.77	28593	27199.6	1271.85	1191.58	14619.3	15693.9	1277.25	1288.27	627.208	516.437	18221.5	24091.6	14178.9	10517.2	5204.81	5200.55	7408.23	6588.3	1391.34	1645.07	3570.2	0	30137	27405.5	19663.2	20018.2	1271.85	1063.36	5773.28	6279.17	1786.58	1651.86	463.401	383.377	15222.9	17361.8	18062.9	14370.2
A0A1L8D6E9	BATXCTL38 OS=Bothrops atrox OX=8725 PE=2 SV=1	9	2	53.8495	0.700204	0.702091	1.81222	0.0661178	Male	Female	18480.8	442.654	375.665	142.212	156.968	93.9252	1256.9	142.501	149.951	30.2547	17.0504	88.3997	179.464	362.481	248.87	106.704	109.531	125.404	107.996	69.6825	78.3482	81.1839	92.812	175.046	139.279	304.409	276.48	142.212	140.078	37.0917	502.89	199.326	192.272	22.3531	12.6574	73.8522	129.332	461.777	340.045
A0A2H4N3D3	C-type lectin isoform 1 (Fragment) OS=Bothrops moojeni OX=98334 PE=2 SV=1	15	3	131.347	0.7063	0.704457	1.07333	0.0654294	Female	Male	17056.1	22533.8	20158	8285.84	8704.07	42030.8	33339.9	5482.19	4259.8	27287.9	21062	37076.6	41623.7	22882.8	20795.5	7336.61	6283.44	24211.4	24380	3723.06	3952.73	12355.2	12459.4	74832.9	78565.2	15496.3	14835.7	8285.84	7767.49	16598.3	13339.4	7668.32	5462.06	20161.2	15635.3	30975.1	29996.4	29151.2	28414
Q8QG87	Acidic phospholipase A2 BITP01A OS=Bothrops insularis OX=8723 PE=1 SV=1	11	2	123.145	0.709286	0.704457	1.92657	0.0650987	Male	Female	16557.4	13259.9	29743.3	5797.66	6566.61	9612.86	12321.8	337.924	310.738	540.221	320.051	0	388.243	2691.55	8609.72	2777.44	3044.59	7245.53	12293.2	936.554	473.612	349.518	116	1658.82	912.465	9118.68	21890.3	5797.66	5860.03	3796.19	4930	472.677	398.438	399.132	237.59	0	279.79	3428.86	11763.9
P48650	Phospholipase A2_ neutral (EC 3.1.1.4) (Ecarpholin	3	1	32.4361	0.71432	0.70611	3.92476	0.0645506	Female	Male	14617.2	3684.06	324.018	121.349	0	706.113	256.441	0	0	27.4651	0	0	16.9837	8001.19	10135.8	17.5818	14.5303	141.983	12.1855	61.4733	0	0	0	1774.53	0	2533.5	238.469	121.349	0	278.849	102.603	0	0	20.2921	0	0	12.2394	10193	13849.1
P04361;P49121	Phospholipase A2 homolog (APP-K-49).	6	1	76.0999	0.726947	0.715219	1.5582	0.063227	Male	Female	14759.6	3423.41	4343.39	1013.92	3103.5	3799.03	5715.61	0	1.88571	1728.06	2230.74	0	455.708	2191.39	2516.14	815.515	1870.62	127.002	961.723	822.205	2085.08	0.0133163	91.9977	548.178	4537.5	2354.25	3196.62	1013.92	2769.55	1500.26	2286.83	0	2.41793	1276.75	1655.98	0	328.409	2791.69	3437.94
P31988	Disintegrin cotiarin (Platelet aggregation activat	4	1	51.4321	0.746355	0.722703	4.49634	0.0613325	Male	Female	8393.91	0	26.3891	0.862275	255.869	4131.76	15730	0	110.992	6.84782	64.3036	0	0	169.54	798.86	143.784	2204.3	0	342.202	2.63636	546.794	312.673	0	0	0	0	19.4217	0.862275	228.337	1631.66	6293.62	0	142.317	5.05938	47.7357	0	0	215.983	1091.53
A0A1L8D5X4	BATXSVMPIII12 OS=Bothrops atrox OX=8725 PE=2 SV=1	55	13	407.011	0.74861	0.722703	1.05065	0.0611232	Female	Male	69412.2	30398.4	28392.7	19780	21545.4	20938.2	22249.1	6849.59	6440.04	15213.3	15379.1	14328.5	19965.4	25808.4	24386.5	20634.4	19099.9	19787.4	20418.4	15623.1	16949.5	17982.1	385.575	24580.8	27042.4	20904.7	20896.3	19780	19227.1	8268.65	8901.95	9580.99	8257.64	11240.1	11416.6	11970.5	14388.2	32878.1	33320.6
P45881;P86974	Phospholipase A2 precursor (EC 3.1.1.4) (Phosphati	20	13	193.263	0.751663	0.722703	1.20055	0.0608431	Male	Female	16563.8	6295.39	5873.82	7386.07	6864.69	7660.74	59397.3	4733.14	2237.93	5263.14	4407.76	1066.87	754.171	7392.63	6302.04	4327.78	4214.46	4954.01	5189.33	17005.5	27093.2	10104.8	970.912	2861.2	2825.49	4329.28	4322.98	7386.07	6126.04	3025.28	23765.1	6620.58	2869.55	3888.57	3272.1	891.297	543.498	9417.72	8610.81
Q5W959	Snake venom serine protease HS114 OS=Bothrops jararaca OX=8724 PE=1 SV=1	19	6	165.288	0.755782	0.722703	1.00783	0.0604717	Male	Female	28527.1	391318	353880	413734	445773	410075	412489	206437	196414	255047	249796	94698.8	113654	379097	339331	308793	291209	378576	365584	252002	276307	291763	104787	266912	261412	269106	260447	413734	397807	161942	165038	288758	251848	188436	185436	79114.7	81905.4	482944	463646
Q1PHZ4	Zinc metalloproteinase-disintegrin-like BjussuMP-1 (Fragment) OS=Bothrops jararacussu OX=8726 PE=1 SV=1	40	13	313.869	0.756033	0.722703	1.05919	0.0604493	Male	Female	63923.8	7443.7	7425.56	5190.51	5929.75	25345.8	26240.1	2072.24	1524.47	21279.6	20783.3	2164.6	2373.46	7861.86	8530.44	4482.05	4943.73	29363.7	30454.6	3395.86	4495.52	11211.5	4435.56	5178.87	6279.53	5118.97	5465.02	5190.51	5291.7	10009.2	10498.7	2898.58	1954.73	15722	15428.5	1808.39	1710.45	10015.5	11655.6
A0A1L8D615	Amine oxidase OS=Bothrops atrox OX=8725 PE=2 SV=1	52	12	467.678	0.759	0.722703	1.24992	0.0601865	Female	Male	57060.4	6446.8	5878.31	2422.45	2555.99	3414.14	2732.91	3471.09	3269.18	2641.75	2303.69	5398.44	6693.62	4372.42	3991.22	3536.3	3113.71	4072.23	3212.24	9964.58	7959.69	3990.55	20.6477	7006.69	7791.27	4433.41	4326.29	2422.45	2280.96	1348.27	1093.44	4855.26	4191.86	1951.81	1710.14	4510.05	4823.8	5570.17	5453.42
A0A1L8D5Z7	BATXPLA2 OS=Bothrops atrox OX=8725 PE=2 SV=1	20	2	254.02	0.759135	0.722703	1.041	0.0601747	Male	Female	16413.8	234554	217353	395206	428008	540335	555738	121303	125309	280364	279903	52124.3	75578.2	208491	191072	135592	131031	231327	228560	495126	546945	412621	228698	191747	174377	161300	159967	395206	381953	213382	222353	169675	160675	207141	207786	43546.5	54465.9	265604	261073
A0A1L8D689	BATXSVMPIII10 OS=Bothrops atrox OX=8725 PE=2 SV=1	69	25	412.62	0.762208	0.722703	1.0341	0.0599066	Female	Male	69765.3	476505	468612	171932	172033	180662	150408	53659	54348.1	60257	52370.7	3851.92	306359	309651	342235	84518.2	63782	100314	135129	28475.7	34628.4	7569.79	14217.8	545185	558633	327688	344887	171932	153522	71344.7	60178.6	75056.6	69687	44519.7	38877.4	3218.03	220780	394475	467615
P86907	Acidic phospholipase A2 OS=Bothrops ammodytoides OX=169857 PE=1 SV=1	16	6	177.834	0.765592	0.722703	1.70179	0.059616	Male	Female	14666.1	64604.2	56543	19268.9	14505.6	26332.3	19748	2451.2	1683.74	3309.01	2599.8	39.6359	633.157	40200.1	53357.6	7905.45	3860.7	4181.55	3337.54	2223.15	1442.4	1304.69	1418.79	2783.39	2393.96	44427.7	41614.2	19268.9	12944.7	10398.8	7901.24	3428.66	2158.95	2444.8	1929.96	33.1132	456.289	51212.2	72905.3
P0DJ86	Thrombin-like enzyme leucurobin OS=Bothrops leucurus OX=157295 PE=1 SV=1	18	2	219.104	0.779577	0.732605	1.59002	0.0584658	Male	Female	25107.4	64790	56658.2	32881.6	34931.1	204878	200486	279.588	124.02	45984.4	50842.1	35228.4	50078.2	71583.9	60956.6	44079	39154.3	25586.6	28046.8	27386.7	28293.8	45747.6	523.813	56006.2	61409.7	44555.5	41699	32881.6	31172.4	80907.7	80215.1	391.079	159.022	33974.7	37742.6	29431	36089.2	91193.1	83288.3
P30431	Putative venom metalloproteinase jararhagin precur	60	12	464.657	0.785132	0.734531	1.2886	0.0580311	Male	Female	66150	317.5	222.472	917.514	984.472	2570.4	2354.04	4672.85	5039.68	2011.3	1846.91	88.338	16.0631	315.598	204.774	1762.57	1586.13	1775.13	1825.53	3666.32	4138.71	447.429	499.406	38.7702	68.5894	218.342	163.734	917.514	878.541	1015.07	941.861	6536.24	6462.05	1486.01	1371.05	73.8007	11.5759	402.05	279.793
A0A1L8D675	BATXSVMPII5 OS=Bothrops atrox OX=8725 PE=2 SV=1	36	6	258.703	0.792594	0.734636	1.07715	0.0574669	Male	Female	56077.5	24527.9	19842.3	9855.21	10951.1	13896.3	11041.2	2057.19	2218.87	3235.6	2950.91	14943.4	18486.4	20617.9	20078.6	7725.89	7800.86	9006.45	5782.82	3479.08	4565.12	3493.32	991.086	17502	23365.8	16867.6	14603.4	9855.21	9772.72	5487.77	4417.62	2877.53	2845.11	2390.56	2190.6	12484.3	13322.4	26265.9	27434.4
E3UJL2	MP_III3 SVMP (Fragment) OS=Bothrops neuwiedi OX=95648 PE=2 SV=1	32	15	231.459	0.794577	0.734636	1.01132	0.0573207	Male	Female	51303.8	121193	99654.8	92127.5	97133.8	107593	116814	34091.7	34806.6	46576.1	52235.8	32162.4	42228.2	112457	92463.8	79641.7	70843.7	90507.5	79499.2	46394.7	49020.3	59873.2	26590.5	79134.4	80383.1	83343.6	73343.4	92127.5	86682	42489.3	46737.7	47686.4	44630.2	34411.8	38777.2	26869.6	30432	143262	126338
A0A1L8D657;A0A1L8D663	BATXCTL9 OS=Bothrops atrox OX=8725 PE=2 SV=1	17	4	166.641	0.796427	0.734636	1.46964	0.0571857	Female	Male	17436.3	53976.5	54751.5	240792	261811	21385.1	15367.8	917727	935613	323139	311127	20895.7	38974	40322.8	57363.5	564023	526954	319084	309323	1.27372e+06	1.42435e+06	19374.8	2457.57	80448.3	78918	37119.1	40295.7	240792	233640	8445.15	6148.7	1.28369e+06	1.19967e+06	238745	230965	17457	28086.9	51368.5	78378.8
P14418	Phospholipase A2_ acidic (EC 3.1.1.4) (Phosphatidy	6	1	36.4422	0.799267	0.734636	1.21143	0.0569812	Female	Male	14772.2	304.597	473.323	296.238	75.9228	267.995	441.237	0	108.775	147.468	17.0694	0	15.2548	70.8194	278.324	801.74	341.508	140.006	312.335	219.463	2.83302	1.90464	0.177802	245.14	187.747	209.469	348.353	296.238	67.7533	105.833	176.54	0	139.474	108.954	12.6714	0	10.9935	90.2192	380.289
P0DMH0	Basic phospholipase A2 Bfon11 (Fragment) OS=Bothrops fonsecai OX=157549 PE=1 SV=1	3	1	18.7736	0.803854	0.735626	1.15518	0.0566575	Female	Male	6192.82	137609	121458	113.485	87.61	41979.4	40884.3	113.304	86.3417	28626.9	27016.8	232261	247696	136842	120304	22057.2	20424.5	21823.8	20880	75.8458	43.0163	1903.79	0	333567	336253	94632.8	89390.2	113.485	78.183	16578	16357.9	158.486	110.71	21150.5	20055.9	194039	178504	174328	164378
P35628	Trypsin inhibitor I (TGTI-I).	1	1	5.2424	0.819692	0.735667	1.91715	0.0556031	Female	Male	3335.7	3324.28	3227.15	4915.94	2542.74	3978.16	2307.31	247.495	200.593	1201.12	724.15	117.967	543.001	3709.96	3787.33	4322.73	1054.48	776.065	593.323	851.551	445.381	290.926	0	18498	10397.1	2286.08	2375.1	4915.94	2269.14	1571.01	923.163	346.189	257.208	887.425	537.572	98.5541	391.317	4726.24	5174.83
P22030	Snaclec botrocetin subunit beta OS=Bothrops jararaca OX=8724 PE=1 SV=2	4	3	20.1622	0.820341	0.735667	2.07156	0.0555619	Female	Male	15435.9	3979.33	3082.38	2681.74	2695.26	2328.04	1975.51	2971.29	2631.22	977.637	589.056	2101.24	2718.78	2563.03	2655.2	1980.32	2527.15	15635.7	14571.1	5289.13	7899.88	1118.37	0	1915.34	3363.84	2736.55	2268.55	2681.74	2405.24	919.36	790.408	4156.15	3373.85	722.309	437.285	1755.45	1959.31	3265.13	3627.94
L7VGC1	Myotoxic protein PLA2K49 OS=Bothrocophias andianus OX=1144373 PE=2 SV=1	21	5	203.752	0.820937	0.735667	1.00671	0.0555242	Female	Male	16364.7	4297.39	3638.28	3933.47	4530.69	4603.88	4759.89	3171.64	4737.49	3301.52	5581.36	1076.04	1961.5	4674.81	2895.18	2250.61	2348.09	4092.69	4049.19	4070.58	6844.48	4837.18	3671.01	3180.13	2985.13	2955.28	2677.68	3933.47	4043.18	1818.11	1904.45	4436.4	6074.57	2439.26	4143.32	898.965	1413.57	5955.4	3955.84
Q9YIB5;Q16769	Glutaminyl-peptide cyclotransferase OS=Bothrops jararaca OX=8724 GN=QPCT PE=2 SV=1	28	4	225.226	0.821262	0.735667	3.67932	0.0555038	Male	Female	42489.4	411.016	200.874	610.616	202.909	5995.15	3234.13	7159.37	7230.55	103.797	335.317	5330.82	0	1592.52	1119.52	559.542	689.758	796.928	881.005	1834.57	177.103	159.041	344.531	76.7397	143.808	282.652	147.838	610.616	181.075	2367.53	1293.99	10014.3	9271.25	76.6886	248.923	4453.55	0	2028.76	1529.66
P0DJC8	Snaclec aspercetin subunit alpha (Fragment) OS=Bothrops asper OX=8722 PE=1 SV=1	2	1	14.0074	0.821451	0.735667	1.68612	0.0554919	Male	Female	7254.9	43.8253	185.06	18711.2	20478.9	6986.28	6238.7	7937.72	7314.69	520.826	271.385	32.8928	279.389	136.457	0.942482	3311.48	2818.3	3732.37	3592.21	11301	10456	1826.81	3300.96	287.617	158.829	30.1383	136.199	18711.2	18275.4	2758.93	2496.12	11103	9379.14	384.802	201.462	27.4798	201.344	173.837	1.28776
A0A1S5XW05;P22640	BomoTx OS=Bothrops moojeni OX=98334 PE=2 SV=1	42	10	402.343	0.83225	0.736265	1.04553	0.0548354	Male	Female	16416.7	846165	781903	1.42513e+06	1.54335e+06	1.90948e+06	1.90822e+06	460561	467447	1.017e+06	1.00866e+06	201994	284323	741206	679437	462603	444687	834235	828541	1.7685e+06	1.95274e+06	1.51208e+06	789769	691716	632500	581900	575461	1.42513e+06	1.37728e+06	754068	763484	644219	599377	751390	748777	168753	204899	944247	928352
Q9PVE3	Phospholipase A2 homolog 3 precursor (Myotoxin III	27	1	349.489	0.83225	0.736265	1.04553	0.0548354	Male	Female	16357.7	35286.4	32606.6	59430.2	64360.1	79628.4	79575.7	19206.1	19493.3	42410.4	42062.7	8423.46	11856.7	30909.5	28333.6	19291.3	18544.2	34788.9	34551.4	73749.2	81432.4	63056.2	32934.6	28845.6	26376.2	24266.1	23997.6	59430.2	57434.8	31445.8	31838.5	26864.9	24995	31334.1	31225.2	7037.26	8544.62	39376.6	38713.7
Q10421	40S ribosomal protein S28 (S33).	1	1	5.4809	0.832658	0.736265	15.0808	0.0548114	Male	Female	7663.95	469.516	140.135	1082.42	435.723	14323.8	211374	820.229	1193.15	0.707887	18.4037	910.022	0	2235.57	213.364	1432.25	2957.27	2560.3	1370.58	3633.85	139.9	241.951	408.401	0	108.737	322.882	103.136	1082.42	388.838	5656.59	84571.5	1147.31	1529.89	0.523008	13.662	760.265	0	2847.96	291.531
A0A1L8D5V7	BATXSVMPIII26 OS=Bothrops atrox OX=8725 PE=2 SV=1	54	7	468.026	0.836858	0.736869	1.06824	0.0545687	Male	Female	70899.1	80881	98280.2	59465.1	74543.9	58756.1	59292.9	10150.3	10692.3	12190.5	13414.3	3490.12	17224	60142.3	76473.5	46101.7	49675.5	38788.7	39297.5	21205.1	25212.3	29095.1	1053	32639.6	46860	55621.1	72331.7	59465.1	66522.9	23203.2	23723.3	14198	13710.1	9006.72	9958.1	2915.77	12412.6	76617.3	104490
A0A1L8D5X9;P21279;P38410;P38411;P50148;P82471;Q28294;Q9JID2	BATXSVMPIII1 OS=Bothrops atrox OX=8725 PE=2 SV=1	63	29	418.937	0.84083	0.737195	1.11577	0.0543452	Female	Male	70271.3	163238	177192	97917.7	103007	192441	145980	63492.7	42319.5	137882	111819	19318	129407	107409	135744	52612.5	29144.9	105728	94235.5	90926.3	84993.1	73315.4	126784	317182	326160	112257	130409	97917.7	91923.3	75996.5	58407	88811.6	54263.5	101871	83009	16138.9	93258	136831	185475
P01223	Thyrotropin beta chain precursor (Thyroid-stimulat	2	1	18.3364	0.84772	0.737195	2.02512	0.0539714	Female	Male	16365.8	24812.9	21888.9	260.978	226.159	20182.4	20696.4	2.53953	0	1680.66	1971.33	5789.53	6266.92	4262.45	3732.26	3907.07	3407.76	10269.3	10461.7	12.6	12.9766	5263.19	0	81842.5	86992.8	17063.6	16109.6	260.978	201.824	7970.2	8280.71	3.55222	0	1241.72	1463.41	4836.78	4516.3	5430.08	5099.59
A0A1L8D5Z3	BATXSVMPII4 OS=Bothrops atrox OX=8725 PE=2 SV=1	56	11	450.873	0.847782	0.737195	1.06941	0.0539681	Male	Female	56628.6	176304	117647	68443	75647.1	110270	107616	2645.19	1825.4	26324.3	20668.3	59527.2	93765.6	162586	130126	46616.7	51637.3	43587.7	45276.9	7491.62	8810.94	8906.17	3905.31	119823	176050	121243	86585	68443	67507.3	43546.4	43057.5	3700.01	2340.59	19449.2	15343.1	49731.1	67572.8	207124	177798
P0CC17	L-amino-acid oxidase (Fragments) OS=Bothrops atrox OX=8725 PE=1 SV=1	13	4	168.376	0.861027	0.745619	1.08999	0.053299	Male	Female	13700.2	77502.7	72579	60651.3	60997	91618.3	89093.1	14736.2	20943.2	45266.1	43955.4	23247.6	36424.4	72448.6	69497.1	44235.5	38452.1	58833.3	59437.6	32088.2	34018.9	46458.1	10023.8	60612.6	58314.4	53297.9	53416.3	60651.3	54433.6	36180.7	35646.4	20612.6	26854.1	33444	32630.2	19421.8	26249.5	92294.7	94957.7
A0A1L8D5Z1	BATXSVMPIII3 OS=Bothrops atrox OX=8725 PE=2 SV=1	44	2	412.512	0.878829	0.757903	1.94789	0.0525002	Male	Female	70175.5	1467.26	1186.44	757.403	635.37	1576.84	3664.79	1783.4	2129.73	314.869	165.192	17842.4	224.576	3174.55	3001.8	1103.61	1172.18	1248.55	1505.13	945.361	732.831	837.722	916.871	1026.56	633.63	1009.02	873.192	757.403	567.003	622.707	1466.29	2494.56	2730.81	232.635	122.63	14906.1	161.843	4044.16	4101.53
A0A1U9WSF6	Cytochrome c oxidase subunit 2 (Fragment) OS=Amblyomma rotundatum OX=251395 PE=3 SV=1	1	1	4.915	0.891697	0.765848	1.29631	0.0519934	Female	Male	22384.3	4263.52	3583.2	3025.76	3261.48	4680.93	2284.56	87.9841	521.261	1326.57	798.743	1106.48	663.805	4760.51	3325.29	2500.5	2972.24	4942.5	3977.16	793.412	721.958	1586.47	0	4081.6	3529.51	2931.98	2637.15	3025.76	2910.54	1848.54	914.058	123.069	668.379	980.111	592.946	924.393	478.376	6064.57	4543.52
O54266	Superoxide dismutase [Mn/Fe] (EC 1.15.1.1) (Fragme	1	1	5.2499	0.900369	0.77014	1.41341	0.051685	Male	Female	15827.6	0	0	904.893	916.896	0	0	1.14104	0.0826463	0	0	0	0	0	0	714.369	575.425	0	0	0	0	0	0	0	0	0	0	904.893	818.236	0	0	1.59606	0.105972	0	0	0	0	0	0
Q0NZX8	Zinc metalloproteinase-disintegrin-like bothrojarin-3 (Fragment) OS=Bothrops jararaca OX=8724 PE=1 SV=1	8	2	93.8741	0.919234	0.781958	1.67758	0.0511048	Male	Female	23062.9	30209.2	30135.5	6982.08	6671.65	18082.4	15047.5	417.504	590.385	3718.8	2819.38	12.7737	3430.96	15543.8	18469.5	2180.7	1468.66	10064.9	9023.01	549.654	525.429	872.846	846.325	5070.7	5794.3	20774.6	22179	6982.08	5953.77	7140.86	6020.54	583.992	757.012	2747.56	2092.97	10.6716	2472.54	19801.8	25235.9
E3UJL3	MP_I1 SVMP (Fragment) OS=Bothrops neuwiedi OX=95648 PE=2 SV=1	29	1	292.464	0.927756	0.781958	1.07221	0.0508832	Male	Female	27623.1	1361.96	1023.91	645.886	777.052	335.873	306.015	26.0407	14.7198	106.307	126.88	331.798	441.417	797.89	881.75	462.97	463.095	357.203	281.578	313.048	310.04	103.327	0	498.997	657.727	936.61	753.575	645.886	693.44	132.639	122.437	36.4249	18.8742	78.5429	94.1892	277.196	318.11	1016.46	1204.78
Q90X23;Q6J936	Snake venom vascular endothelial growth factor toxin OS=Bothrops jararaca OX=8724 PE=1 SV=1	10	3	79.4612	0.927771	0.781958	1.36013	0.0508828	Female	Male	16890.2	234.322	152.213	293.56	124.574	102.647	84.9042	24.7791	21.835	57.9046	39.5405	35.1432	130.33	251.155	220.172	67.9559	14.4416	120.303	249.858	115.723	44.4845	85.9442	0.180733	199.029	401.312	161.141	112.025	293.56	111.17	40.536	33.9704	34.6602	27.9975	42.7817	29.3529	29.3599	93.9231	319.955	300.833
A0A1L8D5X7	BATXSVMPIII16 OS=Bothrops atrox OX=8725 PE=2 SV=1	63	16	496.337	0.93338	0.781958	1.13427	0.0507506	Female	Male	70133.7	24151.2	23383.8	7803.35	10332	8495.91	8963.07	11322.4	7195.22	2285.23	2605.03	9936.49	18844.3	19142.5	18866.2	7267.37	7244.33	8214.73	9534.29	4412.48	5832.57	2784.19	3708.73	31113.2	35365.9	16608.5	17209.9	7803.35	9220.22	3355.1	3586.15	15837.5	9225.96	1688.4	1933.84	8301.29	13580.3	24386.2	25777.9
A0A1L8D620	BATXSVSP1 OS=Bothrops atrox OX=8725 PE=2 SV=1	18	7	129.807	0.936575	0.781958	1.05727	0.0506802	Male	Female	29337.4	109194	120188	36677.3	28813.2	28728	25851.8	6814.73	7690.43	8070.8	7302.54	100252	113159	88971.2	73253.6	22081.5	18819.3	27600.3	64446.8	15952.2	5136.3	4346.72	29770.4	111066	99190.2	75091.4	88455.2	36677.3	25712.8	11344.9	10343.4	9532.23	9860.93	5962.95	5421.03	83754.2	81548.8	113343	100090
P43444	Guanine nucleotide-binding protein_ alpha-11 subun	2	1	11.7598	0.942998	0.781958	1.94227	0.0505491	Female	Male	42430.4	3099.63	2397.06	1073.51	1060.7	1535.36	1538.65	8061.79	7691.89	2065.35	1876.67	739.564	1027.34	5042.32	4637.27	6155.97	6081.91	4736.34	5941.61	6779.49	7458.72	204.921	0	8278.52	7160.94	2131.59	1764.17	1073.51	946.567	606.325	615.618	11276.6	9862.81	1525.95	1393.15	617.858	740.362	6423.57	6336.15
A0A1L8D5X6	BATXSVMPIII15 OS=Bothrops atrox OX=8725 PE=2 SV=1	62	15	499.281	0.946846	0.781958	1.06383	0.0504773	Male	Female	70083.8	46536.6	48706.3	47476.6	56506.4	65694.6	69188	1064.94	982.644	10086.3	11921	26662.1	30027.1	46068.8	48507.8	25189	26385.9	45219.3	52172.1	3301.98	4436.08	8715.91	928.577	60607.7	68430.2	32002.8	35846.6	47476.6	50426.2	25943.3	27682.3	1489.61	1259.98	7452.04	8849.51	22274.5	21639.3	58688.6	66278.8
Q8UVU7	Basic phospholipase A2 homolog Pgo-K49 OS=Cerrophidion godmani OX=44722 PE=1 SV=1	13	3	137.281	0.956094	0.781958	1.39256	0.0503255	Male	Female	16313.6	181.132	380.184	211.767	122.629	320.795	581.057	10.0153	10.4394	279.548	234.012	0	226.163	133.967	328.955	89.9724	82.0522	57.5184	310.722	59.5555	72.4492	23.9454	6.29625	401.669	269.622	124.562	279.806	211.767	109.434	126.684	232.483	14.0091	13.3857	206.538	173.719	0	162.986	170.665	449.468
A0A1L8D619	BATXCTL35 OS=Bothrops atrox OX=8725 PE=2 SV=1	6	4	36.0124	0.956859	0.781958	1.21183	0.0503142	Female	Male	19480	16371.7	17708.6	7829.98	9372.24	11918.1	17738.8	3552.84	2842.71	4014.71	3294.75	4425.17	5477.53	13409.8	15725.1	7388.02	6778.7	8947.21	10330.1	3537.18	3775.73	3982.89	532.777	22485.3	29800.4	11258.7	13033.1	7829.98	8363.77	4706.56	7097.36	4969.61	3645.02	2966.19	2445.85	3696.94	3947.42	17083.2	21486.1
P86389	Acidic phospholipase A2 2 OS=Bothrops asper OX=8722 PE=1 SV=1	16	5	142.406	0.958187	0.781958	1.35863	0.0502952	Female	Male	14992.4	1908.51	1780.43	374.849	353.848	117.573	101.218	290.049	121.891	92.6212	71.929	614.543	191.198	1727.22	1379.66	278.446	252.441	838.222	970.879	131.749	100.148	196.801	0	1163.85	1137.75	1312.47	1310.35	374.849	315.773	46.4306	40.4976	405.712	156.292	68.4314	53.3964	513.411	137.788	2200.36	1885.11
I2DAL4;Q2HZ28;D0UGJ0;Q9I8F8	Acidic secretory phospholipase A2 sPLA2-I OS=Bothrops diporus OX=1107943 PE=2 SV=1	11	2	120.156	0.963193	0.781958	1.5908	0.0502287	Female	Male	16232.9	3165.85	4424.25	13146.9	12834.2	6590.95	5307.71	411.194	664.173	873.829	992.089	412.097	372.685	3109.23	3424.48	9837.18	10438	6150.89	5697.19	14260.5	19185.8	5300.96	0	476.03	380.84	2177.13	3256.14	13146.9	11453.2	2602.81	2123.63	575.166	851.626	645.612	736.476	344.28	268.578	3960.95	4679.05
A0A1L8D602;C0HJP9	BATXPLA5 OS=Bothrops atrox OX=8725 PE=2 SV=1	16	13	153.375	0.965141	0.781958	1.11716	0.0502051	Male	Female	16313.3	9201.79	8460.44	3208.79	3247.16	51108.9	23618.9	3067.25	2501.55	10455.2	11152.5	5126.6	6158.64	12096.5	11845	7476.11	6983.43	6774.63	7313.6	1357.45	1944.13	4889.79	6025.92	28112.6	28088.6	6327.99	6226.67	3208.79	2897.76	20183.3	9449.98	4290.38	3207.58	7724.65	8279.05	4282.94	4438.26	15410.1	16184.5
Q7T1M4	Bradykinin-potentiating/C-type natriuretic peptide isoform 1 (Fragment) OS=Bothrops jararacussu OX=8726 PE=2 SV=1	4	3	18.4058	0.968002	0.781958	2.17481	0.0501728	Female	Male	22531.4	11211.1	9583.8	4448.48	4910.59	3877.65	3053.77	1424.22	937.318	934.625	1187.01	1487.01	2148.44	9162.14	10214.1	7733.79	8459.4	6124.85	5089.06	1589.06	1413.74	717.353	0	20392.8	27413.7	7709.78	7053.43	4448.48	4382.2	1531.31	1221.82	1992.16	1201.86	690.53	881.179	1242.3	1548.29	11672	13956.1
P93207	14-3-3-like protein 10 (Fragment).	2	1	11.0593	0.970865	0.781958	1.01127	0.0501432	Female	Male	15841.1	6792.42	6463.9	24789.9	27424.7	11780.7	10925.3	134.004	40.1258	14459.4	15998.1	2673.95	2113.99	4938.41	5236.79	16285.3	15150.6	13852.4	13961.1	6684.11	7192.05	27111.5	0	7683.21	6893.72	4671.08	4757.26	24789.9	24473.8	4652.28	4371.27	187.441	51.4507	10683.1	11876.1	2233.91	1523.46	6291.21	7155.31
P53875	Putative 60S mitochondrial ribosomal protein YNL18	2	2	12.4741	0.972531	0.781958	1.20333	0.0501273	Female	Male	16726.8	14594.9	12680.9	12942.3	14033.3	9601.7	10253.3	2876.46	2611.57	12023	12210.7	10942.4	12316.1	12621.4	11384.9	13063.1	12471	10833	11169.7	4915.98	5739.78	18513.1	427.02	25410.7	26377.2	10036.8	9332.82	12942.3	12523.3	3791.78	4102.37	4023.5	3348.65	8882.94	9064.6	9141.67	8875.65	16078.9	15555.8
A0A1L8D649	BATXSVMPII7 OS=Bothrops atrox OX=8725 PE=2 SV=1	4	1	33.9284	0.975572	0.781958	1.62676	0.0501007	Female	Male	54992	1637.74	549.717	141.73	215.347	9.60346	111.117	16.1027	10.9097	45.5449	40.673	511.217	657.629	1031.09	1137.4	267.076	176.365	24.5556	11.9234	57.1437	52.5932	79.7791	0	2756.4	827.04	1126.26	404.577	141.73	192.175	3.79248	44.4584	22.524	13.9888	33.65	30.1936	427.088	473.925	1313.54	1554.09
Q8AY75	Calglandulin OS=Bothrops insularis OX=8723 PE=2 SV=1	2	1	8.7151	0.983445	0.781958	1.78185	0.0500462	Female	Male	17773.1	3827.8	3366.09	3863.76	4196.45	11259.6	10740.5	4050.58	3797.61	1054.48	941.652	4341.95	5402.7	7373.44	6727.78	5912.8	5476.6	6695.35	7297.19	12727.1	13795	11619.5	0	11800.7	11860.4	2632.34	2477.35	3863.76	3744.91	4446.48	4297.31	5665.82	4869.42	779.086	699.034	3627.42	3893.49	9393.27	9192.53
A0A1L8D6C9;A0A2H4N3D6	BATXCTL21 OS=Bothrops atrox OX=8725 PE=2 SV=1	2	2	10.8765	0.984849	0.781958	1.03946	0.0500387	Female	Male	17755.8	712.594	573.401	306.296	348.838	238.849	513.838	154.754	121.065	22.7521	12.2903	91.3473	80.9805	383.459	543.595	164.866	242.456	117.573	128.229	478.726	204.722	333.14	0	433.21	272.402	490.044	422.008	306.296	311.303	94.3231	205.588	216.465	155.233	16.8099	9.12367	76.3148	58.3591	488.501	742.743
P82950	Phospholipase A2 homolog (Myotoxin II).	13	2	113.945	0.985081	0.781958	1.07623	0.0500375	Female	Male	14510.2	9072.08	8259.88	7496.84	8169.26	8837.2	11459.2	6070.19	5609.37	6004.24	7316.47	4305.22	6038.86	8704.45	7766.79	12220.1	12026.7	7687.76	8239.11	8198.86	9228.08	5510.97	1431.81	5919.34	8462.07	6238.79	6079.06	7496.84	7290.23	3489.88	4584.84	8490.8	7192.53	4436.12	5431.37	3596.73	4351.94	11088.9	10612.2
A0A1B3B3K2	Neurotrophin-3 (Fragment) OS=Bothrops jararacussu OX=8726 GN=nt3 PE=3 SV=1	2	0	13.6545					---	---	19560.1																									0	0	0	0	0	0	0	0	0	0	0	0	0	0
A0A1L8D5W7	BATXSVMPIII22 OS=Bothrops atrox OX=8725 PE=2 SV=1	24	0	165.067					---	---	70518.6																									0	0	0	0	0	0	0	0	0	0	0	0	0	0
A0A1L8D5X2	BATXSVMPIII23 OS=Bothrops atrox OX=8725 PE=2 SV=1	18	0	148.37					---	---	70572.9																									0	0	0	0	0	0	0	0	0	0	0	0	0	0
A0A1L8D5Y0	BATXSVMPIII8 OS=Bothrops atrox OX=8725 PE=2 SV=1	22	0	158.223					---	---	69687.9																									0	0	0	0	0	0	0	0	0	0	0	0	0	0
A0A1L8D5Y2	BATXSVMPIII13 OS=Bothrops atrox OX=8725 PE=2 SV=1	30	0	330.179					---	---	69564.3																									0	0	0	0	0	0	0	0	0	0	0	0	0	0
A0A1L8D5Y7	BATXSVMPIII6 OS=Bothrops atrox OX=8725 PE=2 SV=1	34	0	313.502					---	---	70054.3																									0	0	0	0	0	0	0	0	0	0	0	0	0	0
A0A1L8D5Y9	BATXSVMPI5 OS=Bothrops atrox OX=8725 PE=2 SV=1	16	0	158.563					---	---	46658.4																									0	0	0	0	0	0	0	0	0	0	0	0	0	0
A0A1L8D5Z8	BATXSVMPI2 OS=Bothrops atrox OX=8725 PE=2 SV=1	14	0	142.834					---	---	43610																									0	0	0	0	0	0	0	0	0	0	0	0	0	0
A0A1L8D5Z9;A0A1L8D622;A0A1L8D609	BATXCTL55 OS=Bothrops atrox OX=8725 PE=2 SV=1	8	0	62.5665					---	---	18127.5																									0	0	0	0	0	0	0	0	0	0	0	0	0	0
A0A1L8D6A6;A0A1L8D618;A0A1L8D687;A0A1L8D678	BATXCTL51 OS=Bothrops atrox OX=8725 PE=2 SV=1	8	0	55.5706					---	---	17847																									0	0	0	0	0	0	0	0	0	0	0	0	0	0
A0A1L8D6B2	BATXCTL13 OS=Bothrops atrox OX=8725 PE=2 SV=1	7	0	57.2046					---	---	17341.3																									0	0	0	0	0	0	0	0	0	0	0	0	0	0
A0A1L8D6C2	BATXCTL3 OS=Bothrops atrox OX=8725 PE=2 SV=1	6	0	49.3964					---	---	17360.5																									0	0	0	0	0	0	0	0	0	0	0	0	0	0
A0A1L8D6D7	BATXCTL44 OS=Bothrops atrox OX=8725 PE=2 SV=1	4	0	38.752					---	---	18120.3																									0	0	0	0	0	0	0	0	0	0	0	0	0	0
A0A1L8D6G5	BATXCTL14 OS=Bothrops atrox OX=8725 PE=2 SV=1	11	0	96.7508					---	---	17473.5																									0	0	0	0	0	0	0	0	0	0	0	0	0	0
A0A1L8D613	BATXCTL46 OS=Bothrops atrox OX=8725 PE=2 SV=1	5	0	40.247					---	---	17992.1																									0	0	0	0	0	0	0	0	0	0	0	0	0	0
A0A1L8D627;A0A1L8D6E0	BATXCTL47 OS=Bothrops atrox OX=8725 PE=2 SV=1	5	0	47.2085					---	---	17970																									0	0	0	0	0	0	0	0	0	0	0	0	0	0
A0A1L8D629	BATXCTL25 OS=Bothrops atrox OX=8725 PE=2 SV=1	11	0	88.0977					---	---	17084.1																									0	0	0	0	0	0	0	0	0	0	0	0	0	0
A0A1L8D634	BATXCTL40 OS=Bothrops atrox OX=8725 PE=2 SV=1	8	0	60.9555					---	---	18112.5																									0	0	0	0	0	0	0	0	0	0	0	0	0	0
A0A1L8D635	BATXSVSP9 OS=Bothrops atrox OX=8725 PE=2 SV=1	25	0	226.372					---	---	29421.6																									0	0	0	0	0	0	0	0	0	0	0	0	0	0
A0A1L8D655	BATXSVMPI3 OS=Bothrops atrox OX=8725 PE=2 SV=1	20	0	185.624					---	---	46617.5																									0	0	0	0	0	0	0	0	0	0	0	0	0	0
A0A1L8D682	BATXSVMPIII24 OS=Bothrops atrox OX=8725 PE=2 SV=1	22	0	170.567					---	---	70412.7																									0	0	0	0	0	0	0	0	0	0	0	0	0	0
A0A1L8D683	BATXSVMPI1 OS=Bothrops atrox OX=8725 PE=2 SV=1	21	0	210.603					---	---	46668.5																									0	0	0	0	0	0	0	0	0	0	0	0	0	0
A0A1L8D697	BATXCTL33 OS=Bothrops atrox OX=8725 PE=2 SV=1	6	0	45.9172					---	---	17853																									0	0	0	0	0	0	0	0	0	0	0	0	0	0
B8QCH4	Nerve growth factor beta polypeptide (Fragment) OS=Bothrops asper OX=8722 GN=NGFB PE=3 SV=1	11	0	59.1033					---	---	21705																									0	0	0	0	0	0	0	0	0	0	0	0	0	0
E3UJL6	MP_IIb2 SVMP (Fragment) OS=Bothrops neuwiedi OX=95648 PE=2 SV=1	19	0	168.893					---	---	34450																									0	0	0	0	0	0	0	0	0	0	0	0	0	0
E3UJM0	MP_IIa SVMP (Fragment) OS=Bothrops neuwiedi OX=95648 PE=2 SV=1	27	0	302.14					---	---	35980.9																									0	0	0	0	0	0	0	0	0	0	0	0	0	0
O13059	Venom serine proteinase 1 precursor (EC 3.4.21.-).	2	0	6.3376					---	---	28625.3																									0	0	0	0	0	0	0	0	0	0	0	0	0	0
O13868	Hypothetical 11.8 kDa protein C1B3.02C in chromoso	1	0	11.1558					---	---	12202.5																									0	0	0	0	0	0	0	0	0	0	0	0	0	0
O49998	14-3-3-like protein F.	3	0	15.5351					---	---	29339.8																									0	0	0	0	0	0	0	0	0	0	0	0	0	0
O59209;Q9V134	Type II DNA topoisomerase VI subunit A (EC 5.99.1.	1	0	12.2034					---	---	44352.9																									0	0	0	0	0	0	0	0	0	0	0	0	0	0
O60356	Protein p8.	1	0	4.5554					---	---	8872.78																									0	0	0	0	0	0	0	0	0	0	0	0	0	0
O77736;P58478	Tumor necrosis factor receptor superfamily member	1	0	13.0708					---	---	38904.3																									0	0	0	0	0	0	0	0	0	0	0	0	0	0
O78471	Photosystem II reaction center I protein (PSII 4.8	1	0	6.137					---	---	4420.11																									0	0	0	0	0	0	0	0	0	0	0	0	0	0
O88846	RING finger protein 4 (SNURF).	1	0	10.588					---	---	22409.8																									0	0	0	0	0	0	0	0	0	0	0	0	0	0
P00621	Phospholipase A2 isozyme CM-II (EC 3.1.1.4) (Phosp	3	0	42.0972					---	---	14349.6																									0	0	0	0	0	0	0	0	0	0	0	0	0	0
P02989	Protein L.	1	0	4.6991					---	---	10009																									0	0	0	0	0	0	0	0	0	0	0	0	0	0
P04412	Epidermal growth factor receptor precursor (EC 2.7	3	0	16.6269					---	---	164566																									0	0	0	0	0	0	0	0	0	0	0	0	0	0
P06591	Putative small membrane protein (Nonstructural pro	1	0	4.0059					---	---	10408.3																									0	0	0	0	0	0	0	0	0	0	0	0	0	0
P07451	Carbonic anhydrase III (EC 4.2.1.1) (Carbonate deh	1	0	5.8815					---	---	29725.4																									0	0	0	0	0	0	0	0	0	0	0	0	0	0
P17582	Carbonic anhydrase (EC 4.2.1.1).	1	0	11.2762					---	---	24106.5																									0	0	0	0	0	0	0	0	0	0	0	0	0	0
P18618	Disintegrin batroxostatin (Platelet aggregation ac	6	0	42.6986					---	---	8286.79																									0	0	0	0	0	0	0	0	0	0	0	0	0	0
P21557	DNA gyrase subunit A (EC 5.99.1.3) (Fragment).	1	0	5.8569					---	---	8846.93																									0	0	0	0	0	0	0	0	0	0	0	0	0	0
P22796	Hemorrhagic factor II (EC 3.4.24.-) (LHF-II).	2	0	11.9613					---	---	22938																									0	0	0	0	0	0	0	0	0	0	0	0	0	0
P23323	Disintegrin (Cytotoxic factors CTF-I and CTF-II).	1	0	5.8077					---	---	9012.75																									0	0	0	0	0	0	0	0	0	0	0	0	0	0
P24738	TAT protein (Transactivating regulatory protein).	1	0	5.6708					---	---	11777.4																									0	0	0	0	0	0	0	0	0	0	0	0	0	0
P26324	Ancrod (EC 3.4.21.74) (Venombin A) (Protein C acti	3	0	33.1353					---	---	27254.7																									0	0	0	0	0	0	0	0	0	0	0	0	0	0
P30009	Myristoylated alanine-rich C-kinase substrate (MAR	1	0	5.5786					---	---	29720.4																									0	0	0	0	0	0	0	0	0	0	0	0	0	0
P31779	Transthyretin precursor (Prealbumin) (Tadpole T3-b	2	0	10.5664					---	---	17030.3																									0	0	0	0	0	0	0	0	0	0	0	0	0	0
P31989	Disintegrin jararacin (Platelet aggregation activa	5	0	69.5572					---	---	8422.95																									0	0	0	0	0	0	0	0	0	0	0	0	0	0
P35908	Keratin_ type II cytoskeletal 2 epidermal (Cytoker	2	0	11.9221					---	---	66150.5																									0	0	0	0	0	0	0	0	0	0	0	0	0	0
P36984	Plectoxin VIII precursor (PLT-VIII) (PLTVIII) (Fra	1	0	4.8958					---	---	7423.16																									0	0	0	0	0	0	0	0	0	0	0	0	0	0
P37745	dTDP-4-dehydrorhamnose 3_5-epimerase (EC 5.1.3.13)	3	0	17.2034					---	---	21441.2																									0	0	0	0	0	0	0	0	0	0	0	0	0	0
P42758	Dehydrin Xero 2 (Low-temperature-induced protein L	1	0	6.3547					---	---	20909.3																									0	0	0	0	0	0	0	0	0	0	0	0	0	0
P45441	Cytoplasmic RNA-binding protein P54 (Y-box factor	2	0	16.8274					---	---	35952.3																									0	0	0	0	0	0	0	0	0	0	0	0	0	0
P47967;O00182	Galectin-5 (RL-18).	2	0	11.8474					---	---	16293.3																									0	0	0	0	0	0	0	0	0	0	0	0	0	0
P51200	Cytochrome C6 precursor (Soluble cytochrome F) (Cy	1	0	10.777					---	---	11916.4																									0	0	0	0	0	0	0	0	0	0	0	0	0	0
P56742	L-amino acid oxidase (EC 1.4.3.2) (LAO) (LAAO) (Ap	2	0	13.5592					---	---	2410.54																									0	0	0	0	0	0	0	0	0	0	0	0	0	0
P57226	Translation initiation factor IF-3.	1	0	5.3917					---	---	20628.3																									0	0	0	0	0	0	0	0	0	0	0	0	0	0
P58399	Phospholipase A2 homolog 1 (Piratoxin-I) (PrTX-I)	26	0	268.111					---	---	14527.4																									0	0	0	0	0	0	0	0	0	0	0	0	0	0
P70537	Testis-specific protein TSX.	1	0	5.5431					---	---	16422.5																									0	0	0	0	0	0	0	0	0	0	0	0	0	0
P80241	General stress protein 17M (GSP17M).	1	0	5.6289					---	---	13111.7																									0	0	0	0	0	0	0	0	0	0	0	0	0	0
P81111	Alboaggregin A subunit 1.	1	0	6.4558					---	---	15716																									0	0	0	0	0	0	0	0	0	0	0	0	0	0
P81661	Bothrombin (EC 3.4.21.74) (Reptilase).	15	0	142.608					---	---	26268.7																									0	0	0	0	0	0	0	0	0	0	0	0	0	0
P82287	Phospholipase A2 homolog 2 (Piratoxin-II) (PrTX-II	23	0	274.671					---	---	14542.4																									0	0	0	0	0	0	0	0	0	0	0	0	0	0
P82850;P82851	Kappa-hefutoxin 1 (Toxin k-HfTX1).	2	0	10.7462					---	---	2887.99																									0	0	0	0	0	0	0	0	0	0	0	0	0	0
P85314	Snake venom metalloproteinase BmooMPalpha-I OS=Bothrops moojeni OX=98334 PE=1 SV=2	34	0	391.52					---	---	23621.5																									0	0	0	0	0	0	0	0	0	0	0	0	0	0
P86804	Basic phospholipase A2 BmjeTX-II OS=Bothrops marajoensis OX=157554 PE=1 SV=1	3	0	15.3805					---	---	14663.3																									0	0	0	0	0	0	0	0	0	0	0	0	0	0
P86975	Basic phospholipase A2 homolog OS=Bothrops leucurus OX=157295 PE=1 SV=1	20	0	242.608					---	---	14515.4																									0	0	0	0	0	0	0	0	0	0	0	0	0	0
P86976	Zinc metalloproteinase barnettlysin-1 OS=Bothrops barnetti OX=1051630 PE=1 SV=1	4	0	44.4571					---	---	21322.2																									0	0	0	0	0	0	0	0	0	0	0	0	0	0
P94661	Early upstream open reading frame (EUO).	2	0	10.9162					---	---	20955.7																									0	0	0	0	0	0	0	0	0	0	0	0	0	0
Q0NZX9	Zinc metalloproteinase-disintegrin-like bothrojarin-2 (Fragment) OS=Bothrops jararaca OX=8724 PE=1 SV=1	8	0	70.9044					---	---	25939.9																									0	0	0	0	0	0	0	0	0	0	0	0	0	0
Q8QG89	Snake venom metalloproteinase BITM02A OS=Bothrops insularis OX=8723 PE=2 SV=1	8	0	70.6721					---	---	46727.5																									0	0	0	0	0	0	0	0	0	0	0	0	0	0
Q9DF66	Venom serine proteinase 3 precursor (EC 3.4.21.-)	3	0	20.8878					---	---	28709.4																									0	0	0	0	0	0	0	0	0	0	0	0	0	0
Q9DG84	Serpentokallikrein-2 precursor (EC 3.4.21.-).	4	0	25.74					---	---	29005																									0	0	0	0	0	0	0	0	0	0	0	0	0	0
Q9HPX1	30S ribosomal protein S17e.	1	0	5.855					---	---	6970.87																									0	0	0	0	0	0	0	0	0	0	0	0	0	0
Q9I8X2	Acutobin precursor (EC 3.4.21.-) (Acuthrombin) (Ac	5	0	30.9453					---	---	29499.4																									0	0	0	0	0	0	0	0	0	0	0	0	0	0
Q9KTB7	Adenylate kinase (EC 2.7.4.3) (ATP-AMP transphosph	1	0	5.8031					---	---	23333.7																									0	0	0	0	0	0	0	0	0	0	0	0	0	0
Q9PTU8;A0A1L8D5V9	Snake venom serine protease BPA OS=Bothrops jararaca OX=8724 PE=1 SV=1	6	0	38.2745					---	---	28742.5																									0	0	0	0	0	0	0	0	0	0	0	0	0	0
Q9T1T3	Putative protein P15.	1	0	5.2182					---	---	10905.5																									0	0	0	0	0	0	0	0	0	0	0	0	0	0
Q072L6	Thrombin-like enzyme asperase OS=Bothrops asper OX=8722 PE=1 SV=1	13	0	162.515					---	---	28703.2																									0	0	0	0	0	0	0	0	0	0	0	0	0	0
Q90W38	Venom nerve growth factor OS=Bothrops jararacussu OX=8726 GN=NGF PE=2 SV=1	20	0	157.428					---	---	27617.9																									0	0	0	0	0	0	0	0	0	0	0	0	0	0
Q05315	Eosinophil lysophospholipase (EC 3.1.1.5) (Charcot	1	0	10.6736					---	---	16463.8																									0	0	0	0	0	0	0	0	0	0	0	0	0	0
Q14953	Killer cell immunoglobulin-like receptor 2DS5 prec	1	0	11.9956					---	---	33986.1																									0	0	0	0	0	0	0	0	0	0	0	0	0	0
Q17254	Neurotoxin XIV precursor.	2	0	11.4502					---	---	9629.8																									0	0	0	0	0	0	0	0	0	0	0	0	0	0
Q28120	Glutaminyl-peptide cyclotransferase precursor (EC	2	0	12.6656					---	---	41395.2																									0	0	0	0	0	0	0	0	0	0	0	0	0	0
Q58078	Hypothetical protein MJ0664.	1	0	12.296					---	---	35780.5																									0	0	0	0	0	0	0	0	0	0	0	0	0	0
[truncated: 10 more columns]

## Sheet: 20190828_Anita_Daniela_Bm_pep
																	Normalized abundance																								Raw abundance
							Best identification										Male												Female												Male
Peptide identifier	Ions used in quantitation	Ions	Deconvoluted peptide ions	Deconvoluted charges	Retention time (min)	Neutral mass	Score	Sequence	Modifications	Accession	Description	Max fold change	Highest mean condition	Lowest mean condition	Anova	Maximum CV	20180425_9_Anita_Bmoojeni_menor1azul_UDMSE_001	20180425_9_Anita_Bmoojeni_menor1azul_UDMSE_002	20180425_10_Anita_Bmoojeni_1azul_UDMSE_001	20180425_10_Anita_Bmoojeni_1azul_UDMSE_002	20180425_11_Anita_Bmoojeni_2azul_UDMSE_001	20180425_11_Anita_Bmoojeni_2azul_UDMSE_002	20180425_12_Anita_Bmoojeni_3azul_UDMSE_001	20180425_12_Anita_Bmoojeni_3azul_UDMSE_002	20180425_13_Anita_Bmoojeni_maior4azul_UDMSE_001	20180425_13_Anita_Bmoojeni_maior4azul_UDMSE_002	20180425_14_Anita_Bmoojeni_neoazul_UDMSE_001	20180425_14_Anita_Bmoojeni_neoazul_UDMSE_002	20180425_3_Anita_Bmoojeni_menor1vermelho_UDMSE_001	20180425_3_Anita_Bmoojeni_menor1vermelho_UDMSE_002	20180425_4_Anita_Bmoojeni_1vermelho_UDMSE_001	20180425_4_Anita_Bmoojeni_1vermelho_UDMSE_002	20180425_5_Anita_Bmoojeni_2vermelho_UDMSE_001	20180425_5_Anita_Bmoojeni_2vermelho_UDMSE_002	20180425_6_Anita_Bmoojeni_3vermelho_UDMSE_001	20180425_6_Anita_Bmoojeni_3vermelho_UDMSE_002	20180425_7_Anita_Bmoojeni_maior4vermelho_UDMSE_001	20180425_7_Anita_Bmoojeni_maior4vermelho_UDMSE_002	20180425_8_Anita_Bmoojeni_Neovermelho_UDMSE_001	20180425_8_Anita_Bmoojeni_Neovermelho_UDMSE_002	20180425_9_Anita_Bmoojeni_menor1azul_UDMSE_001	20180425_9_Anita_Bmoojeni_menor1azul_UDMSE_002	20180425_10_Anita_Bmoojeni_1azul_UDMSE_001	20180425_10_Anita_Bmoojeni_1azul_UDMSE_002	20180425_11_Anita_Bmoojeni_2azul_UDMSE_001	20180425_11_Anita_Bmoojeni_2azul_UDMSE_002	20180425_12_Anita_Bmoojeni_3azul_UDMSE_001	20180425_12_Anita_Bmoojeni_3azul_UDMSE_002	20180425_13_Anita_Bmoojeni_maior4azul_UDMSE_001
42.25_1562.7972n	0	2	#2130,#324	2,3	42.2462	1562.8	5.4064	SICKGEISWLKDK	[3] Carbamidomethyl C	A0A1L8D6B7	BATXPDE1 OS=Bothrops atrox OX=8725 PE=2 SV=1	3.8362	Female	Male	0.00231091	121.294	44704.5	41285.7	15726.5	11882.8	8809.76	5302.11	5913.54	6097.88	1370.14	1471.47	3942.07	1570.16	173925	147869	20147	16662.3	15288.3	22340.7	53282.5	41600.6	9447.62	9437.1	29901.4	28149.6	30742.9	30385.2	15726.5	10604.2	3479.04	2121.39	8271.68	7818.91	1012.3
26.68_1562.8122n	0	3	#10028,#1301,#15089	2,3,4	26.6773	1562.81	8.5409	SICKGEISWLKDK	[3] Carbamidomethyl C	A0A1L8D6B7	BATXPDE1 OS=Bothrops atrox OX=8725 PE=2 SV=1	1.37163	Male	Female	0.300734	96.6582	13259.6	18487.6	15211.1	1330.41	15589.7	7378.08	4940.23	5688.78	6263.42	4659.53	215.309	1836.9	6865.35	19786.4	3892.96	158.508	5946.78	6282.56	1762.1	884.022	11370.4	10.2711	7459.69	4740.16	9118.52	13606.4	15211.1	1187.25	6156.47	2951.99	6910.25	7294.35	4627.61
50.53_3422.5569n	0	2	#3850,#479	3,4	50.5296	3422.56	7.8483	VLSFILPHRPDNSESCADTLPENLWVEER	[16] Carbamidomethyl C	A0A1L8D6B7	BATXPDE1 OS=Bothrops atrox OX=8725 PE=2 SV=1	1.07139	Male	Female	0.443271	100.874	568486	503469	167442	179788	623764	618900	14243.8	13006.7	377759	386061	854482	1.02058e+06	431615	401835	248337	228990	352733	367709	49857.7	50108.4	334511	0	1.22585e+06	1.28143e+06	390942	370540	167442	160442	246329	247624	19923.9	16677.7	279100
66.20_3422.6173n	0	1	#1491	4	66.204	3422.62	7.936	VLSFILPHRPDNSESCADTLPENLWVEER	[16] Carbamidomethyl C	A0A1L8D6B7	BATXPDE1 OS=Bothrops atrox OX=8725 PE=2 SV=1	1.02659	Female	Male	0.382901	69.5549	60821.3	52383.7	27551.8	26741.8	54267.7	51895.2	18416.4	15910.2	28500.5	30111.9	71426.5	67573.8	47206.3	47288.4	36273.2	37089.9	43612.8	41733.3	17225.1	19207.7	28951	0	97783.3	102671	41826.3	38553.1	27551.8	23864.3	21430.7	20763.4	25760.3	20400.6	21057
91.44_3422.5695n	0	1	#13046	4	91.4396	3422.57	5.0716	VLSFILPHRPDNSESCADTLPENLWVEER	[16] Carbamidomethyl C	A0A1L8D6B7	BATXPDE1 OS=Bothrops atrox OX=8725 PE=2 SV=1	1.04816	Female	Male	0.902308	139.307	1640.57	2368.62	79.4417	93.6663	591.822	875.982	35.4841	10.5776	339.782	959.718	6386.75	4535.38	1504.79	980.795	1526.9	1268.59	739.535	626.223	23.0823	39.7323	760.9	0	7780.36	3529.89	1128.21	1743.24	79.4417	83.5876	233.715	350.483	49.634	13.563	251.041
54.87_1944.9680n	0	1	#553	3	54.873	1944.97	8.4814	IDKVNLMVDQQWMAVR		A0A1L8D6B7	BATXPDE1 OS=Bothrops atrox OX=8725 PE=2 SV=1	1.18107	Male	Female	0.341689	51.0385	36242.3	34304	33959.7	36938.4	48602.4	47077.4	27876.8	23548.9	26427.5	26128.4	4448.57	6144.81	29782.6	29946.5	29618	27946.6	38089	39095.6	30102.5	32315.6	25875.4	0	7634.72	7374.19	24923.5	25246.9	33959.7	32963.8	19193.5	18835.8	38993.2	30195.2	19525.4
42.95_1745.8568n	0	2	#6972,#758	2,3	42.9471	1745.86	8.6756	SMQAIFLAHGPGFNEK		A0A1L8D6B7	BATXPDE1 OS=Bothrops atrox OX=8725 PE=2 SV=1	1.00062	Male	Female	0.803475	41.9778	43100.9	34201.2	32021.6	35040.5	42410.3	40232.8	20726.2	18413	24143.1	23077.5	9279.4	11331.2	45421.8	38014	30638	28090.1	26674.1	24083.9	38521.9	30490.2	22336	19969.3	15813.6	13716.5	29640.1	25171.2	32021.6	31270	16748.1	16097.3	28991.1	23609.8	17837.7
46.82_1745.8629n	0	1	#58746	2	46.8234	1745.86	8.2755	SMQAIFLAHGPGFNEK		A0A1L8D6B7	BATXPDE1 OS=Bothrops atrox OX=8725 PE=2 SV=1	32.5353	Male	Female	0.965138	315.932	0	0	0	0	187.916	2248.71	7.32921	7.83956	1.02133	0	0	0.863232	9.31137	13.781	11.6659	9.1638	0	7.26491	19.0444	5.18463	0	0	0	0	0	0	0	0	74.2094	899.716	10.2519	10.0522	0.754589
55.00_1531.8127n	0	2	#11627,#824	2,3	55.0005	1531.81	8.3238	LWNYFHTTLIPK		A0A1L8D6B7	BATXPDE1 OS=Bothrops atrox OX=8725 PE=2 SV=1	1.63474	Male	Female	0.666137	109.472	36308.6	31698.2	21066.3	23060.6	60001.9	57929.1	768.198	531.773	3356.51	3416.77	2016.54	2397.19	24899.9	21658.7	8753.52	8136.81	14857	14695.3	3650.93	4199.66	13028	0	16387.9	18105.1	24969.1	23329.1	21066.3	20579.2	23695.2	23177.6	1074.53	681.858	2479.89
26.08_1014.5493n	0	1	#871	2	26.0826	1014.55	5.061	LKTCGTHAK	[4] Carbamidomethyl C	A0A1L8D6B7	BATXPDE1 OS=Bothrops atrox OX=8725 PE=2 SV=1	2.04881	Female	Male	0.117886	146.359	634.436	3889.5	4381.95	4459.96	336.265	8348.3	3.6815	2.41624	96.9534	99.6389	17.3472	180.612	491.242	5027.2	3576.48	844.255	5178.87	9223.27	4164.54	0	6821.15	7038.8	1296.34	2335.92	436.296	2862.57	4381.95	3980.06	132.793	3340.18	5.14958	3.09819	71.6321
24.04_1896.8521n	0	2	#4873,#880	2,3	24.0383	1896.85	8.8088	IANALCSCSEDCLEKK	[6] Carbamidomethyl C|[8] Carbamidomethyl C|[12] Carbamidomethyl C	A0A1L8D6B7	BATXPDE1 OS=Bothrops atrox OX=8725 PE=2 SV=1	1.32189	Male	Female	0.412025	92.7175	23331.2	29011.3	17779.8	20823.3	46655.1	53683	8058.79	2749.18	8773.49	12143.2	0.432899	1237.85	18083.2	26278	12019.9	9465.9	19916.9	21810.4	17042	19484.7	3347.16	6982.85	7666.16	7544.11	16044.6	21351.6	17779.8	18582.6	18424.4	21478.7	11272.4	3525.1	6482.12
52.49_1319.6410n	1	1	#932	2	52.4888	1319.64	5.9641	SICKGEISWLK	[3] Carbamidomethyl C	A0A1L8D6B7	BATXPDE1 OS=Bothrops atrox OX=8725 PE=2 SV=1	1.18735	Female	Male	0.484644	51.9814	64903.6	56369.5	61728.1	66547.9	66507	67620.6	21351.5	18739.2	62291.5	52523.4	56765.9	67236.3	69381.2	61434.3	60172.5	56825.4	58329.3	61672.7	51328.5	55797.5	55440.8	0	124109	132226	44633.6	41486.5	61728.1	59387.2	26264.1	27055.2	29865.8	24028.1	46022.9
60.07_1319.6299n	0	1	#5783	2	60.0713	1319.63	5.5878	SICKGEISWLK	[3] Carbamidomethyl C	A0A1L8D6B7	BATXPDE1 OS=Bothrops atrox OX=8725 PE=2 SV=1	1.09056	Female	Male	0.495012	41.6181	2964.44	2445.65	2591.62	2874.38	1466.02	1932.78	806.294	1421.43	1508.9	1567.39	2790.79	1507.4	2186.89	1643.92	2953.29	3216.48	2564.15	3092.54	1454.98	2149.67	1583.88	0	2437.45	2756.14	2038.62	1799.94	2591.62	2565.09	578.943	773.311	1127.82	1822.61	1114.82
26.59_1223.6070n	0	1	#942	2	26.5923	1223.61	6.5705	GGTHGYDNEFK		A0A1L8D6B7	BATXPDE1 OS=Bothrops atrox OX=8725 PE=2 SV=1	2.31421	Female	Male	0.820249	107.43	5251.81	6323.96	7869.36	147.543	6507.9	1077.15	790.701	1077.99	1491.35	1297.2	1.61352	2059.17	8324.6	19219.1	2741.99	26.9656	5971.67	4915.63	1260.17	208.263	2942.96	0	16371.2	16459.4	3611.62	4654.27	7869.36	131.667	2570.02	430.969	1106.01	1382.23	1101.85
29.21_1223.4587n	0	1	#4022	2	29.2128	1223.46	6.7845	GGTHGYDNEFK		A0A1L8D6B7	BATXPDE1 OS=Bothrops atrox OX=8725 PE=2 SV=1	2.91535	Male	Female	0.0335438	148.838	3486.26	5370.81	5146.9	538.704	32920.3	26556.4	7357.73	3564.96	4871.28	4368.74	723.843	1304.2	3977.08	2998.66	805.76	50.5119	4559.17	2079.86	806.064	24.881	250.28	0	14705	2743.95	2397.47	3952.78	5146.9	480.739	13000.5	10625.3	10291.8	4571.11	3599.05
30.68_1223.3614n	0	1	#25690	2	30.6809	1223.36	5.6428	GGTHGYDNEFK		A0A1L8D6B7	BATXPDE1 OS=Bothrops atrox OX=8725 PE=2 SV=1	31.4062	Male	Female	0.00169598	227.181	0	0	794.56	0	240.2	151.739	107.451	1316.33	985.622	1484.96	532.739	132.907	0	0	0	17.0153	0	0	0	0	0	0	51.9256	114.033	0	0	794.56	0	94.8567	60.7114	150.299	1687.85	728.208
68.55_1836.8818n	1	1	#1040	2	68.5457	1836.88	8.7427	AGYLESWDSLMPNINK		A0A1L8D6B7	BATXPDE1 OS=Bothrops atrox OX=8725 PE=2 SV=1	1.26975	Male	Female	0.319465	58.1644	50235	45014.4	41976.6	44039.5	69703	69861.6	44108	40637.3	37256.5	34682.1	3475.83	3627.51	44821.6	39562.5	35862	32328.2	51510.1	50996.8	42517.8	44616.1	30020.9	0	4795.41	4631.95	34546.1	33129.4	41976.6	39300.8	27526.2	27951.8	61696.9	52106.5	27526.2
57.88_2310.1315n	2	2	#15354,#1090	2,3	57.8759	2310.13	8.2908	NPAWWGGQPIWHTATYQGLK		A0A1L8D6B7	BATXPDE1 OS=Bothrops atrox OX=8725 PE=2 SV=1	1.10636	Female	Male	0.49116	85.9394	31552.5	27489.2	12897.6	13257.7	62454.8	57899.4	22440.6	14504.8	31660.9	30397.4	2736.84	5458.88	31241.3	27517.5	18817.8	17612.1	75999.9	77555.5	30356.5	34065.4	19189.7	0	7035.95	6624.3	21698.4	20231.4	12897.6	11831.1	24663.9	23165.8	31389.3	18598.5	23392
69.97_2080.0496n	0	1	#1269	3	69.9715	2080.05	5.6346	DYYTFDSEGIVKNLTCR	[16] Carbamidomethyl C	A0A1L8D6B7	BATXPDE1 OS=Bothrops atrox OX=8725 PE=2 SV=1	1.04994	Male	Female	0.319154	71.0019	17154.2	14724.8	25388.1	27889.4	11936	11321.5	29337	30852.8	18048.8	16090.1	13294.9	17457.7	13261.7	12459.1	13515	12817.8	14457.6	13505.8	30974.1	35411.7	48672.9	0	14376.8	12935.9	11796.8	10837	25388.1	24888.4	4713.6	4529.79	41035.7	39560.5	13335
23.55_2416.2378n	0	2	#4000,#1376	3,4	23.5472	2416.24	8.4482	IESEAHNLPYGRPQVLQNHSK		A0A1L8D6B7	BATXPDE1 OS=Bothrops atrox OX=8725 PE=2 SV=1	1.02864	Male	Female	0.314368	83.8837	22093.2	25727.4	21636.7	22074.1	29846.2	32904.8	4122.51	3035.76	5617.75	6215.79	3.38665	1279.63	18524.5	25185.2	15653.4	11053	15127.6	18131.3	17395.2	19668.3	1666.16	15426.8	5001.66	6864.27	15193.3	18934.7	21636.7	19698.9	11786.5	13165.3	5766.44	3892.56	4150.57
56.79_3433.5715n	0	1	#1687	3	56.7898	3433.57	8.0007	NPFYTPSPAKEQSSPLSCPFGPVPSPDVSGCK	[18] Carbamidomethyl C|[31] Carbamidomethyl C	A0A1L8D6B7	BATXPDE1 OS=Bothrops atrox OX=8725 PE=2 SV=1	1.18952	Male	Female	0.996734	98.5183	41398.8	37167.7	42500.9	45498.8	60456.3	58231.4	3039.69	2502.84	3779.63	3895.03	165.662	195.427	36260.9	31963.4	15117.7	14745	42719.9	40228.1	18556.8	20955.1	21330.9	0	4458.19	4885.5	28469.6	27354.5	42500.9	40603	23874.6	23298.6	4251.82	3209.22	2792.51
54.49_1288.6049n	0	1	#1794	2	54.4907	1288.6	0	LWNYFHTTLI		A0A1L8D6B7	BATXPDE1 OS=Bothrops atrox OX=8725 PE=2 SV=1	1.14744	Male	Female	0.327936	36.6814	20847.3	18111.9	21012.8	23200.5	13693	13000.6	26694.7	23546.7	15462.8	14191.5	7809.19	10270.6	14808.4	13309.5	17321.1	16296.1	17827.4	17775.6	19552.7	21513.4	10430.9	0	16200.7	16099.6	14336.5	13329.9	21012.8	20704.1	5407.47	5201.6	37339.7	30192.4	11424.4
23.76_1087.5236n	0	1	#1821	1	23.7597	1087.52	0	IANALCSCSE	[6] Carbamidomethyl C|[8] Carbamidomethyl C	A0A1L8D6B7	BATXPDE1 OS=Bothrops atrox OX=8725 PE=2 SV=1	1.65925	Female	Male	0.200279	91.6129	701.889	2374.01	952.526	3162.47	829.955	2799.86	1001.02	1362.31	3218.52	6869.19	0	1361.23	762.646	3892.92	780.558	1545.74	784.232	3188.1	2118.07	6275.46	2575.73	11396.4	1788.64	5763.83	482.683	1747.21	952.526	2822.18	327.755	1120.23	1400.19	1746.8	2377.94
23.76_1087.4532n	0	1	#3387	1	23.7597	1087.45	0	IANALCSCSE	[6] Carbamidomethyl C|[8] Carbamidomethyl C	A0A1L8D6B7	BATXPDE1 OS=Bothrops atrox OX=8725 PE=2 SV=1	2.24068	Female	Male	0.304489	113.669	489.431	2143.59	532.029	2530.22	275.319	2240.93	14.8456	648.532	373.527	253.323	0	247.873	666.576	3062.55	454.458	1024.75	192.135	2423.42	300.099	4780.1	1.18279	3469.95	1199.73	4270.86	336.577	1577.63	532.029	2257.96	108.726	896.605	20.7655	831.57	275.974
57.28_2433.2076n	0	1	#1948	4	57.2811	2433.21	6.1916	DYYTFDSEGIVKNLTCRKPK	[16] Carbamidomethyl C	A0A1L8D6B7	BATXPDE1 OS=Bothrops atrox OX=8725 PE=2 SV=1	1.20554	Male	Female	0.305374	68.6228	38119	33332.3	17722.3	19231.5	29655.4	27948.8	7659.49	5786.88	13750.1	13525.1	39765.5	44895	25084.6	22600.9	21818.3	20941.5	13505.7	13507.9	7640.98	8039.76	17973	0	44674	45923.8	26214.1	24531.7	17722.3	17162.1	11711.1	11182.4	10713.9	7420.13	10159
25.80_1362.5756n	0	1	#1970	2	25.8039	1362.58	0	CKGEISWLKDK	[1] Carbamidomethyl C	A0A1L8D6B7	BATXPDE1 OS=Bothrops atrox OX=8725 PE=2 SV=1	2.0373	Female	Male	0.242956	98.2116	10741.6	11664.9	5316.69	7141.99	3288.24	2540.2	1096.32	901.035	2652.3	2672.3	45.3423	4689.6	12436.5	22901.4	2666.26	1808.89	8665.4	10565.2	1727.45	910.104	1298.82	1587.02	19340.2	23561.7	7386.92	8585.08	5316.69	6373.5	1298.55	1016.34	1533.5	1155.34	1959.6
25.29_1088.4915n	0	1	#1986	2	25.2941	1088.49	6.4417	KDCCTDYK	[3] Carbamidomethyl C|[4] Carbamidomethyl C	A0A1L8D6B7	BATXPDE1 OS=Bothrops atrox OX=8725 PE=2 SV=1	2.18045	Female	Male	0.0325974	103.929	2081.97	3432.01	4507.11	9628.56	5401.34	6023.4	1322.54	634.35	562.73	560.955	7.82487	346.046	1543.97	2951.29	2461.44	1872.82	3757.79	5484.83	8607.08	18835.4	4996.01	16522.1	3979.67	4232.44	1431.75	2525.87	4507.11	8592.51	2133.03	2409.98	1849.93	813.385	415.762
42.39_1354.6416n	0	1	#1990	2	42.3948	1354.64	8.3613	AATYFWPGSEVK		A0A1L8D6B7	BATXPDE1 OS=Bothrops atrox OX=8725 PE=2 SV=1	1.257	Female	Male	0.379271	77.819	9391.47	8723.78	13200.3	9600.68	25919	2890.9	13636.7	15585.3	7324.06	696.983	3910.58	562.927	24506.7	17228	7503.81	5518.61	11801.5	14351.6	15231.5	11181	13681.3	14669.4	3801.82	608.183	6458.42	6420.48	13200.3	8567.62	10235.6	1156.66	19074.6	19984	5411.24
24.25_1354.6052n	0	1	#6045	3	24.2507	1354.61	4.2488	AATYFWPGSEVK		A0A1L8D6B7	BATXPDE1 OS=Bothrops atrox OX=8725 PE=2 SV=1	1.49032	Female	Male	0.0115811	135.543	461.813	894.749	1975.72	2012.93	548.218	684.012	0.991261	0.0447499	9.52945	10.1443	0	0	659.583	968.015	1050.83	707.781	819.575	617.166	291.685	378.224	160.969	400.523	1581.45	2197.59	317.584	658.513	1975.72	1796.33	216.495	273.675	1.38654	0.0573798	7.04065
51.00_2331.0343n	0	1	#2009	2	50.9969	2331.03	8.2736	EQSSPLSCPFGPVPSPDVSGCK	[8] Carbamidomethyl C|[21] Carbamidomethyl C	A0A1L8D6B7	BATXPDE1 OS=Bothrops atrox OX=8725 PE=2 SV=1	1.01812	Male	Female	0.315302	123.778	25325.5	23185	19248.9	20417.7	54899.1	53105	26.9357	534.632	230.177	336.317	1.4117	1.97903	26064.3	22617.5	13781.8	13274	34416.9	33510.3	16234.9	17301	15122.9	0	829.295	648.867	17416.1	17063.6	19248.9	18220.7	21680	21247.5	37.6768	685.523	170.062
61.41_2052.9143n	0	1	#2199	2	61.4121	2052.91	5.8928	RIANALCSCSEDCLEKK	[7] Carbamidomethyl C|[9] Carbamidomethyl C|[13] Carbamidomethyl C	A0A1L8D6B7	BATXPDE1 OS=Bothrops atrox OX=8725 PE=2 SV=1	2.73312	Male	Female	0.426633	118.734	75757	66837.3	69225.6	72124.9	32988	32759.8	42.1633	59.5866	177.156	439.907	52.463	103.605	29395.3	26077	27538.8	25636.2	9930.5	9186.05	20.4	27.5323	301.558	0	52.3424	100.614	52097.4	49190.5	69225.6	64364.1	13027.2	13107.3	58.9767	76.4039	130.889
22.50_2053.0211n	0	1	#10313	3	22.5037	2053.02	7.1075	RIANALCSCSEDCLEKK	[7] Carbamidomethyl C|[9] Carbamidomethyl C|[13] Carbamidomethyl C	A0A1L8D6B7	BATXPDE1 OS=Bothrops atrox OX=8725 PE=2 SV=1	1.00351	Female	Male	0.127801	152.313	165.016	634.008	749.462	515.495	0	66.0912	0.0494843	13.577	44.0265	13.0465	0	1.17026	15.7582	72.4972	396.194	82.1465	325.099	257.965	807.085	6.11463	35.1985	112.746	57.7418	41.1315	113.48	466.614	749.462	460.027	0	26.4433	0.0692172	17.4089	32.5282
76.68_3070.6958n	0	1	#2221	4	76.6805	3070.7	6.809	VRDVELLTGLNFYSGLKQPLPETLQLK		A0A1L8D6B7	BATXPDE1 OS=Bothrops atrox OX=8725 PE=2 SV=1	1.18092	Male	Female	0.317254	54.549	27376.1	22538.9	22782.4	26919.3	33294.9	30825.6	25574.8	25494	22899.3	21681.4	4406.19	4230.73	26814.4	24162.3	18892	19179.1	23308.1	22491.1	29871.4	33062.7	18518.1	0	6239.82	4423.79	18826.3	16588.1	22782.4	24022.7	13148.4	12333.4	35773.3	32689.3	16918.7
25.04_1120.5602n	0	1	#30290	1	25.0392	1120.56	8.326	NPFYTPSPAK		A0A1L8D6B7	BATXPDE1 OS=Bothrops atrox OX=8725 PE=2 SV=1	1.3311	Male	Female	0.656738	233.344	0	4.80536	9.53746	0	177.164	291.532	0	0	0	0	0	0	3.43703	101.354	45.8898	0	52.257	159.324	0	0	0.625696	0	0	0	0	3.53662	9.53746	0	69.9633	116.643	0	0	0
25.12_1120.5535n	0	1	#2371	2	25.1242	1120.55	8.326	NPFYTPSPAK		A0A1L8D6B7	BATXPDE1 OS=Bothrops atrox OX=8725 PE=2 SV=1	1.06521	Male	Female	0.329406	95.9694	3607.58	6218.78	2424.62	3336.22	9728.51	10890.9	2043.39	553.449	2140.61	2042.12	18.0827	878.621	3128.3	7322.87	1714.4	1060.28	3875.2	5127.77	2375.1	3467.45	2122.04	2980.22	4114.07	3908.91	2480.9	4576.86	2424.62	2977.24	3841.86	4357.48	2858.24	709.651	1581.55
57.62_1588.7839n	0	1	#2941	2	57.621	1588.78	8.0617	VNLMVDQQWMAVR		A0A1L8D6B7	BATXPDE1 OS=Bothrops atrox OX=8725 PE=2 SV=1	1.28009	Male	Female	0.295402	60.7218	10371.2	8876.7	7842.6	8688.89	16331.5	15563.2	5902.59	4880.79	8034.25	7722.61	1271.32	1472.83	8551.88	7426.44	6610.29	6136.26	12074.4	11872.4	5731.47	6316.41	8149.67	0	1455.26	1418.92	7132.15	6533.02	7842.6	7753.95	6449.44	6226.88	8256.36	6258.32	5935.95
34.81_1585.7931n	0	1	#3106	2	34.8123	1585.79	8.3645	STPISVPPSASDCLR	[13] Carbamidomethyl C	A0A1L8D6B7	BATXPDE1 OS=Bothrops atrox OX=8725 PE=2 SV=1	13.4435	Male	Female	0.178814	158.448	54.741	47.5177	631.271	571.838	54050.9	5678.72	22811.8	26732.7	703.106	5907.87	7562.53	6.07504	758.88	1039.2	351.863	1288.06	3086.07	1256.64	431.257	702.628	37.2908	237.821	68.9914	21.5594	37.6449	34.9718	631.271	510.307	21345.1	2272.08	31908.4	34277.6	519.476
36.77_1585.7777n	0	1	#7220	2	36.7716	1585.78	7.7734	STPISVPPSASDCLR	[13] Carbamidomethyl C	A0A1L8D6B7	BATXPDE1 OS=Bothrops atrox OX=8725 PE=2 SV=1	185.79	Male	Female	0.133726	280.306	0	0	0	5.56284	548.965	24513	1017.85	1225.84	0	747.018	1750.19	0	25.0388	3.75436	8.35582	53.8049	7.71371	10.3943	42.4626	0	0	0	8.91746	0	0	0	0	4.96426	216.79	9807.74	1423.74	1571.81	0
47.82_997.4567n	0	1	#3163	1	47.8242	997.457	0	SMQAIFLAH	[2] Oxidation M	A0A1L8D6B7	BATXPDE1 OS=Bothrops atrox OX=8725 PE=2 SV=1	1.41952	Female	Male	0.669333	86.0998	7100.78	6747.23	29956	33631.8	8048.66	8636.41	5371.4	4738.89	11811.8	12217.4	4415.88	4840.53	12213.2	11187.9	21425.7	20303.9	23964.4	24457.7	14465.2	16122.3	32712.2	131.8	9301.11	8922.02	4883.14	4965.79	29956	30013	3178.48	3455.45	7513.34	6076.37	8726.92
91.27_2454.2129n	0	1	#3235	3	91.2697	2454.21	7.9925	KEVTPFENIEVYNLMCDLLK	[16] Carbamidomethyl C	A0A1L8D6B7	BATXPDE1 OS=Bothrops atrox OX=8725 PE=2 SV=1	1.37217	Male	Female	0.408661	78.5483	12237.1	9354.1	10990.1	10998.9	27984.1	25611.7	7948.24	4853.97	8228.68	9895.44	477.644	413.692	14416.9	5647.03	10666.4	8304.41	14526.8	12410.4	5657.36	10928.1	8761.99	0	1671.59	1015.78	8415.33	6884.38	10990.1	9815.39	11051.1	10247.3	11117.8	6223.92	6079.6
52.74_1232.5756n	0	1	#3419	2	52.7437	1232.58	0	NYFHTTLIPK		A0A1L8D6B7	BATXPDE1 OS=Bothrops atrox OX=8725 PE=2 SV=1	1.28672	Female	Male	0.652369	59.159	36648.6	32315.5	16172.5	18741.2	21045	16867.5	5387.98	4688.74	7218.67	6886.9	20949.9	25334.8	30294.1	25642.8	18497.2	17816.7	26141.5	27279.8	13977.9	16059.8	15702.5	0	38982.1	42720.3	25202.9	23783.4	16172.5	16724.7	8310.81	6748.73	7536.54	6012.06	5333.38
26.29_1435.6546n	0	1	#3592	2	26.295	1435.65	6.0807	DYYTFDSEGIVK		A0A1L8D6B7	BATXPDE1 OS=Bothrops atrox OX=8725 PE=2 SV=1	1.55453	Female	Male	0.931123	75.4487	2442.55	2992.08	1881.54	1543.3	3002.64	2567.81	186.182	174.902	2265.22	2386.13	33.8448	1025.44	3141.82	5960.92	3318.96	794.708	4476.55	5138.82	491.798	0	848.762	915.198	2886.2	3896.63	1679.72	2202.09	1881.54	1377.24	1185.76	1027.39	260.425	224.265	1673.61
45.57_1435.6480n	0	1	#10561	2	45.5676	1435.65	6.1311	DYYTFDSEGIVK		A0A1L8D6B7	BATXPDE1 OS=Bothrops atrox OX=8725 PE=2 SV=1	1.07779	Female	Male	0.571588	81.9967	922.977	753.246	1779.99	1954.47	3215.55	4876.87	1784.46	1021.81	1229.79	505.337	370.374	684.211	1148.17	1470.92	2252	2109.44	2102.09	3323.74	2140.29	2314.96	2614.92	0	209.533	898.756	634.722	554.369	1779.99	1744.17	1269.84	1951.25	2496.04	1310.2	908.607
55.62_1435.6677n	0	1	#21155	2	55.619	1435.67	5.6712	DYYTFDSEGIVK		A0A1L8D6B7	BATXPDE1 OS=Bothrops atrox OX=8725 PE=2 SV=1	1.44606	Female	Male	0.827658	56.865	741.572	582.755	531.286	735.488	211.553	200.706	268.429	214.775	262.647	225.786	368.858	481.755	565.744	628.229	715.652	525.842	1112.07	1079.98	654.903	671.213	625.803	0	242.089	156.587	509.972	428.893	531.286	656.348	83.5439	80.3031	375.471	275.392	194.052
59.11_1889.8874n	0	1	#3665	3	59.1129	1889.89	5.5818	SMQAIFLAHGPGFNEKK	[2] Oxidation M	A0A1L8D6B7	BATXPDE1 OS=Bothrops atrox OX=8725 PE=2 SV=1	1.01748	Female	Male	0.688113	70.6645	2728.93	2277.9	2328.18	2301.21	3058.58	1143.99	202.23	171.598	1283.5	1663.35	180.82	1985.21	1533.51	1764.44	1446.11	988.478	1849.89	1647.53	970.811	742.104	1693.68	0	4788.09	2238.57	1876.66	1676.47	2328.18	2053.6	1207.86	457.715	282.872	220.028	948.287
42.35_1212.6144n	0	1	#4110	2	42.3524	1212.61	0	TYFWPGSEVK		A0A1L8D6B7	BATXPDE1 OS=Bothrops atrox OX=8725 PE=2 SV=1	1.46118	Female	Male	0.868907	93.2008	1685.83	1033.53	1740.94	1568.81	4310.28	865.925	657.499	977.851	1146.31	200.947	152.403	172.239	3550.6	2604.01	2432.32	1399.18	1674.39	1794.18	1660.08	1310.8	1631.46	2360.55	787.938	0	1159.33	760.653	1740.94	1400	1702.16	346.459	919.69	1253.83	846.927
45.10_2203.0874n	0	1	#4234	3	45.1003	2203.09	6.3305	IDKVNLMVDQQWMAVRNK	[7] Oxidation M	A0A1L8D6B7	BATXPDE1 OS=Bothrops atrox OX=8725 PE=2 SV=1	1.57866	Female	Male	0.0600744	77.6088	6624.95	6002.6	3236.21	3404.3	720.584	117.355	2906.88	2335.57	3939.26	6200.94	131.366	734.595	6205.97	4683.24	4348.14	4118.96	7161.46	4784.1	4690.86	5090.59	6129.53	6958.17	2616.21	604.198	4555.92	4417.76	3236.21	3037.99	284.564	46.9542	4066.06	2994.75	2910.44
104.20_2203.1070n	0	1	#5452	4	104.197	2203.11	6.2837	IDKVNLMVDQQWMAVRNK	[13] Oxidation M	A0A1L8D6B7	BATXPDE1 OS=Bothrops atrox OX=8725 PE=2 SV=1	1.02286	Female	Male	0.535408	110.036	39745.3	41615.4	26434.8	31952.2	21831.5	18406.4	25.9948	4.96837	674.3	615.842	521.407	547.868	30845.5	33982.1	29046.3	29662.9	17595.8	16199.7	2773.92	2265.47	1107.95	0	10536.1	12529	27332.5	30627.9	26434.8	28514.1	8621.42	7364.48	36.3607	6.37061	498.194
24.46_914.4706n	0	1	#4236	2	24.4631	914.471	6.0614	LNLNNEAK		A0A1L8D6B7	BATXPDE1 OS=Bothrops atrox OX=8725 PE=2 SV=1	2.18633	Female	Male	0.00408333	134.351	473.095	1954.97	1141.27	2513.6	393.833	1340.13	20.0295	2.61708	0.537095	5.8877	0	0	466.774	1417.48	746.884	899.414	598.043	1658.44	743.582	1964.75	858.231	2806.18	1595.47	3398.68	325.343	1438.81	1141.27	2243.13	155.527	536.191	28.0167	3.35571	0.396822
24.55_1562.8024n	0	1	#4272	2	24.5481	1562.8	8.3909	CSSITELEKVNQR	[1] Carbamidomethyl C	A0A1L8D6B7	BATXPDE1 OS=Bothrops atrox OX=8725 PE=2 SV=1	1.03205	Male	Female	0.845606	67.8785	974.713	1545.15	1596.64	1770.1	1535.91	1288.29	873.426	58.3926	842.429	800.076	0	22.468	714.021	894.059	1090.17	962.272	1132.08	1184.55	1224.37	1382.1	604.332	1747.07	20.731	0.700531	670.301	1137.19	1596.64	1579.63	606.544	515.449	1221.72	74.873	622.412
41.35_2887.3374n	0	1	#8559	3	41.3515	2887.34	5.5415	NGLNVISGPIFDYNSDGHFDSYDTIK		A0A1L8D6B7	BATXPDE1 OS=Bothrops atrox OX=8725 PE=2 SV=1	1.11984	Male	Female	0.317615	200.408	54.2269	48.9293	1467.03	555.878	11148.9	0	3353.69	2372.81	56.8022	0	131.207	0	2531.39	1603.8	448.372	372.973	923.136	1190.4	5248.4	1156.01	1549.67	2111.75	0	0	37.2913	36.0107	1467.03	496.065	4402.77	0	4691.04	3042.5	41.9672
66.16_2887.4141n	0	1	#4382	3	66.1616	2887.41	7.4807	NGLNVISGPIFDYNSDGHFDSYDTIK		A0A1L8D6B7	BATXPDE1 OS=Bothrops atrox OX=8725 PE=2 SV=1	1.21886	Male	Female	0.43262	73.3363	7873.07	7007.49	5480.08	6053.41	18872.7	19088.1	7311.13	8177.82	6986.46	6314.31	755.172	453.06	9260.69	7464.77	5198.85	4638.21	11535.5	12427.5	9626.4	9640.38	3984.49	0	1939.96	1710.45	5414.24	5157.33	5480.08	5402.05	7452.95	7637.22	10226.6	10485.9	5161.82
25.08_2766.1615n	0	2	#17287,#4544	3,4	25.0817	2766.16	5.998	LEYMDNYFNSIDFYMYEGPAPR	[4] Oxidation M|[15] Oxidation M	A0A1L8D6B7	BATXPDE1 OS=Bothrops atrox OX=8725 PE=2 SV=1	3.24105	Female	Male	0.91008	210.324	2584.53	2921.73	629.009	812.143	2319.17	1205.2	31.3854	14.8561	386.531	328.259	262.059	11496	1490.75	2219.68	1121.33	579.346	281.813	251.761	103.067	39.7025	61.9467	136.14	35215.5	33013.5	1777.36	2150.32	629.009	724.755	915.856	482.206	43.9009	19.049	285.581
58.45_801.4036n	0	1	#4675	1	58.4519	801.404	0	PGFNEKK		A0A1L8D6B7	BATXPDE1 OS=Bothrops atrox OX=8725 PE=2 SV=1	1.05398	Male	Female	0.930827	78.7034	25350.9	22397.3	16228.3	17145.9	8431.52	6843.24	3.06079	2.81769	3289.45	3710.68	11682.1	13931.1	21600.3	20459.3	13069	12493.9	10437.2	9722.27	965.549	815.97	863.73	0	15317.7	16663.2	17433.6	16483.8	16228.3	15300.9	3329.67	2738	4.28134	3.61295	2430.35
100.53_2326.1207n	0	1	#4743	2	100.533	2326.12	8.2638	EVTPFENIEVYNLMCDLLK	[15] Carbamidomethyl C	A0A1L8D6B7	BATXPDE1 OS=Bothrops atrox OX=8725 PE=2 SV=1	1.01388	Male	Female	0.575524	119.781	11243.1	8801.87	7630.37	7102.68	23038.2	20551.1	239.887	291.762	1149.11	1018.17	8.10365	0.174075	14663.3	11199.9	7125.14	5190.9	13806.3	12049.2	4540.01	4727.88	6044.28	0	369.809	247.645	7731.75	6477.95	7630.37	6338.42	9097.97	8222.55	335.547	374.108	849
36.86_1873.7658n	0	1	#4875	3	36.8565	1873.77	8.3335	SMQAIFLAHGPGFNEKK		A0A1L8D6B7	BATXPDE1 OS=Bothrops atrox OX=8725 PE=2 SV=1	5.53681	Male	Female	0.291279	137.197	129.838	199.56	642.222	248.466	3804.09	1419.77	7660.87	9166.06	0	84.7281	6007.2	0	1037.1	206.727	394.9	1252.83	620.067	240.964	1524.23	9.63811	7.80437	1.7	0.336482	6.89185	89.2882	146.871	642.222	221.731	1502.26	568.053	10715.8	11753	0
37.22_1874.0135n	0	2	#5081,#13197	3,4	37.2202	1874.01	8.3335	SMQAIFLAHGPGFNEKK		A0A1L8D6B7	BATXPDE1 OS=Bothrops atrox OX=8725 PE=2 SV=1	8.03281	Male	Female	0.368447	280.829	54.1965	4.29661	145.207	81.0064	17342.8	658.564	906.263	1106.01	0	17.8483	732.112	0	570.096	75.2845	66.5738	325.138	352.102	200.806	1013.03	17.2659	0	0	0	0	37.2705	3.1622	145.207	72.2899	6848.82	263.494	1267.65	1418.16	0
57.79_1873.9021n	0	1	#5476	3	57.7909	1873.9	6.2802	NVPKDYYTFDSEGIVK		A0A1L8D6B7	BATXPDE1 OS=Bothrops atrox OX=8725 PE=2 SV=1	1.6394	Male	Female	0.267827	80.5799	867.343	777.486	2985.61	2946.28	1783.19	2676.21	269.576	119.599	1294.72	1600.34	273.445	356.332	956.255	800.169	692.28	589.664	1713.25	2125.03	384.644	483.979	1418.46	0	298.573	266.969	596.464	572.21	2985.61	2629.25	704.194	1070.76	377.074	153.354	956.578
56.58_1873.9133n	0	1	#33153	2	56.5774	1873.91	6.4689	NVPKDYYTFDSEGIVK		A0A1L8D6B7	BATXPDE1 OS=Bothrops atrox OX=8725 PE=2 SV=1	2.18772	Male	Female	0.243853	199.662	6.51763	7.00059	982.05	1010.98	0	0	127.579	143.086	6.82515	0	0	0	20.0396	1.84795	93.463	87.6078	29.2164	22.1155	136.148	64.8464	526.971	0	26.1039	35.6651	4.48212	5.15226	982.05	902.195	0	0	178.453	183.47	5.04263
41.27_1873.9490n	0	2	#33475,#7806	2,4	41.2665	1873.95	8.416	SMQAIFLAHGPGFNEKK		A0A1L8D6B7	BATXPDE1 OS=Bothrops atrox OX=8725 PE=2 SV=1	14.3792	Male	Female	0.890258	309.905	2.68316	0	0	0	9.89044	4029.66	226.01	0	0	0	202.636	0	177.13	57.5579	12.7456	16.2847	3.08492	0	43.8453	0	0	0	0	0.279048	1.84518	0	0	0	3.90581	1612.28	316.135	0	0
42.99_1399.6819n	0	1	#5027	2	42.9896	1399.68	0	AIFLAHGPGFNEK		A0A1L8D6B7	BATXPDE1 OS=Bothrops atrox OX=8725 PE=2 SV=1	1.06527	Male	Female	0.557461	65.1386	5160.02	3910.07	3942.39	3730.83	5359.67	10216.1	3455.99	2835.69	2258.63	3412.88	305.461	1209.31	4598.57	3277.31	2703.07	2509.12	2723.65	2531.97	5129.56	4903.75	3786.43	4345.37	3654.75	2827.47	3548.5	2877.71	3942.39	3329.39	2116.57	4087.5	4834.13	3636.01	1668.74
42.27_1909.8938n	0	1	#5055	2	42.2674	1909.89	5.4991	LKPAPNNGTHGSLNHLLK		A0A1L8D6B7	BATXPDE1 OS=Bothrops atrox OX=8725 PE=2 SV=1	1.22445	Male	Female	0.952466	86.488	4966.03	5170.8	5453.43	4821.6	12969	22437.9	6576.44	5426.11	3550.36	5773.06	1727.22	1122.68	9658.25	8329.81	2917.1	2270.58	5602.82	6319.86	7675.81	6663.13	4604.93	3753.26	4372.91	3162.61	3415.09	3805.57	5453.43	4302.79	5121.55	8977.48	9198.93	6957.55	2623.12
39.56_1909.9565n	0	1	#19627	2	39.5618	1909.96	5.8306	LKPAPNNGTHGSLNHLLK		A0A1L8D6B7	BATXPDE1 OS=Bothrops atrox OX=8725 PE=2 SV=1	1.42873	Female	Male	0.0206173	272.936	7.79853	0	0	0	343.093	0	0	0	0	0	1229.45	0	209.092	271.257	3.14082	91.6903	12.6029	518.311	0	0	765.721	28.6926	7.91509	349.451	5.36298	0	0	0	135.49	0	0	0	0
40.22_1909.9542n	0	1	#46651	2	40.223	1909.95	5.334	LKPAPNNGTHGSLNHLLK		A0A1L8D6B7	BATXPDE1 OS=Bothrops atrox OX=8725 PE=2 SV=1	50.4324	Female	Male	0.0133542	346.41	0	0	0	0	0	0	0	0	0	0	9.14776	0	12.0088	75.6746	0	0	0	53.3477	0	0	62.2462	239.827	0	18.2391	0	0	0	0	0	0	0	0	0
20.88_1031.5010n	0	1	#5179	2	20.8843	1031.5	7.2997	YCLLHQAK	[2] Carbamidomethyl C	A0A1L8D6B7	BATXPDE1 OS=Bothrops atrox OX=8725 PE=2 SV=1	2.08029	Female	Male	0.0612925	134.239	475.426	412.303	115.222	117.342	231.979	634.4	0	0	8.19014	0	0	0	599.004	766.782	382.937	1450.13	99.0194	427.109	75.4367	72.004	73.4881	0	151.183	52.7926	326.946	303.444	115.222	104.716	91.61	253.825	0	0	6.05113
29.30_1031.5160n	0	1	#13192	2	29.2977	1031.52	4.2364	YCLLHQAK	[2] Carbamidomethyl C	A0A1L8D6B7	BATXPDE1 OS=Bothrops atrox OX=8725 PE=2 SV=1	2.53041	Female	Male	0.240517	292.414	200.602	118.505	191.043	70.8466	596.991	108.618	2.75576	11.7798	81.1339	136.309	77.8434	138.448	54.0093	96.963	89.59	0	46.8817	114.24	47.3097	0	27.6816	0	3759.16	154.114	137.952	87.2168	191.043	63.2233	235.756	43.4584	3.85467	15.1045	59.9442
40.95_1031.5269n	0	1	#12184	2	40.9452	1031.53	6.2195	YCLLHQAK	[2] Carbamidomethyl C	A0A1L8D6B7	BATXPDE1 OS=Bothrops atrox OX=8725 PE=2 SV=1	4.20784	Male	Female	0.345645	229.836	4.85692	0	291.8	31.2824	9249.25	12578.4	15.4995	20.7553	0	7.44906	182.408	0	316.863	202.349	320.856	514.648	891.964	465.643	1355.95	2.16091	481.668	766.945	0	0	3.34006	0	291.8	27.9164	3652.59	5032.66	21.6802	26.6131	0
22.76_1599.8757n	0	1	#5500	4	22.7588	1599.88	5.3974	QYFKAYLSKDLPK		A0A1L8D6B7	BATXPDE1 OS=Bothrops atrox OX=8725 PE=2 SV=1	1.13067	Female	Male	0.0617096	139.527	287.198	1941.64	1019.18	1335.49	73.2225	1418.39	0	30.541	2.71424	12.2867	0	0	8.52588	1835.91	689.635	308.89	212.718	1048.83	710.463	1292.62	182.167	350.069	61.6491	218.978	197.503	1428.99	1019.18	1191.79	28.9161	567.504	0	39.1607	2.00537
52.23_1471.7636n	0	1	#5507	2	52.2339	1471.76	5.0687	VTEMLKWLDLPK		A0A1L8D6B7	BATXPDE1 OS=Bothrops atrox OX=8725 PE=2 SV=1	1.1981	Female	Male	0.594376	144.756	470.533	289.212	1866.35	2033.71	1009.49	1077	18635.3	15569.9	6891.42	5820.82	536.993	952.299	323.462	295.882	5130.74	4688.14	3727.39	4059.4	20635.6	23482.8	2396.86	0	612.227	726.219	323.581	212.852	1866.35	1814.88	398.656	430.912	26066.4	19964.2	5091.6
26.25_1074.5690n	0	1	#5579	2	26.2525	1074.57	7.479	GEISWLKDK		A0A1L8D6B7	BATXPDE1 OS=Bothrops atrox OX=8725 PE=2 SV=1	1.0579	Female	Male	0.788506	90.8039	2201.35	2234.66	1894.15	1253.86	3770.68	2058.53	283.498	175.86	661.672	484.72	0	298.066	1565.7	3179.99	885.724	200.268	2203.84	2121.6	1398.56	0	1143.44	949.769	1145.17	1409.84	1513.85	1644.65	1894.15	1118.94	1489.07	823.625	396.548	225.494	488.864
62.92_1074.4040n	0	1	#11810	2	62.9228	1074.4	6.1372	GEISWLKDK		A0A1L8D6B7	BATXPDE1 OS=Bothrops atrox OX=8725 PE=2 SV=1	2.40382	Male	Female	0.0353196	87.2253	61.0587	106.196	68.5979	105.302	49.2928	112.88	42.8044	76.9127	440.886	283.564	361.849	121.718	81.3707	159.882	119.448	38.2681	61.7726	10.7439	38.1559	111.5	68.8177	0	37.0373	34.7318	41.9895	78.1575	68.5979	93.9713	19.4661	45.1636	59.8735	98.6201	325.74
104.28_1539.8805n	0	1	#5690	2	104.281	1539.88	6.6463	RLHYVNNIRIDK		A0A1L8D6B7	BATXPDE1 OS=Bothrops atrox OX=8725 PE=2 SV=1	1.39922	Female	Male	0.658689	74.2877	845.564	690.204	2812.1	2877.24	947.144	1010.45	588.589	3034.28	2483.95	2899.82	650.714	236.776	259.877	733.229	2734.67	4408.8	4001.58	2638.8	3780.74	3106.53	3706.94	0	239.405	1082.08	581.486	507.972	2812.1	2567.65	374.034	404.285	823.301	3890.66	1835.22
104.58_1539.8574n	0	1	#10817	3	104.579	1539.86	6.6463	RLHYVNNIRIDK		A0A1L8D6B7	BATXPDE1 OS=Bothrops atrox OX=8725 PE=2 SV=1	1.87077	Female	Male	0.286338	147.666	1377.6	1533.95	5316	7281.73	1271.16	788.08	9.04803	21.3094	305.959	304.139	234.57	335.14	847.948	1150.52	5555.58	6307	3287.35	3498.92	2377.92	2912.39	5643.89	0	1741.73	1807.37	947.362	1128.95	5316	6498.2	501.991	315.313	12.6561	27.3236	226.052
21.12_1539.9447n	0	1	#13102	3	21.1205	1539.94	6.3047	RLHYVNNIRIDK		A0A1L8D6B7	BATXPDE1 OS=Bothrops atrox OX=8725 PE=2 SV=1	6.01788	Female	Male	0.068515	144.773	3.90257	83.6064	72.4641	2.62054	109.698	97.2564	0	0	27.4067	3.44358	0	0	469.888	859.286	642.634	23.9306	113.664	96.6754	50.741	0	11.4671	0	124.109	17.1562	2.68376	61.5321	72.4641	2.33856	43.3207	38.9126	0	0	20.2489
21.29_1539.8386n	0	1	#14173	3	21.2904	1539.84	6.3047	RLHYVNNIRIDK		A0A1L8D6B7	BATXPDE1 OS=Bothrops atrox OX=8725 PE=2 SV=1	2.15627	Female	Male	0.0642475	141.946	53.1149	284.757	55.6337	67.3467	102.551	233.798	0	0	3.60731	499.66	0	8.44254	1087.94	623.422	199.151	101.887	206.887	225.683	51.5221	17.8722	6.19558	21.3306	137.31	143.16	36.5266	209.574	55.6337	60.1001	40.4982	93.5431	0	0	2.66519
22.29_1539.9038n	0	1	#15800	3	22.2913	1539.9	5.561	RLHYVNNIRIDK		A0A1L8D6B7	BATXPDE1 OS=Bothrops atrox OX=8725 PE=2 SV=1	1.37745	Female	Male	0.145899	85.1821	285.999	85.8256	252.183	68.5203	264.835	317.214	0	15.347	171.479	162.224	0	44.5786	371.649	83.1496	185.038	129.039	441.845	339.271	229.248	23.1332	234.42	139.518	56.8645	64.7019	196.679	63.1655	252.183	61.1474	104.585	126.918	0	19.6785	126.694
105.71_1539.8766n	0	1	#11256	2	105.707	1539.88	5.9337	RLHYVNNIRIDK		A0A1L8D6B7	BATXPDE1 OS=Bothrops atrox OX=8725 PE=2 SV=1	1.12686	Male	Female	0.825309	92.3738	945.597	1068.88	4542.21	6135	3249.35	2121.99	58.6276	57.089	3546.5	4332.28	431.035	357.18	272.201	766.082	3013.77	2819.52	2006.89	3243.31	1855.84	1524.85	5740.86	0	1226	1354.14	650.279	786.667	4542.21	5474.86	1283.19	849.017	82.0065	73.2015	2620.26
41.44_1165.6756n	0	1	#5692	2	41.4365	1165.68	6.9072	QPLPETLQLK		A0A1L8D6B7	BATXPDE1 OS=Bothrops atrox OX=8725 PE=2 SV=1	5.99939	Male	Female	0.912049	319.004	3.39922	0	11.8814	2.53533	136.091	4186.32	119.63	11.4389	34.222	2.40028	8.91499	0	239.224	103.558	92.9067	127.723	79.6921	45.625	58.2954	0	3.8986	1.95932	0	0	2.33761	0	11.8814	2.26252	53.7434	1674.96	167.335	14.6674	25.2843
43.82_2185.0807n	0	1	#5987	3	43.8205	2185.08	0	IDKVNLMVDQQWMAVRNK	[7] Oxidation M|[C-term] Dehydrated	A0A1L8D6B7	BATXPDE1 OS=Bothrops atrox OX=8725 PE=2 SV=1	3.06014	Female	Male	0.137036	128.058	373.965	497.384	389.944	468.195	223.664	0	291.683	104.179	180.81	7.08625	0	0	363.803	146.842	474.953	479.634	326.096	26.3671	714.125	631.803	1551.93	2919.16	128.591	0	257.172	366.062	389.944	417.817	88.3266	0	407.998	133.582	133.588
58.54_1620.7716n	0	1	#6043	2	58.5369	1620.77	6.2842	VNLMVDQQWMAVR	[4] Oxidation M|[10] Oxidation M	A0A1L8D6B7	BATXPDE1 OS=Bothrops atrox OX=8725 PE=2 SV=1	1.04995	Male	Female	0.591689	85.1761	4309.73	3768.78	11211.2	11926.4	2179.57	1385.42	5270.3	3862.03	954.948	849.547	2806.53	3026.74	6021.58	5301.09	5315.07	4999.1	4122.15	4088.34	4351.68	5007.03	4567.96	0	2636.73	2688.24	2963.76	2773.72	11211.2	10643.1	860.729	554.309	7371.94	4952.03	705.545
104.15_1761.8450n	0	1	#6296	3	104.154	1761.84	5.9916	SMQAIFLAHGPGFNEK	[2] Oxidation M	A0A1L8D6B7	BATXPDE1 OS=Bothrops atrox OX=8725 PE=2 SV=1	1.03199	Male	Female	0.604848	104.355	19579.4	23060.2	7689.66	8290.43	5383.33	3773.95	193.532	223.579	548.708	432.595	7046.05	9829.58	17499.5	14049.3	7473.48	7940.45	2699.5	2352.98	472.614	417.052	402.575	0	13248.7	16827.4	13464.6	16971.7	7689.66	7398.36	2125.91	1509.97	270.707	286.68	405.402
109.33_1761.8421n	0	1	#15724	3	109.328	1761.84	4.6538	SMQAIFLAHGPGFNEK	[2] Oxidation M	A0A1L8D6B7	BATXPDE1 OS=Bothrops atrox OX=8725 PE=2 SV=1	1.26161	Male	Female	0.67664	121.524	13253.9	11907.6	3547.13	3621.35	1832.29	1801.5	50.9796	114.438	97.5111	96.9252	3130.2	4610.13	2878.33	8886.7	2949.21	3012.06	1195.98	776.374	117.318	203.303	286.247	0	5983.46	8637.81	9114.56	8763.71	3547.13	3231.68	723.583	720.785	71.3087	146.736	72.0442
20.80_1027.6398n	0	1	#20223	2	20.7993	1027.64	6.2291	LHYVNNIR		A0A1L8D6B7	BATXPDE1 OS=Bothrops atrox OX=8725 PE=2 SV=1	1.1545	Female	Male	0.196841	251.992	4.20094	152.046	0	0	6.68103	379.779	0	0	0	0	0	0	10.4731	231.6	88.8724	23.903	3.29327	257.664	3.05371	4.45113	0	0	3.24202	0	2.88895	111.902	0	0	2.63839	151.951	0	0	0
20.84_1027.5549n	0	1	#25516	2	20.8418	1027.55	6.2291	LHYVNNIR		A0A1L8D6B7	BATXPDE1 OS=Bothrops atrox OX=8725 PE=2 SV=1	2.44347	Male	Female	0.281358	254.285	123.748	75.484	1.9835	0	0	581.033	0	0	5.96825	0	0	0	115.521	69.8025	33.0474	26.858	5.20956	52.1078	1.0283	0	3.04467	0	6.78064	9.18126	85.1	55.5543	1.9835	0	0	232.473	0	0	4.40953
21.50_1027.6363n	0	1	#6297	2	21.5028	1027.64	6.3481	LHYVNNIR		A0A1L8D6B7	BATXPDE1 OS=Bothrops atrox OX=8725 PE=2 SV=1	1.33611	Male	Female	0.336433	200.217	222.34	415.932	109.385	50.8079	1433.37	2805.22	0	5.58376	37.6	28.5535	0	2.23799	267.312	529.45	88.2312	35.263	332.862	2282.16	40.2864	29.8069	4.97566	33.0113	78.2757	103.685	152.901	306.115	109.385	45.3409	566.048	1122.38	0	7.15968	27.78
29.60_1027.5321n	0	1	#9465	2	29.5951	1027.53	5.2971	LHYVNNIR		A0A1L8D6B7	BATXPDE1 OS=Bothrops atrox OX=8725 PE=2 SV=1	2.2055	Male	Female	0.129565	153.556	660.924	1591.89	610.479	155.082	6673.2	2419.26	1722.47	440.38	130.375	145.089	43.5531	111.905	325.804	468.728	88.0349	3.79952	625.094	645.779	231.699	0	724.928	0	2985.73	567.64	454.512	1171.59	610.479	138.395	2635.3	967.953	2409.34	564.671	96.3249
56.83_3453.6496n	0	1	#6605	5	56.8323	3453.65	7.3861	DKRPDFYTLYIEEPDTTGHNYGPVSGEIIK		A0A1L8D6B7	BATXPDE1 OS=Bothrops atrox OX=8725 PE=2 SV=1	1.15893	Male	Female	0.433841	73.5727	12611.7	10617.4	5453.57	5819.05	19305.6	18716.7	3572.43	2665.59	6655.06	6631.94	1032.98	4539.87	11622.4	10346.9	6373	5943.24	12978.5	12925.8	4631.79	4940.2	4662.13	0	4889.34	4921.39	8672.92	7814.12	5453.57	5192.91	7623.92	7488.59	4997	3417.91	4916.96
22.93_1065.5271n	0	1	#6807	2	22.9287	1065.53	7.5302	CSSITELEK	[1] Carbamidomethyl C	A0A1L8D6B7	BATXPDE1 OS=Bothrops atrox OX=8725 PE=2 SV=1	1.07339	Female	Male	0.208402	92.1793	1146.13	2525.77	1465.91	2386.71	1680.06	4638.02	138.924	217.797	1095.22	1237.06	0	479.755	914.054	2349.87	725.941	1235.58	1455.57	2432.46	820.137	1865.82	1031.48	2742.96	1020.06	1665.88	788.184	1858.9	1465.91	2129.89	663.468	1855.69	194.323	279.267	809.184
53.87_1846.9346n	0	1	#6825	2	53.8721	1846.93	6.5267	VNLMVDQQWMAVRNK	[4] Oxidation M	A0A1L8D6B7	BATXPDE1 OS=Bothrops atrox OX=8725 PE=2 SV=1	2.01442	Male	Female	0.479498	103.274	68.3792	113.534	446.218	539.941	141.114	124.099	432.126	1068.37	1075.4	1205.75	0	0	111.679	68.0225	166.544	138.454	412.063	336.925	466.901	526.257	361.955	0	0	0	47.0237	83.5583	446.218	481.843	55.727	49.6525	604.445	1369.9	794.535
53.62_1846.9240n	0	1	#7757	2	53.6172	1846.92	6.2285	VNLMVDQQWMAVRNK	[10] Oxidation M	A0A1L8D6B7	BATXPDE1 OS=Bothrops atrox OX=8725 PE=2 SV=1	1.752	Male	Female	0.477483	103.644	145.515	129.711	967.799	1099.27	436.662	1035.11	711.957	787.337	2173.52	2956.97	0	0	153.764	90.1192	324.972	255.773	945.365	668.496	1253.95	974.663	1294.01	0	0	0	100.069	95.4637	967.799	980.987	172.441	414.152	995.863	1009.55	1605.86
23.63_1383.7803n	0	1	#7086	3	23.6322	1383.78	7.281	LHYVNNIRIDK		A0A1L8D6B7	BATXPDE1 OS=Bothrops atrox OX=8725 PE=2 SV=1	1.54087	Female	Male	0.125246	106.497	199.66	348.664	598.332	454.12	183.363	526.503	19.52	20.6876	23.3169	95.568	0	12.3273	27.5272	361.393	313.794	29.2356	212.498	418.076	337.962	311.681	132.6	1310.36	225.466	143.947	137.305	256.607	598.332	405.256	72.4113	210.656	27.3039	26.5263	17.2273
24.46_2839.2338n	0	1	#7205	3	24.4631	2839.23	8.0026	IANALCSCSEDCLEKKDCCTDYK	[6] Carbamidomethyl C|[8] Carbamidomethyl C|[12] Carbamidomethyl C|[18] Carbamidomethyl C|[19] Carbamidomethyl C	A0A1L8D6B7	BATXPDE1 OS=Bothrops atrox OX=8725 PE=2 SV=1	1.08348	Female	Male	0.247157	59.3316	2650.76	2489.48	3130.08	2745.46	2211.01	2101.92	1738.59	749.39	1660.33	1324.42	0	58.8387	2161.02	1755.89	1676.07	1387.26	2602.49	1919.08	3429.55	2547.94	1249.82	1963.71	1011.91	896.864	1822.9	1832.19	3130.08	2450.04	873.143	840.986	2431.89	960.893	1226.71
83.86_2571.2310n	0	1	#7744	2	83.8572	2571.23	8.3579	YISAYSQDILMPLWTSYTTYR		A0A1L8D6B7	BATXPDE1 OS=Bothrops atrox OX=8725 PE=2 SV=1	1.55123	Male	Female	0.272883	148.494	5304.79	3894.15	3146.45	3115.88	15804.2	15331.4	0.427974	13.7298	21.6079	9.65239	0	0.0472356	5633.73	4575.93	4593.33	4057.16	1372.25	1433.29	3189.64	3200.92	1930.44	0	60.1049	21.2011	3648.06	2866	3146.45	2780.61	6241.17	6134.13	0.598636	17.6049	15.9645
44.57_2571.1141n	0	1	#8205	3	44.5665	2571.11	5.3491	YISAYSQDILMPLWTSYTTYR		A0A1L8D6B7	BATXPDE1 OS=Bothrops atrox OX=8725 PE=2 SV=1	1.24989	Female	Male	0.286391	63.6046	6136.76	4971.36	8828.02	8734.81	3588.84	10567.3	9185.27	8024.31	2233.38	3916.81	1318.98	371.527	6078.44	4530.43	5336.93	4565.17	4796.48	4383.73	10210.5	6925.44	13599.6	17532.4	5021.72	1858.34	4220.19	3658.79	8828.02	7794.93	1417.26	4228.02	12848.1	10289.1	1650.09
67.50_3019.3047n	0	1	#7799	4	67.5023	3019.3	5.9161	LEYMDNYFNSIDFYMYEGPAPRIR	[4] Oxidation M	A0A1L8D6B7	BATXPDE1 OS=Bothrops atrox OX=8725 PE=2 SV=1	1.02387	Male	Female	0.451736	67.3979	31967.8	27387.8	16461.2	16884.7	32622	30845.9	6317.95	4271.38	3158.98	2836.7	14417.4	16755.5	25065.6	25954.4	20154.6	21542.2	16557.1	14670.7	4216.27	4881.36	4449.22	0	31847.1	29834.6	21984	20156.7	16461.2	15067.9	12882.7	12341.5	8837.36	5476.91	2333.95
57.83_3210.5381n	0	1	#8007	4	57.8334	3210.54	7.5758	RPDFYTLYIEEPDTTGHNYGPVSGEIIK		A0A1L8D6B7	BATXPDE1 OS=Bothrops atrox OX=8725 PE=2 SV=1	1.35786	Male	Female	0.513215	116.929	2901.87	2522.87	958.925	1106.2	7599.34	7210.36	909.408	353.4	1154.54	1116.06	78.8636	440.415	3487.53	2977.2	980.326	824.022	3080.09	3230.02	768.015	860.636	2360.15	0	424.339	414.831	1995.59	1856.77	958.925	987.172	3001.03	2884.89	1272.05	453.141	853.006
103.32_3429.5774n	0	1	#9871	5	103.323	3429.58	6.3244	IESEAHNLPYGRPQVLQNHSKYCLLHQAK	[23] Carbamidomethyl C	A0A1L8D6B7	BATXPDE1 OS=Bothrops atrox OX=8725 PE=2 SV=1	1.50933	Female	Male	0.542745	98.0067	840.077	1292.77	531.481	705.964	599.148	790.373	1142.82	1166.28	482.924	328.012	454.738	1387.28	214.786	448.534	1309.63	1534.6	906.933	801.879	2195.4	3960.94	280.606	0	324.858	2695.31	577.713	951.444	531.481	630.001	236.608	316.231	1598.55	1495.45	356.799
42.22_804.3638n	0	2	#10166,#11243	1,2	42.2249	804.364	6.3229	SVPFEAR		A0A1L8D6B7	BATXPDE1 OS=Bothrops atrox OX=8725 PE=2 SV=1	2.16538	Female	Male	0.484422	152.285	0	0	286.831	273.949	184.388	35.6074	12.726	4.92322	485.278	0	0	0	0	0	50.2127	3.50887	186.772	192.393	259.653	223.907	725.661	1137.6	0	0	0	0	286.831	244.471	72.8163	14.2466	17.8008	6.31272	358.538
27.13_1768.7433n	0	1	#10932	2	27.1261	1768.74	7.7937	IANALCSCSEDCLEK	[6] Carbamidomethyl C|[8] Carbamidomethyl C|[12] Carbamidomethyl C	A0A1L8D6B7	BATXPDE1 OS=Bothrops atrox OX=8725 PE=2 SV=1	1.77015	Male	Female	0.0443297	171.218	301.889	345.547	481.162	124.925	2166	505.623	575.782	532.175	674.107	670.271	0	111.458	0	1603.67	0	0	86.5986	0	180.48	227.59	178.32	0	1178.71	210.381	207.607	254.314	481.162	111.483	855.367	202.301	805.386	682.373	498.051
108.45_1768.7918n	0	1	#16768	3	108.455	1768.79	6.1969	IANALCSCSEDCLEK	[6] Carbamidomethyl C|[8] Carbamidomethyl C|[12] Carbamidomethyl C	A0A1L8D6B7	BATXPDE1 OS=Bothrops atrox OX=8725 PE=2 SV=1	1.27424	Male	Female	0.922791	84.0026	868.196	846.685	6454.74	7737.09	6269.64	6111.09	1.61169	10.3288	6764.16	6216.26	1569.24	1374.67	566.121	662.614	5007.09	5204.57	4903.08	4468.4	1535.49	1703.59	6312.47	0	2067.67	2274.96	597.05	623.138	6454.74	6904.56	2475.93	2445.07	2.25439	13.2439	4997.57
27.76_1768.7449n	0	1	#20803	2	27.7633	1768.74	6.7054	IANALCSCSEDCLEK	[6] Carbamidomethyl C|[8] Carbamidomethyl C|[12] Carbamidomethyl C	A0A1L8D6B7	BATXPDE1 OS=Bothrops atrox OX=8725 PE=2 SV=1	1.45786	Male	Female	0.568528	117.051	199.592	239.237	367.571	194.262	1123.51	171.979	238.777	140.502	162.475	134.4	0	20.1052	384.276	318.851	198.472	0	125.217	177.063	189.06	219.914	90.6947	0	269.236	79.8201	137.257	176.072	367.571	173.359	443.683	68.8091	333.994	180.157	120.042
49.87_2187.0970n	0	1	#10957	3	49.8685	2187.1	5.6997	IDKVNLMVDQQWMAVRNK		A0A1L8D6B7	BATXPDE1 OS=Bothrops atrox OX=8725 PE=2 SV=1	1.43423	Female	Male	0.683681	77.4438	1292.01	1017.63	1263.15	1335.98	3930.71	5744.7	1376.41	1034.43	1473.19	1323.7	1786.32	2068.46	1773.59	1237.69	975.167	892.446	2535.22	4155.16	3336.08	4156.97	8251.99	0	3033.94	3566.65	888.505	748.952	1263.15	1192.22	1552.26	2298.47	1925.28	1326.39	1088.44
44.57_1924.9624n	0	1	#11166	3	44.5665	1924.96	6.6298	ALQMADRTLGMLMEGLK	[4] Oxidation M|[11] Oxidation M|[13] Oxidation M	A0A1L8D6B7	BATXPDE1 OS=Bothrops atrox OX=8725 PE=2 SV=1	4.91901	Female	Male	0.0771405	266.009	37.9308	48.8251	20.6265	15.0289	2.12829	0	0.744041	11.1808	0.17748	90.8948	0	27.301	47.4664	12.28	11.8656	6.08422	984.675	5.45449	27.1308	3.80074	25.4316	69.7923	36.5811	22.9859	26.0847	35.934	20.6265	13.4117	0.840477	0	1.04074	14.3364	0.131127
21.12_506.3198n	0	1	#11417	1	21.1205	506.32	6.3161	SICK	[3] Carbamidomethyl C	A0A1L8D6B7	BATXPDE1 OS=Bothrops atrox OX=8725 PE=2 SV=1	1.49459	Female	Male	0.176035	154.815	41.2785	31.957	301.996	51.8749	166.887	286.459	0	0	0	0	0	0	27.0732	93.3952	114.051	24.2035	174.51	245.281	466.967	0	5.18976	0	136.217	29.0274	28.3868	23.5195	301.996	46.2931	65.9051	114.613	0	0	0
21.16_506.2421n	0	1	#25750	1	21.1629	506.242	6.3161	SICK	[3] Carbamidomethyl C	A0A1L8D6B7	BATXPDE1 OS=Bothrops atrox OX=8725 PE=2 SV=1	1.61592	Male	Female	0.495136	186.988	113.806	8.57502	1.01677	27.1612	403.255	387.326	0	0	24.8875	0	0	0	151.248	80.9533	81.4337	32.4177	0	75.1496	0.428899	59.804	0	0	17.6574	98.7284	78.2637	6.31099	1.01677	24.2386	159.248	154.97	0	0	18.3877
57.75_1852.8654n	0	1	#17906	2	57.7484	1852.87	5.1619	AGYLESWDSLMPNINK	[11] Oxidation M	A0A1L8D6B7	BATXPDE1 OS=Bothrops atrox OX=8725 PE=2 SV=1	1.29815	Female	Male	0.749631	132.772	3825.57	3164.61	213.508	241.957	322.614	356.126	384.038	23.3509	142.556	135.596	1764.62	2143.7	2112.37	1669.84	942.366	842.385	231.467	252.261	36.0516	67.2462	336.616	0	4743.12	5276.43	2630.81	2329.07	213.508	215.922	127.402	142.487	537.181	29.9414	105.325
68.16_1852.8901n	0	1	#11440	2	68.1633	1852.89	6.2235	AGYLESWDSLMPNINK	[11] Oxidation M	A0A1L8D6B7	BATXPDE1 OS=Bothrops atrox OX=8725 PE=2 SV=1	5.68164	Female	Male	0.389913	181.628	287.238	211.905	119.986	164.063	530.325	442.335	2106.98	921.162	235.967	198.59	27.5972	91.9316	467.27	351.473	326.743	225.113	12467.9	12175.9	1227.93	1262.81	448.291	0	647.612	728.01	197.531	155.957	119.986	146.41	209.429	176.98	2947.18	1181.15	174.34
45.06_1974.9985n	0	1	#11484	4	45.0576	1975	5.9221	VNLMVDQQWMAVRNKK	[4] Oxidation M	A0A1L8D6B7	BATXPDE1 OS=Bothrops atrox OX=8725 PE=2 SV=1	2.53936	Female	Male	0.00351444	91.4265	1955.1	1777.83	2618.56	2503.36	227.066	895.574	231.761	163.653	225.917	235.337	593.073	869.093	3085.26	2807.47	1988.77	2269.26	1723.45	1859.17	4033.15	4240.41	6606.65	562.467	970.687	1078.04	1344.51	1308.44	2618.56	2233.99	89.6698	358.322	324.18	209.842	166.915
41.76_1924.9062n	0	2	#26581,#24730	2,3	41.7551	1924.91	6.1896	RIANALCSCSEDCLEK	[7] Carbamidomethyl C|[9] Carbamidomethyl C|[13] Carbamidomethyl C	A0A1L8D6B7	BATXPDE1 OS=Bothrops atrox OX=8725 PE=2 SV=1	1.98991	Female	Male	0.399094	158.897	202.242	115.134	138.31	30.8076	35.3361	1608.61	244.381	213.668	3.30363	0	803.702	216.214	3244.93	1632.25	737.914	439.028	414.29	337.838	199.738	6.03263	15.7055	40.9305	37.9478	80.3859	139.08	84.7359	138.31	27.4927	13.9545	643.61	341.832	273.972	2.44082
41.05_1924.8475n	0	1	#26436	2	41.0539	1924.85	6.4379	RIANALCSCSEDCLEK	[7] Carbamidomethyl C|[9] Carbamidomethyl C|[13] Carbamidomethyl C	A0A1L8D6B7	BATXPDE1 OS=Bothrops atrox OX=8725 PE=2 SV=1	1.44035	Male	Female	0.279276	225.084	49.0877	20.7122	5.05862	0	145.326	1709.71	0	0	0	0	889.006	0	1072.91	247.236	181.183	133.422	46.0415	54.0455	0	0	0	9.96688	40.6482	171.643	33.7572	15.2436	5.05862	0	57.3902	684.058	0	0	0
41.10_1924.7386n	0	1	#11598	2	41.0966	1924.74	6.4379	RIANALCSCSEDCLEK	[7] Carbamidomethyl C|[9] Carbamidomethyl C|[13] Carbamidomethyl C	A0A1L8D6B7	BATXPDE1 OS=Bothrops atrox OX=8725 PE=2 SV=1	2.16662	Male	Female	0.149602	328.266	75.4536	39.303	7.78949	1.8554	163.021	6915.14	0.134934	0	0	0	63.2323	0	1447.07	602.311	366.545	420.722	84.4615	93.4963	0	0	3.95427	17.6393	38.2039	279.163	51.8887	28.926	7.78949	1.65576	64.378	2766.77	0.188741	0	0
41.27_1655.8844n	0	2	#72579,#12013	2,3	41.2665	1655.88	0	QAIFLAHGPGFNEKK		A0A1L8D6B7	BATXPDE1 OS=Bothrops atrox OX=8725 PE=2 SV=1	2.00407	Male	Female	0.737722	270.138	19.8349	9.82207	27.0292	10.1371	132.478	1890.47	63.7469	42.9701	0	0	184.524	0	565.667	72.7668	83.2331	129.104	81.331	39.4109	100.908	0	41.5533	74.1148	0	0	13.6403	7.22879	27.0292	9.0463	52.3166	756.384	89.1672	55.0977	0
81.69_3337.6881n	0	1	#13234	3	81.6854	3337.69	7.4305	IPIPTHYFVVLTSCENQINTPLNCLGPLK	[14] Carbamidomethyl C|[24] Carbamidomethyl C	A0A1L8D6B7	BATXPDE1 OS=Bothrops atrox OX=8725 PE=2 SV=1	1.91939	Male	Female	0.923207	166.803	2364.84	1928.06	1000.11	1036.67	12422.8	12699.6	154.909	141.174	817.062	739.26	0	3.6715	3810.2	3098.98	1665.92	1504.41	1832.04	1844.21	1409.83	1428.41	674.623	0	15.2251	69.7378	1626.28	1419.01	1000.11	925.119	4905.87	5081.17	216.682	181.018	603.671
96.95_4326.0901n	0	1	#13874	4	96.954	4326.09	5.6811	LNLNNEAKIESEAHNLPYGRPQVLQNHSKYCLLHQAK	[31] Carbamidomethyl C	A0A1L8D6B7	BATXPDE1 OS=Bothrops atrox OX=8725 PE=2 SV=1	1.13219	Male	Female	0.606886	166.315	2011.17	30.0796	451.315	295.069	6570.43	7082.13	110.028	87.6555	813.165	477.943	176.186	192.282	2066.65	1483.81	816.499	317.503	1556.24	1309.93	1319.03	1116.75	1168.94	0	2724.27	2281.56	1383.07	22.1378	451.315	263.319	2594.71	2833.58	153.903	112.395	600.791
85.26_3228.5016n	0	1	#14037	3	85.2642	3228.5	7.0301	DKCASPSAIQCPAGFEQSPLILFSMDGFR	[3] Carbamidomethyl C|[11] Carbamidomethyl C	A0A1L8D6B7	BATXPDE1 OS=Bothrops atrox OX=8725 PE=2 SV=1	1.06857	Female	Male	0.650866	108.639	2034.2	1516.53	2110.26	1850.78	4257.46	2603.95	134.149	171.441	222.531	157.17	0	0.781882	2364.51	1714.61	1778.57	1595.74	2296.62	2429.34	1491.55	1213.16	1162.42	0	20.5078	24.7903	1398.9	1116.13	2110.26	1651.63	1681.3	1041.85	187.644	219.827	164.413
42.05_1464.6814n	0	1	#16078	2	42.055	1464.68	5.0297	LKTCGTHAKYMR	[4] Carbamidomethyl C	A0A1L8D6B7	BATXPDE1 OS=Bothrops atrox OX=8725 PE=2 SV=1	1.44338	Female	Male	0.439206	83.341	139.278	66.0554	277.463	86.4594	462.421	211.134	219.148	280.938	143.472	53.9207	0	6.88442	339.175	356.706	305.58	90.0721	222.009	322.658	439.952	203.314	142.894	263.001	125.15	0	95.7805	48.6151	277.463	77.1562	182.613	84.4753	306.537	360.229	106.002
23.89_1013.4731n	0	1	#21124	2	23.8871	1013.47	5.4887	WLDLPKDK		A0A1L8D6B7	BATXPDE1 OS=Bothrops atrox OX=8725 PE=2 SV=1	1.96615	Female	Male	0.0216817	130.583	132.825	314.695	322.269	740.311	40.0434	226.237	55.8705	39.5435	38.9772	61.4918	0	0.633054	126.689	510.02	282.941	298.701	179.07	416.06	62.7102	173.161	162.691	531.719	395.648	739.603	91.3423	231.608	322.269	660.652	15.8134	90.5181	78.1499	50.704	28.7975
27.17_1908.9194n	0	1	#23252	3	27.1685	1908.92	5.8149	ALQMADRTLGMLMEGLK	[4] Oxidation M|[13] Oxidation M	A0A1L8D6B7	BATXPDE1 OS=Bothrops atrox OX=8725 PE=2 SV=1	2.13685	Male	Female	0.0998421	152.649	345.75	274.419	566.33	43.0694	3.29138	31.3396	20.0465	0.12178	211.808	135.816	0	815.561	0	265.091	0	0	2.59112	0	0	9.95472	285.126	0	394.864	187.776	237.769	201.965	566.33	38.4351	1.29979	12.5391	28.0405	0.156151	156.49
54.92_1961.0014n	0	1	#24212	3	54.9155	1961	5.9445	IDKVNLMVDQQWMAVR	[7] Oxidation M	A0A1L8D6B7	BATXPDE1 OS=Bothrops atrox OX=8725 PE=2 SV=1	1.72823	Male	Female	0.400531	109.509	59.4932	11.3128	53.5354	75.9874	20.8168	12.5763	29.9501	86.5075	202.557	198.005	8.4182	2.90115	20.9919	32.082	33.5237	38.3362	93.8177	43.0759	26.1392	37.0503	104.829	0	4.67195	6.42939	40.9129	8.32596	53.5354	67.811	8.2207	5.03183	41.8933	110.923	149.655
50.70_2444.2182n	0	1	#25960	3	50.6995	2444.22	6.3334	INGSYPTIFKNYNKSVPFEAR		A0A1L8D6B7	BATXPDE1 OS=Bothrops atrox OX=8725 PE=2 SV=1	12.7697	Male	Female	0.0764286	212.675	367.543	92.3418	94.9487	87.4836	3549.58	6183.69	249.016	93.9866	112.566	45.2477	35.0107	2.86621	252.811	129.599	35.4202	18.1322	148.882	94.2986	27.2928	16.9431	24.4368	0	62.1372	44.7455	252.756	67.9612	94.9487	78.0702	1401.76	2474.11	348.317	120.513	83.1674
81.39_1127.6442n	0	1	#25963	2	81.388	1127.64	0	TFLPIFVNPV		A0A1L8D6B7	BATXPDE1 OS=Bothrops atrox OX=8725 PE=2 SV=1	1.24073	Female	Male	0.943528	86.7239	298.753	359.331	518.62	479.742	600.686	505.262	92.7281	113.523	80.5628	65.5708	0	0	378.717	362.887	446.979	483.917	415.994	449.136	360.657	381.879	581.935	0	0	2.49955	205.45	264.459	518.62	428.121	237.215	202.157	129.705	145.563	59.5223
23.50_1522.9247n	0	1	#27302	2	23.5048	1522.92	0	PYGRPQVLQNHSK		A0A1L8D6B7	BATXPDE1 OS=Bothrops atrox OX=8725 PE=2 SV=1	3.63038	Female	Male	0.0340071	133.774	21.2012	4.05525	89.7868	125.003	0	16.946	58.4622	6.3451	20.0447	19.0904	0	0	0	42.4086	71.1847	55.1895	90.4334	127.536	92.4906	87.9559	258.469	403.176	6.07143	75.4154	14.5799	2.98456	89.7868	111.553	0	6.78014	81.7751	8.13591	14.8096
23.55_1522.7985n	0	1	#27980	2	23.5472	1522.8	0	PYGRPQVLQNHSK		A0A1L8D6B7	BATXPDE1 OS=Bothrops atrox OX=8725 PE=2 SV=1	1.56883	Female	Male	0.273032	82.6477	2.4369	70.927	172.151	171.761	0	36.7583	80.8183	79.1893	89.2526	84.9971	0	56.498	0.00194099	103.958	141.539	15.5946	174.045	215.923	123.716	125.9	71.6434	195.251	62.3406	95.4147	1.67583	52.2004	172.151	153.279	0	14.7071	113.046	101.539	65.9426
23.38_1522.7066n	0	1	#44273	2	23.3773	1522.71	0	PYGRPQVLQNHSK		A0A1L8D6B7	BATXPDE1 OS=Bothrops atrox OX=8725 PE=2 SV=1	5.96296	Female	Male	0.0454321	159.599	0	0	0	25.6339	0	0	24.3037	12.1993	0	0	0	12.7884	3.6867	34.2568	0	54.4187	0	52.5867	0	155.46	1.49495	9.40922	30.1291	105.334	0	0	0	22.8756	0	0	33.9953	15.6423	0
66.71_2475.2565n	0	1	#27929	4	66.7138	2475.26	6.0509	AATYFWPGSEVKINGSYPTIFK		A0A1L8D6B7	BATXPDE1 OS=Bothrops atrox OX=8725 PE=2 SV=1	1.37659	Female	Male	0.971109	77.1995	668.587	756.548	418.014	486.11	460.446	416.151	7.46688	55.0162	182.56	244.147	268.032	91.9526	1199.41	877.404	450.478	434.352	493.88	474.027	72.1073	93.9037	191.878	0	477.489	817.184	459.781	556.8	418.014	433.803	181.833	166.503	10.4444	70.5437	134.881
20.71_1511.6414n	0	1	#28159	2	20.7143	1511.64	6.3974	CKGGTHGYDNEFK	[1] Carbamidomethyl C	A0A1L8D6B7	BATXPDE1 OS=Bothrops atrox OX=8725 PE=2 SV=1	2.29588	Male	Female	0.790786	130.571	426.763	138.228	56.9404	0	445.179	243.154	0	0	280.701	0	0	0	98.9095	189.944	69.7137	31.5071	49.8986	71.826	31.9034	0.423491	0	0	148.807	0.0315625	293.481	101.732	56.9404	0	175.804	97.2865	0	0	207.39
72.29_3239.4457n	0	1	#33860	3	72.2944	3239.45	5.9939	CKGGTHGYDNEFKSMQAIFLAHGPGFNEK	[1] Carbamidomethyl C	A0A1L8D6B7	BATXPDE1 OS=Bothrops atrox OX=8725 PE=2 SV=1	2.50462	Female	Male	0.57461	235.402	292.526	679.282	45.3991	71.3636	0	0	0	0	0	0	0.459213	0	922.627	1707.44	0	31.9151	1.07256	10.5497	0	0	0	0	34.5056	19.4965	201.167	499.934	45.3991	63.6848	0	0	0	0	0
29.47_2399.0353n	0	1	#49527	3	29.4677	2399.04	6.2265	CGEKRIANALCSCSEDCLEK	[1] Carbamidomethyl C|[11] Carbamidomethyl C|[13] Carbamidomethyl C|[17] Carbamidomethyl C	A0A1L8D6B7	BATXPDE1 OS=Bothrops atrox OX=8725 PE=2 SV=1	5.66617	Male	Female	0.0283242	346.41	0	0	0	0	240.734	176.031	412.212	282.385	64.1627	74.3259	0	0	0	0	0	0	0	0	0	0	0	0	220.581	0	0	0	0	0	95.0677	70.4304	576.59	362.084	47.4053
42.25_1292.5949n	0	2	#12212,#196	1,2	42.2462	1292.59	9.7039	EGWYANLGPMR		Q6TGQ8	L-amino-acid oxidase (Fragment) OS=Bothrops moojeni OX=98334 PE=1 SV=1	2.07261	Female	Male	0.0796877	92.6178	8869.07	7743.81	25943.9	22426.7	36555.8	518.026	12240.9	12647.3	6263.45	7287.92	1844.22	980.972	16514.8	13562.5	12595.6	11845.1	19201.7	24156.8	32944.2	34050	53514.4	72670.2	4508.36	1487.1	6099.18	5699.24	25943.9	20013.5	14436.2	207.264	17122.2	16216.8	4627.63
24.76_1136.5351n	0	1	#13740	1	24.7605	1136.54	9.6243	HDDIFAYEK		Q6TGQ8	L-amino-acid oxidase (Fragment) OS=Bothrops moojeni OX=98334 PE=1 SV=1	7.44803	Female	Male	2.26451e-05	233.802	0	0	136.057	148.111	0	0	0	0	0	0	0	0	37.1958	120.481	738.888	567.53	11.0551	6.10055	65.799	73.2567	19.0269	87.7362	158.265	231.158	0	0	136.057	132.174	0	0	0	0	0
24.80_1136.5270n	0	1	#314	2	24.803	1136.53	9.6647	HDDIFAYEK		Q6TGQ8	L-amino-acid oxidase (Fragment) OS=Bothrops moojeni OX=98334 PE=1 SV=1	2.43533	Female	Male	0.00741555	122.939	18350.4	32371.8	28878.5	41043.5	10458.4	10414.4	207.762	149.137	1070.9	464.793	6.11893	597.819	24793.5	40003.4	31898.1	26677.2	10614.2	15559.4	10991.3	24628.2	5131.62	24477.6	58113.2	77833.5	12619.4	23824.8	28878.5	36627.1	4130.11	4166.85	290.612	191.229	791.212
26.25_1051.6179n	0	1	#346	2	26.2525	1051.62	7.9151	FEPPLPPKK		Q6TGQ8	L-amino-acid oxidase (Fragment) OS=Bothrops moojeni OX=98334 PE=1 SV=1	1.44868	Female	Male	0.145695	67.7687	29035.9	33679	25608.6	35952.3	41009.3	32051.4	5863.87	3869.85	10218.1	10024	2052.88	44824.7	24688.3	48742.4	13524.2	8780.64	22956.3	28665	14956.6	17403.8	25935.8	52768.4	64471	74320.1	19967.7	24786.9	25608.6	32083.7	16194.9	12823.9	8202.21	4962.05	7549.44
23.63_1259.5667n	0	1	#400	2	23.6322	1259.57	10.0846	FWEDDGIHGGK		Q6TGQ8	L-amino-acid oxidase (Fragment) OS=Bothrops moojeni OX=98334 PE=1 SV=1	1.4124	Female	Male	0.20541	80.6645	15870.4	30093.3	9440.37	16440.7	20504.1	33806.7	3055.21	1656.56	5068.54	8463.76	0	18749.8	15875.2	33620.9	9574.35	11415.9	11484.2	21913.1	6441.1	11207.6	3987.69	17057.4	34349.9	53504.8	10913.9	22147.9	9440.37	14671.6	8097.2	13526.2	4273.54	2124.1	3744.8
23.63_1259.5681n	0	1	#888	3	23.6322	1259.57	10.0846	FWEDDGIHGGK		Q6TGQ8	L-amino-acid oxidase (Fragment) OS=Bothrops moojeni OX=98334 PE=1 SV=1	1.80677	Female	Male	0.0211765	118.073	10100.5	22014.5	6666.2	11872.7	10833.7	17792.1	50.2538	51.8615	29.3225	64.9516	0	231.729	8381.77	21809.9	5088.29	5766.04	6235.51	12520.1	3661.27	7300.71	671.965	10438.8	22452.5	39686.6	6946.04	16202.1	6666.2	10595.2	4278.3	7118.69	70.2935	66.4986	21.6643
22.38_1112.4876n	1	1	#576	2	22.3762	1112.49	0	WEDDGIHGGK		Q6TGQ8	L-amino-acid oxidase (Fragment) OS=Bothrops moojeni OX=98334 PE=1 SV=1	1.26494	Male	Female	0.157791	156.438	2739.77	2185.69	6154.2	15170.8	12516.7	30939.3	204.944	414.491	491.894	605.527	0	424.78	2479.79	1480.37	2149.47	2613.56	5846.76	7414.92	2494.86	8866.96	2144.18	16099.8	2284.05	2924.74	1884.12	1608.61	6154.2	13538.4	4942.93	12378.9	286.67	531.474	363.427
23.63_1112.5368n	1	1	#1258	2	23.6322	1112.54	0	WEDDGIHGGK		Q6TGQ8	L-amino-acid oxidase (Fragment) OS=Bothrops moojeni OX=98334 PE=1 SV=1	1.14877	Female	Male	0.176744	121.556	8852.74	23305.5	4357	7919.47	10712.8	31690.6	473.295	596.737	2054.39	3742.37	0	3482	3591.06	16059.3	6344.89	7762.22	4232.72	13517.7	1916.02	4380.89	4228.16	11682.8	11221.8	26708.3	6087.95	17152.3	4357	7067.32	4230.55	12679.5	662.03	765.156	1517.85
22.46_1387.7316n	0	2	#1289,#589	2,3	22.4612	1387.73	9.5967	KFWEDDGIHGGK		Q6TGQ8	L-amino-acid oxidase (Fragment) OS=Bothrops moojeni OX=98334 PE=1 SV=1	1.49168	Female	Male	0.039853	110.244	33601.3	42735.4	23287.5	25208.1	34923.4	51636.5	2.54361	303.729	473.296	757.52	0	434.109	25378.4	35880.2	12110.8	12776.6	28134.6	35017.8	14853.6	17759.2	1182.83	12639.7	58104.8	64431	23107.3	31452.2	23287.5	22495.6	13791.5	20659.9	3.55792	389.452	349.686
22.38_1387.6986n	0	1	#1187	2	22.3762	1387.7	9.5967	KFWEDDGIHGGK		Q6TGQ8	L-amino-acid oxidase (Fragment) OS=Bothrops moojeni OX=98334 PE=1 SV=1	1.39012	Female	Male	0.170112	101.144	13533	14704.2	8156.79	8454.05	3730.62	17323.1	65.8533	97.2533	873.515	693.417	0	7221.82	1674.61	11859.5	7326.31	6967.55	9925.96	14012.8	6307.44	3145.84	193.563	1016.51	20579.8	21045.6	9306.54	10821.9	8156.79	7544.38	1473.25	6931.01	92.1136	124.702	645.38
46.74_1663.8296n	0	2	#5095,#611	2,3	46.7384	1663.83	7.375	NEKEGWYANLGPMR		Q6TGQ8	L-amino-acid oxidase (Fragment) OS=Bothrops moojeni OX=98334 PE=1 SV=1	1.24294	Female	Male	0.137112	82.26	77806.4	69012.3	73086.5	80290	73868.3	99190.6	7004.76	9041.36	11551.6	10900.3	8483.31	14123	56969.4	49221	51700.2	49749.4	61736.2	63981.5	57412.2	62595.9	64775.8	6315.05	66794.5	72924.7	53506.7	50791.3	73086.5	71650.6	29171.1	39686.5	9798.05	11593.1	8534.66
35.05_1663.8322n	0	2	#21578,#16116	2,3	35.0485	1663.83	8.2001	NEKEGWYANLGPMR		Q6TGQ8	L-amino-acid oxidase (Fragment) OS=Bothrops moojeni OX=98334 PE=1 SV=1	35.0082	Male	Female	0.149885	251.073	0	0	0	0	10301.6	36.5481	1949.63	1854.61	29.7821	1009.66	20.2468	0	10.2394	31.3948	0	1.3725	13.5451	0	58.6247	319.066	0	0	0	0	0	0	0	0	4068.16	14.623	2727.08	2378.05	22.004
38.16_1164.6916n	0	2	#617,#17771	2,3	38.1573	1164.69	8.8524	IKFEPPLPPK		Q6TGQ8	L-amino-acid oxidase (Fragment) OS=Bothrops moojeni OX=98334 PE=1 SV=1	57.1885	Male	Female	0.809715	336.539	6.11205	0.455952	21.7572	7.06257	1170.74	47542.5	55.6657	14.0302	0	0	12.6225	0	115.222	0	55.5687	189.964	240.872	78.1423	170.259	1.66982	0.117018	0.343772	0	1.70177	4.2032	0.335569	21.7572	6.30262	462.333	19021.9	77.8635	17.99	0
34.09_1164.7191n	0	1	#73923	1	34.09	1164.72	8.3618	IKFEPPLPPK		Q6TGQ8	L-amino-acid oxidase (Fragment) OS=Bothrops moojeni OX=98334 PE=1 SV=1	11.7555	Female	Male	0.281174	310.529	0	0	8.1837	0	0	0	0	0.909682	0	0	0	0	0	0	24.1397	78.2592	0	0	0	0	4.49814	0	0	0	0	0	8.1837	0	0	0	0	1.16643	0
35.22_1164.7301n	0	1	#817	2	35.2184	1164.73	8.885	IKFEPPLPPK		Q6TGQ8	L-amino-acid oxidase (Fragment) OS=Bothrops moojeni OX=98334 PE=1 SV=1	2.91712	Male	Female	0.183676	293.664	2304.46	1827.57	5360.73	6119.46	171216	2182.54	1751.19	2974.38	524.726	585.657	4277.02	2.8355	5100.21	4955.11	4410.19	8184.65	15407.3	9262.16	3875.67	2867.01	2573.63	5253.38	3643.34	2728.94	1584.76	1345.05	5360.73	5460.99	67614.6	873.241	2449.52	3813.85	387.683
64.18_2499.2563n	0	2	#9087,#636	2,3	64.1811	2499.26	8.9752	FDEIVGGMDKLPTSMYQAIQEK		Q6TGQ8	L-amino-acid oxidase (Fragment) OS=Bothrops moojeni OX=98334 PE=1 SV=1	1.01879	Male	Female	0.370608	48.7304	45160.5	38128	44244	46018.6	110609	92665.1	37028.3	52328.3	50640.1	45672.8	40362.7	40503.6	43329.3	33858.7	36472.4	35264.3	75554.7	67974.8	87389.2	90862.7	49309.9	0	54991.3	56486.2	31056.5	28061.3	44244	41066.9	43680.5	37075.6	51794.1	67097.1	37414.5
42.10_2131.0579n	0	1	#653	4	42.0975	2131.06	8.388	NEKEGWYANLGPMRLPEK		Q6TGQ8	L-amino-acid oxidase (Fragment) OS=Bothrops moojeni OX=98334 PE=1 SV=1	1.92624	Female	Male	0.0248505	71.271	17393.2	14669.7	43133.3	40373.1	19641.5	17114.3	11256.7	9650.84	14749.3	20130.6	4611.04	5651.28	20999.8	18053.8	24100.6	21325.5	24182.3	26917.1	91188.8	61154.7	66372	41620.9	12666.7	12059.5	11961.1	10796.5	43133.3	36028.9	7756.56	6847.5	15745.5	12374.6	10897.2
26.38_1951.9216n	0	2	#3110,#667	2,3	26.3799	1951.92	0	WEDDGIHGGKSTTDLPSR		Q6TGQ8	L-amino-acid oxidase (Fragment) OS=Bothrops moojeni OX=98334 PE=1 SV=1	1.32682	Female	Male	0.690044	126.357	33845.4	30319.9	12350	8547	17644.1	8875.68	5630.79	2497.67	1645.85	1406.23	626.452	24377.5	22269.3	31778.8	7127.67	2838.86	7649.47	6556.8	4415.23	25.3887	1204.4	815.245	56424.1	54953.9	23275.2	22314.7	12350	7627.33	6967.8	3551.19	7876.18	3202.59	1216.01
48.61_1759.8671n	0	1	#701	3	48.6127	1759.87	9.1232	EGWYANLGPMRLPEK		Q6TGQ8	L-amino-acid oxidase (Fragment) OS=Bothrops moojeni OX=98334 PE=1 SV=1	3.07758	Female	Male	0.806478	168.731	8492.77	5544.34	19936.5	20907.2	10323.9	7328.73	1229.59	1589.06	3348.14	2370.05	1020.82	1298.58	5259.72	3859.1	12090.1	14584.4	13385.8	6791.11	23495.4	34131.5	131925	0	4347.29	6768.97	5840.4	4080.49	19936.5	18657.5	4076.97	2932.25	1719.91	2037.55	2473.71
49.40_1759.8637n	1	1	#902	3	49.4012	1759.86	8.6093	EGWYANLGPMRLPEK		Q6TGQ8	L-amino-acid oxidase (Fragment) OS=Bothrops moojeni OX=98334 PE=1 SV=1	1.39013	Female	Male	0.546353	89.5778	46739.8	43333.4	69961.6	75586	68071.5	63880.9	26567.3	26722.8	30361.3	28214.1	10824.4	13074.8	37269	33216.6	43076.5	35408.2	49875.5	57297.9	104819	103454	191841	0	21867.5	21581.3	32142.5	31892.2	69961.6	67452.8	26881.9	25558.9	37161.5	34265	22431.9
51.45_1759.6733n	0	1	#3655	3	51.4455	1759.67	9.1232	EGWYANLGPMRLPEK		Q6TGQ8	L-amino-acid oxidase (Fragment) OS=Bothrops moojeni OX=98334 PE=1 SV=1	1.11793	Male	Female	0.20489	106.843	11799	11726.5	20048.4	22906.2	21516.7	17922.7	19584.3	19168.1	27317	25779.4	14537	15377.8	10418.6	7701.31	10921.7	10644.8	15117.5	17005.3	22624.9	31249.1	67947.1	0	5003.97	5031.24	8114.09	8630.38	20048.4	20441.5	8497.12	7170.93	27393.9	24578	20182.7
42.95_1745.8568n	0	2	#6972,#758	2,3	42.9471	1745.86	7.2982	EEIQAICRPSMIQR	[7] Carbamidomethyl C|[11] Oxidation M	Q6TGQ8	L-amino-acid oxidase (Fragment) OS=Bothrops moojeni OX=98334 PE=1 SV=1	1.00062	Male	Female	0.803475	41.9778	43100.9	34201.2	32021.6	35040.5	42410.3	40232.8	20726.2	18413	24143.1	23077.5	9279.4	11331.2	45421.8	38014	30638	28090.1	26674.1	24083.9	38521.9	30490.2	22336	19969.3	15813.6	13716.5	29640.1	25171.2	32021.6	31270	16748.1	16097.3	28991.1	23609.8	17837.7
24.17_1745.9148n	0	1	#12547	3	24.1658	1745.91	6.552	EEIQAICRPSMIQR	[7] Carbamidomethyl C|[11] Oxidation M	Q6TGQ8	L-amino-acid oxidase (Fragment) OS=Bothrops moojeni OX=98334 PE=1 SV=1	1.39372	Female	Male	0.0766144	88.116	95.1545	154.933	232.266	179.786	20.1711	286.973	102.865	4.64204	24.4161	197.397	0	34.3088	59.8719	135.106	144.481	158.256	73.9455	172.775	359.986	131.016	97.5754	140.927	97.7837	285.98	65.4369	114.027	232.266	160.441	7.96573	114.819	143.885	5.95218	18.0394
48.49_1741.8621n	0	1	#762	3	48.4853	1741.86	0	EGWYANLGPMRLPEK	[C-term] Dehydrated	Q6TGQ8	L-amino-acid oxidase (Fragment) OS=Bothrops moojeni OX=98334 PE=1 SV=1	1.09023	Male	Female	0.495136	59.6041	180249	152328	68903.3	69055.7	74866.6	73268	26677.7	23569.4	49031.4	46646.2	85873.2	93309.5	128492	106962	40799.2	35214.1	52252.1	50509.2	46555.4	49701.8	102312	1851.48	129630	121393	123956	112109	68903.3	61625.1	29565.4	29314.7	37315.9	30221.6	36225.9
63.67_2655.3739n	0	1	#868	4	63.6688	2655.37	8.9537	RFDEIVGGMDKLPTSMYQAIQEK		Q6TGQ8	L-amino-acid oxidase (Fragment) OS=Bothrops moojeni OX=98334 PE=1 SV=1	1.1317	Female	Male	0.478003	42.0397	72999.9	76381.7	86260.8	94126.8	104245	120403	31434.2	69229.6	31053.4	31113.9	60215.3	84978.2	74010.4	61524.2	78508.2	67122.3	98439.4	104575	123210	119851	51897	0	92627.8	104264	50201.4	56215	86260.8	83998.6	41167.3	48173.6	43969.2	88768.6	22943.2
24.04_1896.8521n	0	2	#4873,#880	2,3	24.0383	1896.85	4.6065	SVHYRSGTKIFLTCTK	[14] Carbamidomethyl C	Q6TGQ8	L-amino-acid oxidase (Fragment) OS=Bothrops moojeni OX=98334 PE=1 SV=1	1.32189	Male	Female	0.412025	92.7175	23331.2	29011.3	17779.8	20823.3	46655.1	53683	8058.79	2749.18	8773.49	12143.2	0.432899	1237.85	18083.2	26278	12019.9	9465.9	19916.9	21810.4	17042	19484.7	3347.16	6982.85	7666.16	7544.11	16044.6	21351.6	17779.8	18582.6	18424.4	21478.7	11272.4	3525.1	6482.12
42.18_1896.8863n	0	1	#2739	3	42.1824	1896.89	6.6568	SVHYRSGTKIFLTCTK	[14] Carbamidomethyl C	Q6TGQ8	L-amino-acid oxidase (Fragment) OS=Bothrops moojeni OX=98334 PE=1 SV=1	1.64309	Male	Female	0.490637	79.5942	3827.07	2809.96	13361.2	11507.8	31015.8	47696.6	26989.3	25120	18875.9	23198.1	4880.68	1459.15	8708.8	6123.4	11270.7	10997.9	15665.7	13912.7	19269.4	11801.8	13135.5	13741.3	1618.59	2013.63	2631.84	2068.06	13361.2	10269.5	12248.4	19083.6	37751.8	32209.7	13946.1
28.12_1292.7889n	0	2	#1770,#944	2,3	28.1151	1292.79	9.4419	IKFEPPLPPKK		Q6TGQ8	L-amino-acid oxidase (Fragment) OS=Bothrops moojeni OX=98334 PE=1 SV=1	1.10449	Male	Female	0.251823	108.06	40099.8	40381.4	46297.7	20101.7	70062.5	50342.9	6689.18	7046.78	22323.4	19114.7	11023.9	28906.8	32657	36148.2	10491.7	1212.69	20936.5	19384.6	14293.9	9453.56	16218	0	102654	64655.8	27576.3	29719.7	46297.7	17938.7	27668.2	20142.3	9356.61	9035.62	16493.2
24.68_1351.6648n	0	1	#1012	2	24.6756	1351.66	9.5923	SAGQLYEESLQK		Q6TGQ8	L-amino-acid oxidase (Fragment) OS=Bothrops moojeni OX=98334 PE=1 SV=1	1.06365	Male	Female	0.520216	85.4155	10781.6	17961.3	5431.32	8642.13	14110.5	18551.1	2903.87	1154.47	2990.18	2873.78	69.7372	22609.4	7440.62	10710.4	2379.22	2390.45	6120.34	8779.24	3883.29	4835.68	2952.83	11772.1	15721.7	24626.1	7414.4	13219	5431.32	7712.22	5572.34	7422.37	4061.84	1480.3	2209.23
24.55_1351.5821n	0	1	#3186	2	24.5481	1351.58	4.906	SAGQLYEESLQK		Q6TGQ8	L-amino-acid oxidase (Fragment) OS=Bothrops moojeni OX=98334 PE=1 SV=1	2.69873	Male	Female	0.305857	188.812	44.367	1299.18	37.7753	1429.92	118.574	1238.36	972.171	623.821	352.685	1412.64	0	5073.67	251.505	314.733	40.9268	177.592	66.4574	400.012	10.0849	596.581	3.56566	50.8746	106.918	2650.78	30.5108	956.16	37.7753	1276.05	46.8256	495.47	1359.84	799.885	260.575
29.38_1320.7958n	0	1	#1335	3	29.3827	1320.8	9.5438	RIKFEPPLPPK		Q6TGQ8	L-amino-acid oxidase (Fragment) OS=Bothrops moojeni OX=98334 PE=1 SV=1	1.0283	Male	Female	0.696252	131.535	3966.53	13096.5	20584	9130.4	23364.3	17138.4	649.015	59.759	306.548	207.362	206.655	117.339	2859.87	6215.67	4417.03	1396.27	5659.09	6806.99	6195.69	1538.64	3901.02	0	35579	11812.6	2727.75	9638.69	20584	8147.95	9226.72	6857.15	907.823	76.625	226.487
29.38_1320.7695n	0	1	#9104	2	29.3827	1320.77	9.5438	RIKFEPPLPPK		Q6TGQ8	L-amino-acid oxidase (Fragment) OS=Bothrops moojeni OX=98334 PE=1 SV=1	2.05308	Male	Female	0.067472	113.102	508.808	2082.95	2615.29	1223.07	7317.79	4711.58	853.304	1199.37	3148.36	2814.09	549.056	4093.6	661.444	1128.03	1299.85	581.353	1738.93	1491.08	914.536	38.6271	336.321	0	5405.41	1560.83	349.903	1533	2615.29	1091.46	2889.85	1885.12	1193.58	1537.87	2326.1
30.72_1995.0808n	0	2	#24407,#1466	2,3	30.7235	1995.08	7.1036	IQQDVKEVTVTYQTSEK		Q6TGQ8	L-amino-acid oxidase (Fragment) OS=Bothrops moojeni OX=98334 PE=1 SV=1	2.59843	Male	Female	0.0152178	320.618	900.194	623.676	6430.22	2.89282	42305.2	30787.7	204.422	1956.8	5868.21	4291.53	1063.35	1701.09	399.642	642.742	6.2107	167.394	0	7.48638	379.402	9.57927	207.27	715.871	34461.8	0	619.055	459.009	6430.22	2.58154	16706.6	12318.2	285.939	2509.07	4335.62
25.34_471.2475n	0	1	#1598	1	25.3366	471.248	0	LPSR		Q6TGQ8	L-amino-acid oxidase (Fragment) OS=Bothrops moojeni OX=98334 PE=1 SV=1	2.05748	Female	Male	0.0117207	140.91	714.404	1335.98	2661.92	6946.65	4849.01	7431.04	98.7962	3.47736	8.07393	13.6158	0	26.9429	388.019	1866.11	1251.38	1048.21	1927.95	3649.55	6297.28	13076.2	3657.36	12509.4	1211.53	2681.55	491.289	983.246	2661.92	6199.17	1914.91	2973.18	138.193	4.4588	5.96527
29.21_1729.8701n	0	1	#1660	3	29.2128	1729.87	9.2394	EEIQAICRPSMIQR	[7] Carbamidomethyl C	Q6TGQ8	L-amino-acid oxidase (Fragment) OS=Bothrops moojeni OX=98334 PE=1 SV=1	1.23499	Male	Female	0.410922	127.386	6447.44	14077.1	13031.9	4913.74	37924.9	29992.2	691.438	1333.87	2464.54	2125.12	877.868	2127.57	8332.5	8407.82	2525.67	27.0315	8049.41	9126.98	12008.8	794.079	4603.39	0	27224.5	12834.3	4433.85	10360.4	13031.9	4385.02	14976.8	12000	967.162	1710.33	1820.88
25.34_881.4848n	0	1	#11103	1	25.3366	881.485	9.4246	IFLTCTK	[5] Carbamidomethyl C	Q6TGQ8	L-amino-acid oxidase (Fragment) OS=Bothrops moojeni OX=98334 PE=1 SV=1	1.17681	Male	Female	0.176458	164.183	14.8617	311.55	88.9042	0	78.5838	930.178	0	0	180.748	0	0	886.897	37.65	390.825	263.917	3.85365	137.933	496.211	48.6831	6.72529	57.153	5.47558	123.638	545.285	10.2202	229.292	88.9042	0	31.0333	372.167	0	0	133.542
25.42_881.4509n	0	1	#2676	2	25.4215	881.451	9.4246	IFLTCTK	[5] Carbamidomethyl C	Q6TGQ8	L-amino-acid oxidase (Fragment) OS=Bothrops moojeni OX=98334 PE=1 SV=1	2.79234	Female	Male	0.00461077	145.387	192.025	2009.07	918.962	2018.31	341.391	2836.5	0	0	18.8425	4.78856	0	31.3602	227.966	4249.6	952.729	887.647	835.382	2810.98	965.432	3790.32	506.106	4063.56	359.882	3725.8	132.054	1478.63	918.962	1801.14	134.818	1134.89	0	0	13.9214
26.04_881.4184n	0	1	#1835	2	26.0401	881.418	8.9179	IFLTCTK	[5] Carbamidomethyl C	Q6TGQ8	L-amino-acid oxidase (Fragment) OS=Bothrops moojeni OX=98334 PE=1 SV=1	2.0379	Female	Male	0.0576182	113.803	6198.23	7660.26	3237.25	3237.25	6932.22	6004.99	2.92192	3.00376	15.2714	10.3554	0	3.25273	6390.84	13647.9	2570.72	967.916	6466.99	9242.29	1816.61	0	2877.93	3314.56	9424.84	11151.7	4262.47	5637.75	3237.25	2888.91	2737.58	2402.62	4.0871	3.85153	11.283
24.80_881.4928n	0	2	#15019,#4271	1,2	24.803	881.493	8.8542	IFLTCTK	[5] Carbamidomethyl C	Q6TGQ8	L-amino-acid oxidase (Fragment) OS=Bothrops moojeni OX=98334 PE=1 SV=1	1.072	Male	Female	0.17003	203.023	104.646	125.524	204.662	3292.12	994.852	199.056	182.68	0	9.65327	407.295	0	0	124.521	178.95	137.767	201.774	425.288	238.67	127.201	1584.95	80.2589	1985.08	26.6779	38.6024	71.9644	92.3828	204.662	2937.88	392.874	79.6431	255.527	0	7.13214
23.63_926.4426n	0	1	#2060	2	23.6322	926.443	0	EDDGIHGGK		Q6TGQ8	L-amino-acid oxidase (Fragment) OS=Bothrops moojeni OX=98334 PE=1 SV=1	1.64813	Female	Male	0.0356667	104.935	6458.58	11924.6	4933.52	7432.06	7041.01	10462.9	119.647	126.701	201.54	294.266	0	1357.07	4607.5	11753.9	6276.06	5136.39	4925.66	8368.64	1781.24	3022.79	3702.92	8671.96	9359.68	15379.8	4441.51	8776.22	4933.52	6632.36	2780.55	4186.23	167.358	162.461	148.904
25.59_2245.1242n	0	1	#28161	3	25.5915	2245.12	6.931	KFWEDDGIHGGKSTTDLPSR		Q6TGQ8	L-amino-acid oxidase (Fragment) OS=Bothrops moojeni OX=98334 PE=1 SV=1	2.84892	Female	Male	0.383232	188.893	2.45355	2.70704	0.000189331	0.0302665	60.1909	45.1899	9.45041	4.00712	54.195	62.5295	0	0.000668323	8.57748	21.1291	4.61168	51.0231	8.3378	19.4892	0.696589	0	245.209	322.009	0.940484	3.86575	1.68728	1.99231	0.000189331	0.0270098	23.7698	18.0806	13.2189	5.13806	40.0409
25.63_2245.1302n	0	1	#2304	4	25.6339	2245.13	7.4498	KFWEDDGIHGGKSTTDLPSR		Q6TGQ8	L-amino-acid oxidase (Fragment) OS=Bothrops moojeni OX=98334 PE=1 SV=1	2.66924	Female	Male	0.00464903	126.872	1681.56	2039.99	3395.25	4779.97	1397.86	1214.62	22.625	24.2859	60.5762	71.3387	0	49.5825	1534.35	2634.52	1666.14	1793.33	2507.74	2634.6	3985.32	1947.11	7823.72	9083.98	1973.6	1753.95	1156.4	1501.38	3395.25	4265.63	552.023	485.973	31.6471	31.1403	44.7555
28.08_468.3073n	0	1	#2431	1	28.0845	468.307	0	PPKK		Q6TGQ8	L-amino-acid oxidase (Fragment) OS=Bothrops moojeni OX=98334 PE=1 SV=1	1.31287	Female	Male	0.0968904	114.198	5040.86	4695.79	6674.35	2306.73	7016.01	4931.92	0.571999	1.57857	2.21609	2.10852	0	6.09773	3738	4323.8	1024.61	137.32	2475.68	2152.32	1768.17	1184.84	2284.76	0	13601.4	7585.66	3466.55	3455.98	6674.35	2058.52	2770.67	1973.28	0.800095	2.0241	1.63731
58.39_1776.8689n	0	2	#3129,#2520	2,3	58.3882	1776.87	0	RFDEIVGGMDKLPTSM		Q6TGQ8	L-amino-acid oxidase (Fragment) OS=Bothrops moojeni OX=98334 PE=1 SV=1	1.00369	Female	Male	0.506022	57.5566	57523.7	47951.7	39972.4	42777	38864.4	33467.5	4388.18	4446.26	13743.6	13712.9	29980.5	33346.4	47510.8	43283.3	33844.5	30403.5	35545.4	35337.1	13245.2	13801.5	19114.3	0	42753.8	46663.8	39558.5	35291.2	39972.4	38174.1	15347.8	13390.5	6138.05	5701.15	10154.2
23.50_2251.3602n	0	1	#2919	4	23.5048	2251.36	5.6771	IFLTCTKKFWEDDGIHGGK	[5] Carbamidomethyl C	Q6TGQ8	L-amino-acid oxidase (Fragment) OS=Bothrops moojeni OX=98334 PE=1 SV=1	5.67889	Female	Male	0.292515	196.441	55.1644	82.3653	725.003	520.66	64.171	109.109	61.3943	212.67	142.348	122.146	0	186.372	8.44089	137.881	96.4654	78.0568	278.312	146.586	497.23	556.697	4264	6674.72	10.5782	206.86	37.936	60.6187	725.003	464.636	25.3416	43.655	85.8765	272.693	105.171
31.51_2339.2977n	0	1	#11660	4	31.5121	2339.3	5.8163	VGEVNKDPGVLEYPVKPSEVGK		Q6TGQ8	L-amino-acid oxidase (Fragment) OS=Bothrops moojeni OX=98334 PE=1 SV=1	7.09163	Female	Male	0.301811	248.767	15.2448	27.5169	3.50074	0	0	226.154	23.5956	23.4571	15.7629	0	36.3363	0.0100753	0	0	0	3.03448	0	0	0	0	870.332	1761.74	0	0	10.4837	20.2517	3.50074	0	0	90.4851	33.0048	30.0775	11.6461
32.22_2339.2809n	0	1	#8356	4	32.2156	2339.28	7.8642	VGEVNKDPGVLEYPVKPSEVGK		Q6TGQ8	L-amino-acid oxidase (Fragment) OS=Bothrops moojeni OX=98334 PE=1 SV=1	2.25773	Male	Female	0.771451	320.002	0	45.8584	6.52567	21.9889	4489.56	0	35.9517	125.518	0.0816328	1.92558	101.82	0	0	0	0	425.667	5.18574	6.77379	102.317	97.9632	102.803	97.6719	1300.59	0	0	33.7506	6.52567	19.6228	1772.96	0	50.2881	160.944	0.0603128
32.56_2339.2340n	0	1	#3361	3	32.5554	2339.23	6.9014	VGEVNKDPGVLEYPVKPSEVGK		Q6TGQ8	L-amino-acid oxidase (Fragment) OS=Bothrops moojeni OX=98334 PE=1 SV=1	13.8977	Male	Female	0.107425	179.585	0	23.7129	0	5.39486	1936.3	152.593	6521.4	5086.33	130.539	70.9789	12041	31.9934	2.54799	0	0	221.485	0.274943	5.13082	19.3502	10.0895	523.016	889.377	199.559	0	0	17.4521	0	4.81436	764.658	61.0527	9121.93	6521.87	96.4461
33.85_2339.3281n	0	1	#14933	4	33.8538	2339.33	6.9014	VGEVNKDPGVLEYPVKPSEVGK		Q6TGQ8	L-amino-acid oxidase (Fragment) OS=Bothrops moojeni OX=98334 PE=1 SV=1	63.6806	Male	Female	0.0892449	307.448	0	133.304	0	0	4170.78	283.826	8.49799	17.7534	26.7318	0.988964	18.8545	0	3.41729	20.4927	0	0	20.6044	0	2.21166	0	0	26.4632	0	0	0	98.1086	0	0	1647.07	113.56	11.8867	22.764	19.7503
52.11_2269.9964n	0	1	#3404	2	52.1065	2270	6.522	IYFAGEYTAQAHGWIDSTIK		Q6TGQ8	L-amino-acid oxidase (Fragment) OS=Bothrops moojeni OX=98334 PE=1 SV=1	3.62806	Female	Male	0.169596	151.651	3445.7	3108.9	2551.98	2641.35	13982.4	13671.7	56.0145	111.351	129.629	158.632	153.05	140.012	5483.49	4669.02	11668.8	11286.7	3868.34	3857.21	2402.16	2465.03	5071.2	0	46742.5	48154.5	2369.57	2288.07	2551.98	2357.13	5521.74	5470.1	78.3513	142.778	95.7737
104.05_2270.0896n	0	1	#9240	3	104.045	2270.09	8.048	IYFAGEYTAQAHGWIDSTIK		Q6TGQ8	L-amino-acid oxidase (Fragment) OS=Bothrops moojeni OX=98334 PE=1 SV=1	1.243	Male	Female	0.3687	84.6569	16017	16224.4	8002.25	10083.3	18392.1	20577.6	4288.85	4615.29	1479.63	1121.62	15175.7	22763.4	5580.96	7351.91	7287.39	8185.24	8295.8	9147.97	6795.45	8223.81	1831	0	19519.3	29398.9	11014.7	11940.8	8002.25	8998.34	7263.19	8233.18	5999.11	5917.89	1093.19
74.17_2270.1357n	0	1	#34205	3	74.1689	2270.14	6.4506	IYFAGEYTAQAHGWIDSTIK		Q6TGQ8	L-amino-acid oxidase (Fragment) OS=Bothrops moojeni OX=98334 PE=1 SV=1	1.22092	Female	Male	0.929617	76.7792	645.405	624.085	186.18	199.727	768.338	572.828	185.288	126.663	5.11949	21.7432	351.19	511.309	898.965	783.681	513.353	451.964	197.807	285.887	120.954	105.477	201.309	0	597.558	968.306	443.839	459.31	186.18	178.236	303.422	229.19	259.175	162.412	3.78244
104.41_2270.2048n	0	1	#12226	4	104.409	2270.2	6.7289	IYFAGEYTAQAHGWIDSTIK		Q6TGQ8	L-amino-acid oxidase (Fragment) OS=Bothrops moojeni OX=98334 PE=1 SV=1	1.39341	Female	Male	0.985536	102.449	3371	3678.81	7478.51	10142.4	2516.62	1918.79	528.419	687.233	1707.07	1621.9	632.685	778.819	2010.48	2630.48	6320.21	7071.8	3965.7	3981.05	2558.3	3386.07	10104	0	3765.43	3062.49	2318.2	2707.51	7478.51	9051.06	993.833	767.714	739.136	881.194	1261.24
41.99_2147.0449n	0	1	#3512	4	41.9887	2147.04	7.054	NEKEGWYANLGPMRLPEK	[13] Oxidation M	Q6TGQ8	L-amino-acid oxidase (Fragment) OS=Bothrops moojeni OX=98334 PE=1 SV=1	4.18928	Female	Male	0.0106943	168.798	246.077	123.961	1204.48	533.683	218.373	100.592	28.0983	14.1333	5.43781	0	18.1802	0	613.029	421.328	658.689	421.028	588.491	604.102	2952.98	1236.13	1194.05	1667.71	83.4768	2.92688	169.225	91.2322	1204.48	476.258	86.2373	40.2472	39.3031	18.1222	4.01762
35.77_1407.7604n	0	1	#60034	2	35.7707	1407.76	7.6759	LPTSMYQAIQEK		Q6TGQ8	L-amino-acid oxidase (Fragment) OS=Bothrops moojeni OX=98334 PE=1 SV=1	Infinity	Male	Female	0.0397277	320.059	0	0	0	0	2530.79	0	22.7889	117.626	0	0	52.2183	0	0	0	0	0	0	0	0	0	0	0	0	0	0	0	0	0	999.428	0	31.8764	150.824	0
38.94_1407.6829n	0	1	#45931	2	38.9433	1407.68	7.2591	LPTSMYQAIQEK		Q6TGQ8	L-amino-acid oxidase (Fragment) OS=Bothrops moojeni OX=98334 PE=1 SV=1	3.71915	Male	Female	0.697409	311.759	0	0	0.100791	0	6.7341	1288.95	53.5911	66.7574	0	0	5.43583	0	96.9383	0	0	29.2688	74.2829	26.4301	138.168	0	17.1412	0	0	0	0	0	0.100791	0	2.65935	515.712	74.9615	85.5987	0
49.57_1407.6198n	0	1	#3931	3	49.5712	1407.62	6.0741	LPTSMYQAIQEK		Q6TGQ8	L-amino-acid oxidase (Fragment) OS=Bothrops moojeni OX=98334 PE=1 SV=1	1.2966	Female	Male	0.473645	142.816	14718.5	11393.4	1773.96	1665.49	20776.6	20019.2	0	0	15.1145	10.7862	5.46683	9.08585	15316.4	11189.3	1267.18	910.789	6038.07	5512.31	0	0	4508.76	0	23362.7	23159	10121.8	8385.27	1773.96	1486.28	8204.82	8009.75	0	0	11.1671
50.10_1407.6186n	0	1	#12480	2	50.1047	1407.62	6.5196	LPTSMYQAIQEK		Q6TGQ8	L-amino-acid oxidase (Fragment) OS=Bothrops moojeni OX=98334 PE=1 SV=1	1.06576	Female	Male	0.500972	71.6975	1211.5	1579.3	664.216	813.946	2118.71	2528.33	204.974	180.32	1392.08	1296.67	1024.21	1087.84	1932.34	1443.54	526.33	465.071	1641.25	1860.08	346.279	380.361	1264.93	0	2541.3	2627.96	833.14	1162.32	664.216	726.363	836.694	1011.59	286.712	231.213	1028.51
22.50_1292.6415n	0	2	#5749,#3988	2,3	22.5037	1292.64	9.102	HDDIFAYEKR		Q6TGQ8	L-amino-acid oxidase (Fragment) OS=Bothrops moojeni OX=98334 PE=1 SV=1	2.54833	Female	Male	0.0370681	112.311	1336.33	1439.42	2144.48	2337.64	547.407	937.914	33.0025	26.4642	161.414	142.908	0	76.5756	813.857	2456.92	3512.96	3718.31	1088.48	2307.2	1201.75	1254.33	29.8113	325.903	2803.72	3889.49	918.982	1059.38	2144.48	2086.1	216.175	375.262	46.1628	33.9333	119.258
22.67_1292.5389n	0	1	#6080	3	22.6736	1292.54	9.102	HDDIFAYEKR		Q6TGQ8	L-amino-acid oxidase (Fragment) OS=Bothrops moojeni OX=98334 PE=1 SV=1	6.14177	Female	Male	0.442056	200.758	275.122	25.8013	3.81693	35.5253	150.059	177.836	1.71722	27.7494	5.945	6.46858	0	0	1937.67	60.1251	11.8751	249.4	0	40.2347	5.89028	1898.27	0.850729	0.000204174	46.6109	109.985	189.199	18.9891	3.81693	31.7027	59.2595	71.1526	2.40199	35.5813	4.39235
25.59_1173.5884n	0	1	#4080	2	25.5915	1173.59	6.6928	NGLSTTSNPKR		Q6TGQ8	L-amino-acid oxidase (Fragment) OS=Bothrops moojeni OX=98334 PE=1 SV=1	1.68716	Female	Male	0.127461	52.6561	3494.41	5432.77	4870	6674.22	4057.18	3237.37	5320.15	1859.45	3363.15	2786.28	0.46655	1566.53	3835.24	7763.68	3402.1	2150.81	5005.37	5776.98	5457.35	6722.88	5612.8	9105.09	8143.13	9002.3	2403.07	3998.38	4870	5956.06	1602.21	1295.28	7441.66	2384.25	2484.8
27.47_614.2895n	0	1	#5923	1	27.4659	614.289	0	IKFEP		Q6TGQ8	L-amino-acid oxidase (Fragment) OS=Bothrops moojeni OX=98334 PE=1 SV=1	2.42419	Male	Female	0.359874	117.304	523.704	508.244	1681.2	520.078	0	218.018	719.098	1046.71	985.818	1492.2	0	1588.37	38.8936	418.002	50.1254	0	86.6999	309.504	188.818	107.221	742.13	0	719.166	1168.94	360.147	374.054	1681.2	464.116	0	87.2298	1005.85	1342.13	728.352
27.98_614.3428n	0	1	#4269	1	27.9757	614.343	0	IKFEP		Q6TGQ8	L-amino-acid oxidase (Fragment) OS=Bothrops moojeni OX=98334 PE=1 SV=1	1.10819	Male	Female	0.20025	117.87	2545.21	2371.09	2968.68	1113.4	3428.67	2307.54	422.337	499.136	3207.98	2615.14	891.4	2038.16	2424.91	2585.97	656.677	98.7287	1350.89	1394.51	812.245	464.213	807.726	0	7750.68	3679.2	1750.32	1745.06	2968.68	993.596	1354.01	923.253	590.752	640.01	2370.16
27.42_614.3400n	0	1	#8001	1	27.4234	614.34	0	IKFEP		Q6TGQ8	L-amino-acid oxidase (Fragment) OS=Bothrops moojeni OX=98334 PE=1 SV=1	1.03202	Male	Female	0.211511	138.974	165.614	173.961	381.819	103.701	0	23.3609	43.0898	55.9272	53.3621	38.8853	0	148.357	0	98.4001	0	0	100.026	0	105.664	0	192.74	0	217.973	436.415	113.891	128.031	381.819	92.5426	0	9.34677	60.2727	71.7118	39.4256
38.18_614.3428n	0	1	#6640	1	38.1786	614.343	0	IKFEP		Q6TGQ8	L-amino-acid oxidase (Fragment) OS=Bothrops moojeni OX=98334 PE=1 SV=1	Infinity	Male	Female	0.328183	346.41	0	0	0	0	0	3473.09	0	0	0	0	0	0	0	0	0	0	0	0	0	0	0	0	0	0	0	0	0	0	0	1389.59	0	0	0
25.42_621.3181n	0	1	#4289	1	25.4215	621.318	0	LTCTK	[3] Carbamidomethyl C	Q6TGQ8	L-amino-acid oxidase (Fragment) OS=Bothrops moojeni OX=98334 PE=1 SV=1	1.30766	Female	Male	0.180234	102.994	602.268	1393.33	513.075	142.704	1525.26	2179.95	22.2149	0	651.773	148.653	0	1241.99	554.902	1997.62	428.248	51.1187	991.656	1351.36	311.984	173.601	350.637	188.22	1884.97	2727.75	414.174	1025.46	513.075	127.348	602.336	872.204	31.0736	0	481.55
24.85_621.3285n	0	1	#7734	1	24.8455	621.328	0	LTCTK	[3] Carbamidomethyl C	Q6TGQ8	L-amino-acid oxidase (Fragment) OS=Bothrops moojeni OX=98334 PE=1 SV=1	1.22507	Female	Male	0.281169	290.09	0	11.316	1.71558	1109.2	0	0	21.4651	0	0	155.864	0	15.3038	1.55883	5.77195	14.3975	72.1933	0	0	9.17397	713.304	2.98003	743.273	12.7085	35.4375	0	8.3283	1.71558	989.844	0	0	30.0247	0	0
22.16_1999.0072n	0	1	#5244	4	22.1638	1999.01	7.0544	AVEELRRTNCSYMLNK	[10] Carbamidomethyl C|[13] Oxidation M	Q6TGQ8	L-amino-acid oxidase (Fragment) OS=Bothrops moojeni OX=98334 PE=1 SV=1	2.04625	Female	Male	0.0453801	149.331	961.47	4052.5	1100.2	1612.06	384.303	1425.72	0	34.1691	0.147844	13.0604	0	7.94399	667.902	3555.62	960.863	1874.04	87.1587	1337.21	235.905	732.861	21.0684	103.011	5178.99	4872.12	661.194	2982.53	1100.2	1438.6	151.764	570.436	0	43.8129	0.109232
88.22_2335.1339n	0	1	#5896	3	88.2246	2335.13	6.489	VIKIQQDVKEVTVTYQTSEK		Q6TGQ8	L-amino-acid oxidase (Fragment) OS=Bothrops moojeni OX=98334 PE=1 SV=1	1.06294	Male	Female	0.444868	71.4656	4782.53	4941.95	5991.38	7717.18	4128.82	4947.4	1198	953.187	2189.04	1822.03	7452.98	11503	4023.8	5485.6	2478.88	3148.26	3853.15	3260.73	2728.01	2872.95	6098.14	0	7528.58	12737.1	3288.9	3637.15	5991.38	6886.8	1630.5	1979.47	1675.72	1222.21	1617.33
21.55_1009.5452n	0	1	#6157	2	21.5453	1009.55	8.7629	IFLTCTKK	[5] Carbamidomethyl C	Q6TGQ8	L-amino-acid oxidase (Fragment) OS=Bothrops moojeni OX=98334 PE=1 SV=1	2.24908	Female	Male	0.0404049	141.911	20.2617	762.032	146.943	159.241	550.936	304.006	0	0	139.458	115.646	0	1.16647	112.812	420.152	77.4918	746.458	143.946	364.603	68.2915	640.299	66.0554	28.0686	169.545	2109.55	13.9338	560.836	146.943	142.107	217.569	121.634	0	0	103.036
21.67_1009.6059n	0	1	#5970	2	21.6727	1009.61	8.8765	IFLTCTKK	[5] Carbamidomethyl C	Q6TGQ8	L-amino-acid oxidase (Fragment) OS=Bothrops moojeni OX=98334 PE=1 SV=1	1.05381	Female	Male	0.0725929	230.618	861.394	446.53	474.071	69.2183	31.6374	3980.76	0	1.27048	0	29.7539	0	1.22156	81.1031	2324.74	978.976	136.751	32.8434	840.848	562.868	85.0053	11.8794	39.8463	25.1417	1093.09	592.373	328.634	474.071	61.7702	12.4938	1592.71	0	1.62906	0
21.93_1009.4919n	0	1	#7299	2	21.9276	1009.49	9.1739	IFLTCTKK	[5] Carbamidomethyl C	Q6TGQ8	L-amino-acid oxidase (Fragment) OS=Bothrops moojeni OX=98334 PE=1 SV=1	1.1838	Female	Male	0.130331	147.238	855.818	306.998	38.6742	90.2446	1073.36	676.578	0	66.4972	23.134	0	0	6.61652	1605.39	98.5765	109.828	144.255	60.8617	158.524	18.8543	613.048	37.0091	20.0845	484.26	364	588.538	225.943	38.6742	80.5341	423.878	270.701	0	85.265	17.0921
22.16_1009.5475n	0	1	#8347	2	22.1638	1009.55	8.7524	IFLTCTKK	[5] Carbamidomethyl C	Q6TGQ8	L-amino-acid oxidase (Fragment) OS=Bothrops moojeni OX=98334 PE=1 SV=1	2.78449	Male	Female	0.52848	182.972	165.693	196.392	55.234	43.8255	1273.83	252.61	0	291.426	50.749	0	0	2.87857	125.773	46.9674	137.813	75.7854	24.5382	140.505	13.7232	24.6777	9.58068	12.0394	99.4038	126.919	113.946	144.539	55.234	39.1098	503.046	101.07	0	373.676	37.4949
28.04_1179.6979n	0	1	#6473	2	28.042	1179.7	0	KFEPPLPPKK		Q6TGQ8	L-amino-acid oxidase (Fragment) OS=Bothrops moojeni OX=98334 PE=1 SV=1	1.08381	Male	Female	0.273299	108.534	3842.05	3790.32	5149.43	2032.05	7208.14	5175.51	651.316	662.522	3031.39	2424.1	730.85	2250.34	3160.52	3759.35	919.407	118.465	2477.24	2115.85	1523.19	994.885	1773.08	0	10928.4	6320.39	2642.15	2789.57	5149.43	1813.4	2846.55	2070.74	911.041	849.509	2239.69
42.14_1308.5926n	0	1	#6520	2	42.1399	1308.59	7.9307	EGWYANLGPMR	[10] Oxidation M	Q6TGQ8	L-amino-acid oxidase (Fragment) OS=Bothrops moojeni OX=98334 PE=1 SV=1	1.94841	Female	Male	0.525416	64.3291	732.542	458.735	804.783	546.468	608.676	570.944	228.231	209.244	248.175	6.5559	274.414	96.3313	1303.31	958.534	728.776	418.496	1323.93	700.996	753.361	701.493	965.55	1179.2	289.68	0	503.762	337.617	804.783	487.667	240.371	228.436	319.242	268.3	183.359
23.97_3189.5667n	0	2	#15783,#7012	3,4	23.9721	3189.57	4.2035	FDEIVGGMDKLPTSMYQAIQEKVHLNAR		Q6TGQ8	L-amino-acid oxidase (Fragment) OS=Bothrops moojeni OX=98334 PE=1 SV=1	1.97188	Female	Male	0.366829	135.4	438.293	21.5777	846.847	85.321	580.085	372.639	1270.52	1216.75	2014.19	1631.1	0	2.11999	140.427	597.91	89.5722	42.543	2859.5	995.334	6461.83	978.319	1986	2497.26	44.6658	27.0432	301.41	15.8807	846.847	76.1403	229.08	149.094	1777.16	1560.15	1488.14
22.55_2687.1895n	0	1	#7062	4	22.5462	2687.19	6.1287	RFDEIVGGMDKLPTSMYQAIQEK	[9] Oxidation M|[16] Oxidation M	Q6TGQ8	L-amino-acid oxidase (Fragment) OS=Bothrops moojeni OX=98334 PE=1 SV=1	5.42836	Female	Male	0.0293808	148.417	216.817	182.061	392.186	427.532	53.4035	134.389	69.57	74.6525	49.7676	53.5123	0	38.5731	71.9607	325.763	1722.22	1307.29	348.02	297.457	3953.25	745.726	43.9527	63.6673	115.169	192.835	149.103	133.992	392.186	381.529	21.0894	53.7693	97.3124	95.7221	36.7698
30.43_923.5117n	0	1	#7153	2	30.4261	923.512	7.6841	FEPPLPPK		Q6TGQ8	L-amino-acid oxidase (Fragment) OS=Bothrops moojeni OX=98334 PE=1 SV=1	1.91905	Male	Female	0.133096	326.551	130.953	140.337	508.657	0	3767.89	4136.71	13.2677	1.45941	23.5426	21.0979	2.27296	4.92934	87.4325	3.67225	0	2.94798	0	0	18.835	0	0	5.9603	4318.4	122.871	90.0552	103.284	508.657	0	1487.97	1655.11	18.5584	1.87131	17.394
34.56_923.5640n	0	1	#19139	1	34.5573	923.564	7.8824	FEPPLPPK		Q6TGQ8	L-amino-acid oxidase (Fragment) OS=Bothrops moojeni OX=98334 PE=1 SV=1	44.8627	Male	Female	0.144719	166.242	0	0	0	0	621.423	0	359.495	371.237	0	153.367	1014.91	0	0	13.7439	0	2.12093	17.277	2.24421	0	0	0	0	20.795	0	0	0	0	0	245.405	0	502.851	476.013	0
77.72_3047.4520n	0	1	#7701	3	77.724	3047.45	8.6146	YAMGGITTFTPYQFQHFSEALTAPVDR		Q6TGQ8	L-amino-acid oxidase (Fragment) OS=Bothrops moojeni OX=98334 PE=1 SV=1	1.0417	Male	Female	0.912429	133.873	4370.86	3495.64	874.236	1040.83	6841.62	7373.91	629.236	488.946	5.43725	0	1565.8	1750.25	2386.15	2178.3	1171.68	1069.74	754.822	778.776	791.35	874.578	74.4269	0	8189.79	9028.82	3005.8	2572.7	874.236	928.832	2701.8	2950.33	880.157	626.944	4.01721
49.87_3179.4360n	0	1	#7838	4	49.8685	3179.44	6.6254	EVTVTYQTSEKETLSVTADYVIVCTTSR	[24] Carbamidomethyl C	Q6TGQ8	L-amino-acid oxidase (Fragment) OS=Bothrops moojeni OX=98334 PE=1 SV=1	14.0639	Male	Female	0.406614	226.361	96.1841	68.3203	787.489	668.009	110717	106720	1131.24	717.527	1167.86	857.012	119.42	156.644	381.443	202.118	1486.43	1329.32	3327.26	3717.89	1010.67	1009.37	3235.08	0	81.3667	89.9125	66.1449	50.282	787.489	596.13	43722.8	42699.1	1582.35	920.038	862.853
66.12_3347.6233n	0	1	#7880	4	66.1191	3347.62	7.0192	EGNLSPGAVDMIGDLLNEDSGYYVSFIESLK	[11] Oxidation M	Q6TGQ8	L-amino-acid oxidase (Fragment) OS=Bothrops moojeni OX=98334 PE=1 SV=1	1.56849	Male	Female	0.882011	158.727	308.301	225.751	104.912	82.5567	16571.7	16886.9	918.332	552.614	24115.5	22431.3	99.1689	66.4885	628.109	691.755	566.292	648.085	16927.7	16792	708.185	717.356	13737.3	0	635.967	458.675	212.016	166.147	104.912	73.6734	6544.27	6756.51	1284.54	708.58	17817.3
104.15_1285.6689n	0	1	#8066	2	104.154	1285.67	6.2192	RTNCSYMLNK	[4] Carbamidomethyl C	Q6TGQ8	L-amino-acid oxidase (Fragment) OS=Bothrops moojeni OX=98334 PE=1 SV=1	1.28404	Female	Male	0.811674	69.6253	8480.17	8484.44	7534.78	9165.6	3862.89	3979.77	438.998	607.978	1806.19	1194.13	9351.9	9742.82	9834.29	7609.18	6919.73	8090.18	5805.03	4740.86	1822.01	2421.23	5580.49	0	14044.3	16145.7	5831.73	6244.33	7534.78	8179.37	1525.48	1592.32	614.056	779.571	1334.47
23.89_1254.6726n	0	1	#10284	2	23.8871	1254.67	8.037	SGTKIFLTCTK	[9] Carbamidomethyl C	Q6TGQ8	L-amino-acid oxidase (Fragment) OS=Bothrops moojeni OX=98334 PE=1 SV=1	1.16492	Female	Male	0.323483	89.6876	81.1731	715.526	822.28	1088.63	246.419	851.961	66.1127	137.176	339.723	415.995	0	152.739	74.8567	883.783	644.296	174.343	125.23	562.224	180.965	810.203	461.634	506.488	141.671	1163.08	55.822	526.609	822.28	971.489	97.3125	340.872	92.4764	175.892	250.998
24.21_1254.5487n	0	1	#8265	2	24.2082	1254.55	8.037	SGTKIFLTCTK	[9] Carbamidomethyl C	Q6TGQ8	L-amino-acid oxidase (Fragment) OS=Bothrops moojeni OX=98334 PE=1 SV=1	1.27237	Male	Female	0.668836	71.2169	201.848	723.011	543.144	390.136	349.452	890.661	107.119	76.9073	662.999	650.927	0	253.238	260.154	596.116	433.793	152.005	177.569	427.704	199.536	210.462	75.0503	176.406	319.111	783.447	138.809	532.117	543.144	348.157	138.001	356.356	149.835	98.6131	489.844
23.55_1254.6555n	0	1	#11063	2	23.5472	1254.66	7.5549	SGTKIFLTCTK	[9] Carbamidomethyl C	Q6TGQ8	L-amino-acid oxidase (Fragment) OS=Bothrops moojeni OX=98334 PE=1 SV=1	1.66837	Female	Male	0.201486	106.884	199.876	433.701	282.277	448.164	277.613	464.246	290.076	43.1986	22.9457	39.7776	0	243.48	87.4408	493.962	129.22	568.888	287.479	468.817	43.6859	85.9083	282.023	1546.12	164.595	422.125	137.453	319.193	282.277	399.941	109.631	185.746	405.75	55.3907	16.953
24.42_1254.6367n	0	1	#12748	2	24.4207	1254.64	7.5289	SGTKIFLTCTK	[9] Carbamidomethyl C	Q6TGQ8	L-amino-acid oxidase (Fragment) OS=Bothrops moojeni OX=98334 PE=1 SV=1	1.37319	Female	Male	0.149193	89.7137	458.507	450.911	342.012	192.954	857.826	217.482	69.7923	58.6853	166.893	187.634	0	158.918	358.165	171.049	197.424	135.335	469.766	239.789	413.65	205.996	269.121	562.442	981.827	336.925	315.311	331.859	342.012	172.192	338.762	87.0153	97.6233	75.2483	123.306
22.59_1485.8005n	0	1	#8330	2	22.5886	1485.8	5.3726	ETDYEEFLEIAK		Q6TGQ8	L-amino-acid oxidase (Fragment) OS=Bothrops moojeni OX=98334 PE=1 SV=1	2.02432	Female	Male	0.0337064	97.6585	1457.64	673.434	1095.9	573.618	480.196	374.018	80.3167	20.893	288.909	354.666	0	87.5288	429.66	891.522	956.761	408.309	1636.73	1176.44	1911.9	213.475	893.246	487.815	1254.94	846.903	1002.41	495.63	1095.9	511.896	189.633	149.646	112.345	26.7897	213.455
27.68_2116.9925n	0	1	#8479	4	27.6783	2116.99	7.6136	FWEDDGIHGGKSTTDLPSR		Q6TGQ8	L-amino-acid oxidase (Fragment) OS=Bothrops moojeni OX=98334 PE=1 SV=1	1.48302	Female	Male	0.933878	98.3164	2294.7	1963.84	3141.94	1553.25	1101.84	514.794	107.418	169.339	241.41	215.671	194.141	772.196	1859.13	2109.39	673.821	165.241	889.298	765.085	1616.91	782.902	2391	0	5338.65	1605.99	1578.05	1445.33	3141.94	1386.12	435.124	205.971	150.253	217.133	178.361
27.68_2116.9469n	0	1	#24385	3	27.6783	2116.95	7.5295	FWEDDGIHGGKSTTDLPSR		Q6TGQ8	L-amino-acid oxidase (Fragment) OS=Bothrops moojeni OX=98334 PE=1 SV=1	1.02166	Male	Female	0.458026	101.376	226.199	190.741	776.913	270.647	40.1707	9.01737	126.297	165.146	173.943	107.825	28.831	291.31	294.739	298.159	246.004	0	77.4174	95.6901	270.827	139.118	727.758	0	143.662	62.6384	155.555	140.38	776.913	241.525	15.8637	3.60788	176.661	211.756	128.515
59.96_2359.2403n	0	1	#9219	4	59.9626	2359.24	6.7354	EEIQAICRPSMIQRWSLDK	[7] Carbamidomethyl C	Q6TGQ8	L-amino-acid oxidase (Fragment) OS=Bothrops moojeni OX=98334 PE=1 SV=1	1.39049	Male	Female	0.544076	78.2718	1789.95	1739.82	705.466	786.389	441.24	387.283	41.9308	22.4036	597.176	359.165	1296.21	852.368	1034.68	910.386	695.287	565.497	431.999	483.646	180.595	219.168	309.01	0	842.464	813.76	1230.94	1280.47	705.466	701.772	174.249	154.953	58.6515	28.7267	441.212
22.16_3223.5305n	0	1	#9773	3	22.1638	3223.53	5.311	EYIRKFDLQLNEFSQENENAWYFIK		Q6TGQ8	L-amino-acid oxidase (Fragment) OS=Bothrops moojeni OX=98334 PE=1 SV=1	3.72225	Female	Male	0.91349	215.043	641.126	1019.78	914.053	51.189	182.941	91.4991	137.836	0	455.709	138.669	0	72.9111	110.028	1252.67	847.703	137.771	344.115	115.768	306.179	0	0	0	8767.25	1912.1	440.897	750.529	914.053	45.681	72.2448	36.6091	192.8	0	336.692
54.19_2515.1797n	0	1	#10150	3	54.1933	2515.18	7.0124	FDEIVGGMDKLPTSMYQAIQEK	[8] Oxidation M	Q6TGQ8	L-amino-acid oxidase (Fragment) OS=Bothrops moojeni OX=98334 PE=1 SV=1	1.52352	Male	Female	0.245936	103.915	107.198	339.061	358.622	447.099	98.3125	76.6468	1199.19	449.575	219.349	222.895	82.3554	57.4654	151.982	341.797	150.114	108.001	251.671	199.628	491.322	337.693	304.47	0	47.1619	17.0305	73.7191	249.54	358.622	398.99	38.8243	30.6666	1677.4	576.46	162.062
35.39_517.3110n	0	1	#11985	1	35.3884	517.311	0	IKFE		Q6TGQ8	L-amino-acid oxidase (Fragment) OS=Bothrops moojeni OX=98334 PE=1 SV=1	9.89175	Male	Female	0.0801849	346.41	0	0	0	0	2103.05	0	0	0	0	0	0	0	10.4726	21.8038	0	4.08099	28.0754	38.0613	0	19.567	0	0	87.4108	3.13437	0	0	0	0	830.51	0	0	0	0
38.14_517.2904n	0	1	#10215	1	38.1361	517.29	0	IKFE		Q6TGQ8	L-amino-acid oxidase (Fragment) OS=Bothrops moojeni OX=98334 PE=1 SV=1	Infinity	Male	Female	0.328183	346.41	0	0	0	0	0	1514.87	0	0	0	0	0	0	0	0	0	0	0	0	0	0	0	0	0	0	0	0	0	0	0	606.106	0	0	0
22.50_2053.0211n	0	1	#10313	3	22.5037	2053.02	5.2197	EGWYANLGPMRLPEKHR		Q6TGQ8	L-amino-acid oxidase (Fragment) OS=Bothrops moojeni OX=98334 PE=1 SV=1	1.00351	Female	Male	0.127801	152.313	165.016	634.008	749.462	515.495	0	66.0912	0.0494843	13.577	44.0265	13.0465	0	1.17026	15.7582	72.4972	396.194	82.1465	325.099	257.965	807.085	6.11463	35.1985	112.746	57.7418	41.1315	113.48	466.614	749.462	460.027	0	26.4433	0.0692172	17.4089	32.5282
74.01_3331.6331n	0	2	#39197,#10361	4,5	74.0083	3331.63	6.9575	EGNLSPGAVDMIGDLLNEDSGYYVSFIESLK		Q6TGQ8	L-amino-acid oxidase (Fragment) OS=Bothrops moojeni OX=98334 PE=1 SV=1	1.34567	Male	Female	0.236904	57.1858	10630.1	9910.09	7355.46	6830.61	20678.3	19420.8	3641.44	2954.98	14249.6	14380.5	6646.83	9818.04	7695.77	6929.29	9992.54	9583.35	12476.4	12001.5	1712.99	2106.88	13938.9	0	9929.66	7649.97	7310.21	7293.57	7355.46	6095.62	8166.01	7770.31	5093.54	3788.98	10528.1
24.55_2143.7737n	0	1	#10453	2	24.5481	2143.77	4.8225	RTNCSYMLNKYDTYSTK	[4] Carbamidomethyl C	Q6TGQ8	L-amino-acid oxidase (Fragment) OS=Bothrops moojeni OX=98334 PE=1 SV=1	1.09752	Female	Male	0.196387	72.648	3752.19	2254.56	3073.96	1621.4	2508.53	1019.27	1856.43	1278.76	223.502	10.0707	28.4752	2092.36	1690.49	1135.75	2385	1768.09	2589.46	1415.77	1585.3	678.376	876.293	1222.15	3603.28	2692.66	2580.35	1659.29	3073.96	1446.94	990.637	407.814	2596.71	1639.67	165.13
21.42_2003.8223n	0	1	#10672	3	21.4178	2003.82	6.8689	TNCSYMLNKYDTYSTK	[3] Carbamidomethyl C|[6] Oxidation M	Q6TGQ8	L-amino-acid oxidase (Fragment) OS=Bothrops moojeni OX=98334 PE=1 SV=1	1.06479	Male	Female	0.532761	101.232	878.048	718.082	213.662	1871.94	844.108	738.676	0	540.094	431.939	49.2896	0	97.2038	408.495	584.614	290.506	891.662	13.5743	497.156	342.329	1132.44	44.2434	18.2068	259.264	1512.13	603.826	528.49	213.662	1670.52	333.344	295.547	0	692.527	319.13
82.18_3676.7601n	0	1	#10995	4	82.1765	3676.76	7.9518	WSLDKYAMGGITTFTPYQFQHFSEALTAPVDR		Q6TGQ8	L-amino-acid oxidase (Fragment) OS=Bothrops moojeni OX=98334 PE=1 SV=1	1.75626	Male	Female	0.354816	108.643	5033.8	3902.34	2048.04	2123.4	10057.6	10229.5	341.046	220.93	251.656	153.792	3054.42	3063.84	2385.06	2367.9	1656.14	1373.66	865.928	1009.12	401.734	514.486	458.595	0	5101.3	6915.2	3461.69	2872.02	2048.04	1894.92	3971.82	4092.86	477.045	283.283	185.931
30.43_647.3994n	0	1	#16100	1	30.4261	647.399	0	PPLPPK		Q6TGQ8	L-amino-acid oxidase (Fragment) OS=Bothrops moojeni OX=98334 PE=1 SV=1	1.77926	Male	Female	0.01587	343.976	0	0	3.12253	0	1195.86	640.408	23.7094	166.446	165.613	244.786	10.0411	8.60606	8.92696	0	0	0	0	0	0	0	0	0	1372.88	0	0	0	3.12253	0	472.253	256.229	33.164	213.422	122.36
30.98_647.3576n	0	1	#11534	1	30.9785	647.358	0	PPLPPK		Q6TGQ8	L-amino-acid oxidase (Fragment) OS=Bothrops moojeni OX=98334 PE=1 SV=1	5.49412	Male	Female	0.000808995	321.309	23.1074	22.32	398.305	0	1863.24	2594.07	211.527	952.414	2395.16	2452.96	1250.39	1031.23	45.1016	25.8295	0	0	0	0	10.5576	0	0	0	2240.56	79.558	15.8907	16.427	398.305	0	735.805	1037.9	295.877	1221.22	1769.62
29.30_2495.4673n	0	1	#13799	4	29.2977	2495.47	7.5209	RVGEVNKDPGVLEYPVKPSEVGK		Q6TGQ8	L-amino-acid oxidase (Fragment) OS=Bothrops moojeni OX=98334 PE=1 SV=1	1.40815	Female	Male	0.696557	243.85	0.0676999	23.0345	158.344	93.6586	2176.16	633.891	0	7.28445	3.2681	4.06413	0.0207219	1.9923	0	6.85334	13.2643	0.0624438	256.734	98.2972	1230.01	97.343	39.9074	0	2624.44	0.866875	0.0465566	16.9528	158.344	83.5807	859.382	253.622	0	9.34037	2.41457
29.38_2495.2914n	0	1	#11758	4	29.3827	2495.29	7.737	RVGEVNKDPGVLEYPVKPSEVGK		Q6TGQ8	L-amino-acid oxidase (Fragment) OS=Bothrops moojeni OX=98334 PE=1 SV=1	1.77808	Male	Female	0.0630936	128.94	338.513	2242.04	1174.09	375.851	6073.51	4242.13	694.99	891.093	1088.23	1143.71	422.336	2028.57	287.673	465.038	164.648	5.04765	1297.48	1586.96	2493.74	104.293	486.005	0	4144.43	614.921	232.792	1650.09	1174.09	335.409	2398.47	1697.29	972.131	1142.59	804.016
82.13_3168.6674n	0	1	#13075	3	82.134	3168.67	8.399	VVIVGAGMSGLSAAYVLANAGHQVTVLEASER		Q6TGQ8	L-amino-acid oxidase (Fragment) OS=Bothrops moojeni OX=98334 PE=1 SV=1	1.32708	Female	Male	0.665327	73.5908	2003.53	1473.17	1641.54	1783.55	4460.97	4154.41	799.184	1135.66	755.73	589.829	1769.27	2017.91	1357.94	1529.58	956.638	1052.9	2082.1	2246.1	3832.55	4373.34	6783.25	0	3007.36	2750.04	1377.81	1084.21	1641.54	1591.64	1761.67	1662.19	1117.87	1456.18	558.356
82.13_3168.7339n	0	1	#70100	3	82.134	3168.73	8.228	VVIVGAGMSGLSAAYVLANAGHQVTVLEASER		Q6TGQ8	L-amino-acid oxidase (Fragment) OS=Bothrops moojeni OX=98334 PE=1 SV=1	21.0505	Female	Male	0.0989352	346.41	0	0	0	5.46541	0	0	0	0	0	0	0	0	0	0	5.95992	0	7.33316	0	29.4303	0	72.3263	0	0	0	0	0	0	4.87732	0	0	0	0	0
104.45_3168.6675n	0	1	#22875	3	104.451	3168.67	7.3139	VVIVGAGMSGLSAAYVLANAGHQVTVLEASER		Q6TGQ8	L-amino-acid oxidase (Fragment) OS=Bothrops moojeni OX=98334 PE=1 SV=1	1.46046	Female	Male	0.979231	69.4869	3456.64	3780.74	3023.66	4246.98	4079.94	4158.69	466.053	603.198	387.387	224.287	2533.27	3993.69	1370.65	2319.12	2097.09	2289.57	2851.11	3571.15	4462.23	6313.09	9804.53	0	4465.42	5663.77	2377.1	2782.53	3023.66	3790	1611.2	1663.9	651.901	773.441	286.213
27.72_824.4843n	0	1	#14956	1	27.7208	824.484	0	IKFEPPL		Q6TGQ8	L-amino-acid oxidase (Fragment) OS=Bothrops moojeni OX=98334 PE=1 SV=1	1.08939	Female	Male	0.38371	113.198	289.397	213.842	800.821	195.686	217.277	73.6234	203.601	166.046	773.23	721.761	49.7113	626.651	521.544	585.236	154.274	7.9268	288.029	332.987	107.426	91.23	247.136	0	1567.43	815.627	199.016	157.382	800.821	174.63	85.8042	29.4569	284.79	212.909	571.286
21.25_2008.8082n	0	1	#35198	2	21.2479	2008.81	7.0386	APCCADDRNPLEECFR	[3] Carbamidomethyl C|[4] Carbamidomethyl C|[14] Carbamidomethyl C	Q6TGQ8	L-amino-acid oxidase (Fragment) OS=Bothrops moojeni OX=98334 PE=1 SV=1	1.32924	Male	Female	0.514431	154.731	309.545	54.1044	13.4812	141.836	281.06	322.688	0	205.51	217.507	185.272	0	0	42.0491	34.045	122.194	315.168	0	55.6402	4.8698	178.264	0	0	2.8691	547.154	212.871	39.8194	13.4812	126.575	110.993	129.109	0	263.513	160.701
21.33_2008.8164n	0	1	#15273	3	21.3329	2008.82	7.6372	APCCADDRNPLEECFR	[3] Carbamidomethyl C|[4] Carbamidomethyl C|[14] Carbamidomethyl C	Q6TGQ8	L-amino-acid oxidase (Fragment) OS=Bothrops moojeni OX=98334 PE=1 SV=1	1.03584	Male	Female	0.479419	121.869	178.053	205.143	858.04	455.939	94.4628	200.733	0	76.751	330.883	23.2717	0	29.5189	46.0456	74.3094	182.242	364.133	94.8114	175.018	385.199	369.198	225.508	0	117.963	333.507	122.445	150.98	858.04	406.879	37.304	80.3138	0	98.4128	244.467
88.61_2485.1073n	0	1	#15408	2	88.6069	2485.11	6.7002	ETDYEEFLEIAKNGLSTTSNPK		Q6TGQ8	L-amino-acid oxidase (Fragment) OS=Bothrops moojeni OX=98334 PE=1 SV=1	69.0885	Female	Male	0.0489525	208.641	57.7354	0	170.489	81.7508	0	0	0	0	0	0	106.574	87.8184	1509.74	982.964	0	0	22.9607	24.8136	370.47	267.019	9.86388	0	15390.7	16267.5	39.7041	0	170.489	72.9542	0	0	0	0	0
96.53_1913.8681n	0	1	#15786	2	96.5292	1913.87	7.4433	ETLSVTADYVIVCTTSR	[13] Carbamidomethyl C	Q6TGQ8	L-amino-acid oxidase (Fragment) OS=Bothrops moojeni OX=98334 PE=1 SV=1	1.96611	Female	Male	0.156245	133.242	1126.76	853.975	371.961	351.465	4815.6	4449.7	0	0	1641.65	1486.97	21.2845	16.1077	3411.98	2487.2	1597.96	1299.19	7303.64	7362.24	751.422	646.287	2811.38	0	1104.5	982.165	774.86	628.503	371.961	313.646	1901.72	1780.34	0	0	1212.9
90.82_1125.4862n	0	1	#16330	1	90.8211	1125.49	7.1678	FDEIVGGMDK	[8] Oxidation M	Q6TGQ8	L-amino-acid oxidase (Fragment) OS=Bothrops moojeni OX=98334 PE=1 SV=1	1860.23	Female	Male	0.0907241	346.41	0	3.2645	0	0	0	0	0	0	0	0	0	0	15.5021	0	0	0	3056.1	2997.88	0	0	0	0	3.24053	0	0	2.40259	0	0	0	0	0	0	0
29.38_980.5610n	0	1	#16786	2	29.3827	980.561	0	RIKFEPPL		Q6TGQ8	L-amino-acid oxidase (Fragment) OS=Bothrops moojeni OX=98334 PE=1 SV=1	1.15521	Male	Female	0.348775	156.203	423.293	944.857	1392.19	467.183	1189.89	693.824	179.299	193.149	483.073	632.941	12.5976	165.027	192.296	468.16	312.461	122.261	309.777	428.553	379.209	88.1607	110.8	0	2846.12	608.972	291.095	695.39	1392.19	416.913	469.895	277.601	250.797	247.662	356.909
105.28_2136.9180n	0	1	#17210	2	105.282	2136.92	6.5992	KAPCCADDRNPLEECFR	[4] Carbamidomethyl C|[5] Carbamidomethyl C|[15] Carbamidomethyl C	Q6TGQ8	L-amino-acid oxidase (Fragment) OS=Bothrops moojeni OX=98334 PE=1 SV=1	1.11377	Female	Male	0.177434	235.737	16.7581	25.2329	0	0.975042	37506.8	48872.9	18.7107	3.68175	0	0	0	4.05048	28.0558	15.8008	37.0457	59.7101	42201.1	51630.5	1940.87	320.987	25.2876	0	10.887	14.0214	11.5244	18.5708	0	0.870126	14811.7	19554.2	26.172	4.72087	0
111.71_2136.9177n	0	1	#37943	2	111.712	2136.92	6.1455	KAPCCADDRNPLEECFR	[4] Carbamidomethyl C|[5] Carbamidomethyl C|[15] Carbamidomethyl C	Q6TGQ8	L-amino-acid oxidase (Fragment) OS=Bothrops moojeni OX=98334 PE=1 SV=1	1.85486	Female	Male	0.56996	258.149	0	0	0	0	848.553	2128.17	0	0	0	0	0	0	0	2.13941	1.94334	0	1943.7	3511.23	62.4059	0	0	0	0	0	0	0	0	0	335.1	851.489	0	0	0
42.44_1581.8006n	0	1	#21225	2	42.4373	1581.8	4.0668	AHALRSVHYRSGTK		Q6TGQ8	L-amino-acid oxidase (Fragment) OS=Bothrops moojeni OX=98334 PE=1 SV=1	2.43875	Female	Male	0.586793	144.403	226.898	265.493	0	9.25074	37.2065	98.5521	99.0933	86.2073	0	0	25.1797	0	484.141	402.264	19.5163	4.1143	262.153	103.859	0	4.35635	2.40404	0	748.246	36.7104	156.036	195.396	0	8.25534	14.6931	39.431	138.609	110.538	0
25.51_2111.9650n	0	1	#22843	2	25.5065	2111.96	0	FDEIVGGMDKLPTSMYQAI	[8] Oxidation M	Q6TGQ8	L-amino-acid oxidase (Fragment) OS=Bothrops moojeni OX=98334 PE=1 SV=1	4.27466	Male	Female	0.997217	156.534	77.8286	162.049	218.241	191.452	126.506	51.1128	2332.53	1433.55	0	0	35.3499	2370.6	47.614	82.8427	246.306	277.806	325.542	186.11	37.5543	90.3508	6.19497	27.8265	150.408	158.82	53.522	119.264	218.241	170.851	49.9583	20.4504	3262.67	1838.15	0
25.51_2111.7747n	0	1	#31183	2	25.5065	2111.77	0	FDEIVGGMDKLPTSMYQAI	[8] Oxidation M	Q6TGQ8	L-amino-acid oxidase (Fragment) OS=Bothrops moojeni OX=98334 PE=1 SV=1	1.3256	Male	Female	0.786666	78.3905	729.779	1010.35	847.157	1131.8	874.118	648.153	1197.35	863.904	0	0	24.291	1401.96	321.526	525.7	719.504	742.066	801.642	898.348	73.0503	129.461	2.6536	42.8246	1071.54	1256.53	501.862	743.594	847.157	1010.01	345.196	259.328	1674.82	1107.73	0
21.80_876.4018n	0	1	#23429	1	21.8002	876.402	5.5948	YDTYSTK		Q6TGQ8	L-amino-acid oxidase (Fragment) OS=Bothrops moojeni OX=98334 PE=1 SV=1	1.0335	Male	Female	0.197813	213.773	0	216.908	0	873.18	0	0	0	0	0	1241.41	0	0	0	1266.5	0	175.722	0	202.958	201.29	206.472	0	67.648	0	135.342	0	159.639	0	779.224	0	0	0	0	0
28.08_678.4297n	0	1	#24080	1	28.0845	678.43	0	PLPPKK		Q6TGQ8	L-amino-acid oxidase (Fragment) OS=Bothrops moojeni OX=98334 PE=1 SV=1	1.0851	Male	Female	0.219652	116.504	355.593	310.365	774.938	165.502	161.641	97.1534	180.469	204.521	809.334	754.61	105.931	653.331	376.355	532.039	104.802	6.0193	275.706	250.993	111.208	80.0733	262.58	0	1428.95	785.993	244.538	228.421	774.938	147.694	63.8332	38.8714	252.435	262.243	597.961
27.93_581.3897n	0	1	#29766	1	27.9332	581.39	0	LPPKK		Q6TGQ8	L-amino-acid oxidase (Fragment) OS=Bothrops moojeni OX=98334 PE=1 SV=1	1.56223	Female	Male	0.752994	128.424	294.166	218.58	499.441	105.584	212.258	92.1508	25.074	32.8836	255.387	184.958	25.2411	142.263	338.372	383.839	83.02	14.2245	190.843	189.491	91.63	27.9108	153.945	0	1250.29	538.347	202.296	160.869	499.441	94.2232	83.8224	36.8698	35.0727	42.1645	188.687
35.39_711.4251n	0	1	#35612	1	35.3884	711.425	0	IKFEPP		Q6TGQ8	L-amino-acid oxidase (Fragment) OS=Bothrops moojeni OX=98334 PE=1 SV=1	Infinity	Male	Female	0.101483	324.869	0	0	0	0	468.438	0	4.78865	0	0	0	24.1296	0	0	0	0	0	0	0	0	0	0	0	0	0	0	0	0	0	184.99	0	6.69821	0	0
36.73_1775.8944n	0	1	#38592	2	36.7291	1775.89	6.7913	EGWYANLGPMRLPEK	[10] Oxidation M	Q6TGQ8	L-amino-acid oxidase (Fragment) OS=Bothrops moojeni OX=98334 PE=1 SV=1	4.76872	Male	Female	0.900467	190.603	0	0	28.928	6.19285	527.829	0	126.962	91.8014	0	10.0264	726.081	0	15.1442	0	21.4497	83.0957	26.7687	36.6528	13.913	0	23.3131	97.9496	0	0	0	0	28.928	5.52649	208.444	0	177.591	117.711	0
36.56_1283.6654n	0	1	#44399	2	36.5592	1283.67	6.7304	EVTVTYQTSEK		Q6TGQ8	L-amino-acid oxidase (Fragment) OS=Bothrops moojeni OX=98334 PE=1 SV=1	54.0273	Male	Female	0.0683284	216.944	0	0	0	0	578.71	353.12	99.1902	74.2549	0	0	56.98	0	0	0	0	1.49124	0	0	0	0	11.0826	8.93853	0	0	0	0	0	0	228.537	141.284	138.744	95.2122	0
28.47_1522.7587n	0	1	#46968	2	28.4668	1522.76	6.9272	YDTYSTKEYLLK		Q6TGQ8	L-amino-acid oxidase (Fragment) OS=Bothrops moojeni OX=98334 PE=1 SV=1	1.41896	Male	Female	0.978455	188.08	0.00153922	0	120.34	116.912	0	0	134.798	160.47	0.15819	0.0354547	0	61.5009	0	0.0494946	33.7382	2.56057	10.7956	18.5039	179.136	168.158	0.221302	0	5.59263	0.0141872	0.00105851	0	120.34	104.332	0	0	188.552	205.76	0.116876
54.15_2438.2540n	0	1	#58488	3	54.1508	2438.25	4.1039	LPTSMYQAIQEKVHLNARVIK		Q6TGQ8	L-amino-acid oxidase (Fragment) OS=Bothrops moojeni OX=98334 PE=1 SV=1	1.61873	Female	Male	0.0535003	191.744	17.6085	16.9945	9.35554	17.0023	0	0	265.578	140.105	0	5.12319	16.1704	13.6085	146.915	74.8598	54.9319	34.1459	57.0909	104.323	35.8511	44.2884	17.2692	0	185.87	56.3242	12.1092	12.5076	9.35554	15.1729	0	0	371.483	179.647	0
29.60_2531.0799n	0	1	#72410	3	29.5951	2531.08	4.0785	NPLEECFRETDYEEFLEIAK	[6] Carbamidomethyl C	Q6TGQ8	L-amino-acid oxidase (Fragment) OS=Bothrops moojeni OX=98334 PE=1 SV=1	72.7007	Male	Female	0.134603	346.41	0	0	0	0	0	0	215.835	142.411	0	45.5408	0	0	0	0	0	0	0	0	0	0	0	0	5.5541	0	0	0	0	0	0	0	301.903	182.605	0
91.14_2212.1268n	0	1	#74470	2	91.1422	2212.13	7.2977	ETLSVTADYVIVCTTSRAAR	[13] Carbamidomethyl C	Q6TGQ8	L-amino-acid oxidase (Fragment) OS=Bothrops moojeni OX=98334 PE=1 SV=1	7.16317	Female	Male	0.495807	140.994	0	0	38.4239	36.6439	315.616	254.494	57.8797	53.175	80.3566	61.8202	0	0	4.80723	0	1804.29	1821.43	147.018	85.3832	305.833	645.542	1621.16	0	0	0	0	0	38.4239	32.7009	124.639	101.824	80.9603	68.1828	59.37
47.14_1725.9281n	0	2	#410,#240	2,3	47.1445	1725.93	9.6236	YAPIDHDIGMVLPGTK		A0A1L8D646	BATXSVMPIII27 OS=Bothrops atrox OX=8725 PE=2 SV=1	1.12744	Female	Male	0.612761	102.72	252247	231349	44647.7	46770.2	54789.7	63119.4	12760.7	10834.6	10915	9261.9	119464	139924	207068	195601	69541.4	66570.7	32627	33270.3	68383.1	71222.2	7137.66	0	180828	190775	173468	170267	44647.7	41737.6	21636.8	25254.3	17849.3	13892.5	8064.37
47.19_1725.8740n	1	1	#15	3	47.187	1725.87	9.6236	YAPIDHDIGMVLPGTK		A0A1L8D646	BATXSVMPIII27 OS=Bothrops atrox OX=8725 PE=2 SV=1	1.01816	Female	Male	0.964793	113.994	1.16619e+06	997690	444818	481635	401330	396500	92238.6	96398	30676.4	25368.1	903.777	1775.76	610132	540635	300332	291924	220961	216206	173248	164383	15646.8	0	808052	869088	801978	734274	444818	429810	158488	158641	129021	123605	22664.7
22.96_1996.8130n	2	2	#52,#12317	2,3	22.9618	1996.81	10.0511	LTPGSQCADGLCCDQCR	[7] Carbamidomethyl C|[12] Carbamidomethyl C|[13] Carbamidomethyl C|[16] Carbamidomethyl C	A0A1L8D646	BATXSVMPIII27 OS=Bothrops atrox OX=8725 PE=2 SV=1	1.10307	Male	Female	0.97523	119.659	402282	732222	73193.6	174443	170851	314364	28520.4	46013	46379.7	81025.4	86.4385	331507	278934	528545	39563.9	84261.4	52338.5	114001	19761.2	52694.3	1233.31	25521.6	335496	644191	276646	538896	73193.6	155673	67470.2	125778	39893.5	58999.5	34266.8
41.54_3006.1815n	0	2	#563,#70	2,3	41.5427	3006.18	10.0188	AAKDDCDLPESCTGQSGFCPMDDFQR	[6] Carbamidomethyl C|[12] Carbamidomethyl C|[19] Carbamidomethyl C	A0A1L8D646	BATXSVMPIII27 OS=Bothrops atrox OX=8725 PE=2 SV=1	1.67565	Female	Male	0.165222	148.835	548656	429429	153106	96316.1	592688	796.529	1661.79	10140	648.112	1587.23	16404	4421.04	1.19464e+06	922231	152643	134683	94297.7	106479	40884.3	11262.1	2114.39	2720.48	208924	238884	377306	316049	153106	85952.3	234057	318.694	2324.47	13001.8	478.845
44.86_3006.1905n	0	2	#609,#48653	3,4	44.8639	3006.19	9.4285	AAKDDCDLPESCTGQSGFCPMDDFQR	[6] Carbamidomethyl C|[12] Carbamidomethyl C|[19] Carbamidomethyl C	A0A1L8D646	BATXSVMPIII27 OS=Bothrops atrox OX=8725 PE=2 SV=1	4.06189	Male	Female	0.63515	241.378	43649.7	33645.6	4123.55	4289.95	2825	461211	240.487	63.3612	14.2929	3333.59	24046.8	69613.6	33277.5	26669.7	6268.46	5758.55	3445.67	4263.57	186.794	163.081	207.345	10.6506	32625.5	46422.9	30017.5	24762.3	4123.55	3828.34	1115.61	184532	336.386	81.2439	10.56
41.35_3006.1783n	0	1	#11330	4	41.3515	3006.18	8.102	AAKDDCDLPESCTGQSGFCPMDDFQR	[6] Carbamidomethyl C|[12] Carbamidomethyl C|[19] Carbamidomethyl C	A0A1L8D646	BATXSVMPIII27 OS=Bothrops atrox OX=8725 PE=2 SV=1	1.02039	Male	Female	0.648466	271.746	225.32	88.0652	36.8133	0	48.1533	186.466	270.791	0	0	0	3396.02	0	1280.86	2410.08	207.623	168.537	5.54019	7.22208	46.0607	10.4589	0.490237	21.4976	0	8.32279	154.951	64.8137	36.8133	0	19.0161	74.6057	378.774	0	0
23.04_1627.8287n	0	1	#93	3	23.0374	1627.83	6.1266	VPLTGLEIWSDRDK		A0A1L8D646	BATXSVMPIII27 OS=Bothrops atrox OX=8725 PE=2 SV=1	1.21944	Female	Male	0.18292	108.198	32087.5	58825.5	34849.5	78143.3	33511.9	58152.3	893.362	3085.5	1859.06	3926.51	0	2302.14	32696.6	68241.7	27023.4	50808.9	16195	68055.4	4157.5	11783	1762.7	8193.08	31632.4	54594.1	22066.3	43294.1	34849.5	69734.9	13234.1	23266.9	1249.61	3956.34	1373.53
55.00_1627.8140n	0	1	#6650	3	55.0005	1627.81	6.7282	VPLTGLEIWSDRDK		A0A1L8D646	BATXSVMPIII27 OS=Bothrops atrox OX=8725 PE=2 SV=1	1.39679	Female	Male	0.791834	57.1753	1376.93	1140.69	2082.14	2486.58	1892.65	1927.54	760.615	570.225	516.987	527.093	613.261	859.569	1660.58	1240.64	3112.13	3133.65	2071.85	1720.54	791.688	817.99	1834.38	0	2209.71	2015.43	946.905	839.521	2082.14	2219.02	747.419	771.215	1063.93	731.163	381.966
44.48_1627.8233n	0	1	#20982	3	44.4815	1627.82	6.278	VPLTGLEIWSDRDK		A0A1L8D646	BATXSVMPIII27 OS=Bothrops atrox OX=8725 PE=2 SV=1	1.31833	Female	Male	0.16815	105.742	80.3885	38.7673	85.5956	129.138	0	0.672811	167.111	353.327	184.046	236.793	0	0	224.319	223.293	118.358	77.0077	135.759	202.508	259.534	216.095	26.7774	76.1184	122.211	0	55.2824	28.5317	85.5956	115.242	0	0.269194	233.75	453.048	135.979
58.37_1627.7976n	0	1	#21257	2	58.367	1627.8	5.9441	VPLTGLEIWSDRDK		A0A1L8D646	BATXSVMPIII27 OS=Bothrops atrox OX=8725 PE=2 SV=1	1.76579	Female	Male	0.500433	90.8906	486.442	400.239	825.768	925.938	851.369	1378.06	0	0	4.48269	11.3606	481.835	505.857	1332.28	1114.46	1316.91	1269.23	666.722	854.251	1.58409	6.1162	748.372	0	1419.22	1638.44	334.522	294.566	825.768	826.305	336.212	551.366	0	0	3.31195
40.99_1853.9737n	0	1	#163	3	40.9877	1853.97	9.4692	KYAPIDHDIGMVLPGTK		A0A1L8D646	BATXSVMPIII27 OS=Bothrops atrox OX=8725 PE=2 SV=1	1.27254	Female	Male	0.451565	143.765	228238	171999	63841	40003.6	370688	6515.87	8743.61	13419.5	799.277	848.479	64318	5420.43	484355	312085	54705.2	62841.9	45180.1	44949.2	32396.7	7069.58	1570.36	2455.49	91787.8	101122	156957	126587	63841	35699.1	146387	2607.02	12230.3	17207	590.531
40.90_1853.9722n	0	1	#2387	2	40.9027	1853.97	9.4692	KYAPIDHDIGMVLPGTK		A0A1L8D646	BATXSVMPIII27 OS=Bothrops atrox OX=8725 PE=2 SV=1	1.046	Female	Male	0.425623	121.431	37023	27087	8842.32	5341.81	8860.65	0.563045	3016.3	2242.57	17.384	32.7995	28656.1	5844.81	41138.3	30454.9	6534.43	7543.96	4894.31	5216.55	2290.35	840.819	99.9315	169.416	13928.1	19694.5	25460.4	19935.4	8842.32	4767.02	3499.14	0.225276	4219.11	2875.5	12.8438
44.52_1853.9609n	0	1	#1049	3	44.524	1853.96	9.2642	KYAPIDHDIGMVLPGTK		A0A1L8D646	BATXSVMPIII27 OS=Bothrops atrox OX=8725 PE=2 SV=1	2.04358	Male	Female	0.425573	136.876	55269.2	42011.5	16584.9	17577.3	19340.2	213965	4167.17	3527.66	5009.27	8221.74	48625.8	88256.4	40324.7	32988.2	17498	16736.4	11697.3	12336.8	6282.03	6414.5	9354.67	1213.51	44675	56185.7	38008.1	30919.4	16584.9	15685.9	7637.58	85608	5828.9	4523.29	3701
27.85_1059.5741n	0	1	#164	2	27.8483	1059.57	9.3512	WRETDLLK		A0A1L8D646	BATXSVMPIII27 OS=Bothrops atrox OX=8725 PE=2 SV=1	1.02451	Female	Male	0.967239	134.4	145602	143027	57241	27228	75388.1	50718.6	1185.46	1518.65	818.799	523.844	701.385	1629.43	74702.7	92631.3	10189.9	1351.94	12708.3	12154.3	9604.75	4755.24	9058.11	0	179456	111364	100129	105264	57241	24298.2	29771.3	20292.7	1658.18	1947.26	604.954
47.17_1491.7699n	0	2	#22340,#246	2,3	47.1658	1491.77	0	PIDHDIGMVLPGTK		A0A1L8D646	BATXSVMPIII27 OS=Bothrops atrox OX=8725 PE=2 SV=1	1.31335	Female	Male	0.514947	141.4	153797	137468	49091.8	53924.4	30017	29227.9	384.353	1047.64	274.213	282.452	1292.57	1712.05	114793	98119.4	38527.4	36479.2	21009.1	21424.2	12971.3	14048.3	5467.95	0	118051	121305	105765	101173	49091.8	48122	11853.9	11694.2	537.621	1343.32	202.597
21.12_1155.6803n	0	2	#8271,#294	1,2	21.1205	1155.68	9.1273	KIPCAPEDVK	[4] Carbamidomethyl C	A0A1L8D646	BATXSVMPIII27 OS=Bothrops atrox OX=8725 PE=2 SV=1	1.18981	Male	Female	0.260667	186.406	13093.9	69585	7086.27	688.933	7473.64	64575.5	0	29.5063	408.296	266.902	0	2.86483	1366.41	56782.1	5168.53	662.289	11684.9	29611.7	1556.94	19.2817	46.7761	246.002	27406.8	2621.85	9004.58	51212.8	7086.27	614.803	2951.39	25836.9	0	37.834	301.662
21.08_1155.5788n	0	1	#568	2	21.078	1155.58	9.1273	KIPCAPEDVK	[4] Carbamidomethyl C	A0A1L8D646	BATXSVMPIII27 OS=Bothrops atrox OX=8725 PE=2 SV=1	1.93385	Male	Female	0.302989	198.813	38344.9	2129.34	428.746	566.122	31776.5	84865.8	0	1.25678	392.995	51.0409	0	13.1378	27850.7	25743.6	1997.87	5313.6	220.453	1000.69	48.3797	191.394	59.2117	40.1706	513.518	19017.6	26369.4	1567.14	428.746	505.206	12548.8	33955.1	0	1.61148	290.357
42.25_1562.7972n	0	2	#2130,#324	2,3	42.2462	1562.8	0	APIDHDIGMVLPGTK		A0A1L8D646	BATXSVMPIII27 OS=Bothrops atrox OX=8725 PE=2 SV=1	3.8362	Female	Male	0.00231091	121.294	44704.5	41285.7	15726.5	11882.8	8809.76	5302.11	5913.54	6097.88	1370.14	1471.47	3942.07	1570.16	173925	147869	20147	16662.3	15288.3	22340.7	53282.5	41600.6	9447.62	9437.1	29901.4	28149.6	30742.9	30385.2	15726.5	10604.2	3479.04	2121.39	8271.68	7818.91	1012.3
54.62_3442.6201n	0	1	#362	3	54.6181	3442.62	6.4183	SHDNAQLLTTIEFDHQTLGHAYIATMCDPK	[26] Oxidation M|[27] Carbamidomethyl C	A0A1L8D646	BATXSVMPIII27 OS=Bothrops atrox OX=8725 PE=2 SV=1	1.05431	Male	Female	0.37089	141.514	26013.8	23451.2	25839.4	27186.8	97025.9	94214.9	195.141	1301.09	1114.72	1252.27	0.490625	0.147261	35573.4	31005.9	15213.6	14622.3	32073.2	31346.3	39399.8	41915.4	38679.5	0	1354.98	1080.37	17889.4	17259.5	25839.4	24261.4	38316.2	37695.7	272.958	1668.3	823.59
60.62_4336.7927n	1	1	#427	3	60.6236	4336.79	9.4819	DIISPPVCGNELLEVGEECDCGPPANCQNQCCDAATCK	[8] Carbamidomethyl C|[19] Carbamidomethyl C|[21] Carbamidomethyl C|[27] Carbamidomethyl C|[31] Carbamidomethyl C|[32] Carbamidomethyl C|[37] Carbamidomethyl C	A0A1L8D646	BATXSVMPIII27 OS=Bothrops atrox OX=8725 PE=2 SV=1	1.1429	Male	Female	0.193057	115.586	469877	421544	103564	104432	218293	206590	36301.1	28295.5	33513.4	31044.2	237026	266085	381119	322798	52029.8	46456	72219.6	67392.1	27627.7	28854.1	377.64	0	437312	450736	323130	310246	103564	93194.8	86205.4	82657.4	50776.9	36281.4	24760.7
25.25_749.3469n	0	1	#17488	2	25.2516	749.347	5.3762	GAGTECR	[6] Carbamidomethyl C	A0A1L8D646	BATXSVMPIII27 OS=Bothrops atrox OX=8725 PE=2 SV=1	4.55602	Female	Male	0.075839	241.095	0	0	115.383	484.793	79.4775	15.5793	0	0	0	0	0	0	0	0	41.1506	18.9672	101.15	135.793	461.286	1030.98	281.67	1096.5	0	0	0	0	115.383	432.628	31.3863	6.23331	0	0	0
25.55_749.3327n	0	1	#474	1	25.549	749.333	5.3762	GAGTECR	[6] Carbamidomethyl C	A0A1L8D646	BATXSVMPIII27 OS=Bothrops atrox OX=8725 PE=2 SV=1	1.18695	Male	Female	0.55821	128.77	1.70537	37.6769	7061.93	16942.5	7390.96	8640.26	26359.1	19023.6	20114.8	29055.2	0	48.7975	11.6154	455.476	3101.57	2693.54	4612.89	7928.36	17930.4	33640.2	9676.79	32481.1	258.882	673.523	1.17277	27.7293	7061.93	15119.5	2918.74	3457	36870.3	24392.7	14861.5
23.04_1040.5990n	0	1	#605	2	23.0374	1040.6	9.1587	CLLNRPLR	[1] Carbamidomethyl C	A0A1L8D646	BATXSVMPIII27 OS=Bothrops atrox OX=8725 PE=2 SV=1	1.13737	Female	Male	0.24618	98.5081	16468.1	30033.2	11358.6	19278.1	19015.6	30267.8	1117.47	2189.12	1676.68	2592	0	3571.06	12648.2	23806.7	7602.99	9713.96	9191.23	16125	2956.57	6763.96	1755.66	4848.54	22887	38166.2	11325	22103.6	11358.6	17203.8	7509.42	12110.2	1563.08	2806.96	1238.78
23.08_1040.6130n	0	1	#45110	1	23.0799	1040.61	9.1587	CLLNRPLR	[1] Carbamidomethyl C	A0A1L8D646	BATXSVMPIII27 OS=Bothrops atrox OX=8725 PE=2 SV=1	2.38694	Female	Male	0.586148	194.759	0	72.6668	18.7887	0	0	24.1544	0	0	0	0	0	16.1609	0	111.168	96.4212	15.3185	0	0	0	0	0	0	7.29471	84.3262	0	53.4809	18.7887	0	0	9.66426	0	0	0
20.76_1168.6657n	0	2	#655,#3242	2,3	20.7568	1168.67	9.4653	CLLNRPLRK	[1] Carbamidomethyl C	A0A1L8D646	BATXSVMPIII27 OS=Bothrops atrox OX=8725 PE=2 SV=1	2.40059	Male	Female	0.219215	219.169	46587.8	3035.72	803.001	45.5433	20534.8	5203.75	0	0.960937	174.316	0	0	26.7874	16266	6873.67	1157.01	369.347	504.17	1493.86	1262.3	18.5486	15.8586	16.5499	2298.39	1555.05	32038	2234.21	803.001	40.6428	8109.33	2082.04	0	1.23215	128.79
20.76_1168.7728n	0	1	#3008	3	20.7568	1168.77	9.4653	CLLNRPLRK	[1] Carbamidomethyl C	A0A1L8D646	BATXSVMPIII27 OS=Bothrops atrox OX=8725 PE=2 SV=1	1.14298	Female	Male	0.332878	163.208	9155.6	4357.66	1827.19	3.06645	3506.49	1585.1	0	0	102.22	0	0	0	5729.44	8602.23	654.926	86.5712	547.971	255.627	419.496	0	4.74608	0	6724.35	448.372	6296.22	3207.12	1827.19	2.7365	1384.74	634.205	0	0	75.5235
22.82_1449.7949n	0	3	#21478,#680,#3422	1,2,3	22.8154	1449.79	5.626	RPRCLLNRPLR	[4] Carbamidomethyl C	A0A1L8D646	BATXSVMPIII27 OS=Bothrops atrox OX=8725 PE=2 SV=1	1.9389	Female	Male	0.101038	111.106	1209.16	1599.77	7050.37	3841.84	5430.94	8006.7	174.422	2168.95	889.618	731.361	6.84553	1835.98	888.88	1031.76	5481.05	1256.5	6554.23	2208.59	22179.2	2936.02	6402.92	9211.34	2260.02	3468.43	831.528	1177.39	7050.37	3428.45	2144.72	3203.51	243.977	2781.1	657.277
24.68_1215.6752n	0	1	#1361	2	24.6756	1215.68	9.189	WRETDLLKR		A0A1L8D646	BATXSVMPIII27 OS=Bothrops atrox OX=8725 PE=2 SV=1	1.19109	Female	Male	0.179061	111.437	13751.7	19668.6	5541.8	5427.05	7259.27	6837.45	376.136	22.9522	311.911	440.109	52.8084	6275.04	7613.48	11358.3	4734.93	3732.42	3052.23	2289.83	2014.72	1979.6	1015.24	1403.68	16565.1	22810.8	9456.92	14475.6	5541.8	4843.09	2866.74	2735.68	526.127	29.4301	230.449
24.72_1215.6787n	0	1	#716	3	24.7181	1215.68	9.189	WRETDLLKR		A0A1L8D646	BATXSVMPIII27 OS=Bothrops atrox OX=8725 PE=2 SV=1	1.00925	Male	Female	0.205331	131.303	38671.4	58472.8	14912	19995.8	17868	19022.2	83.1418	0	44.4739	40.3779	18.7439	930.505	19008.6	27867.9	6975.31	5831.79	4574.87	5359.83	1895.82	2871.37	55.5972	286.086	42822	50952.2	26594	43034.5	14912	17844.2	7056.22	7610.86	116.296	0	32.8587
40.99_1869.9629n	0	1	#742	3	40.9877	1869.96	9.0637	KYAPIDHDIGMVLPGTK	[11] Oxidation M	A0A1L8D646	BATXSVMPIII27 OS=Bothrops atrox OX=8725 PE=2 SV=1	1.21303	Female	Male	0.738432	112.593	81355.5	59225.2	28351.2	17124.1	29211.1	19970.5	8316.37	7804.78	2264.08	629.792	57086.2	11134.6	122939	87250.3	20769.6	22255.2	22458.4	20987.1	10836.8	3349.73	2014.08	3131.91	38687	36491.6	55947.4	43588.2	28351.2	15281.5	11535.7	7990.26	11632.7	10007.6	1672.77
40.56_1869.7946n	0	1	#4831	3	40.5628	1869.79	8.3764	KYAPIDHDIGMVLPGTK	[11] Oxidation M	A0A1L8D646	BATXSVMPIII27 OS=Bothrops atrox OX=8725 PE=2 SV=1	2.22035	Male	Female	0.559929	155.531	6224.08	4081.11	1993.88	1077.98	1635.68	878.113	3614.85	3828.56	54.2589	12.8018	21501.9	567.604	4095.52	6509.28	1354.3	2243.05	1556.45	851.338	847.473	300.293	21.7189	35.6194	1279.36	1384.7	4280.24	3003.59	1993.88	961.984	645.942	351.336	5056.34	4909.11	40.0882
48.49_1741.8621n	0	1	#762	3	48.4853	1741.86	7.6878	YAPIDHDIGMVLPGTK	[10] Oxidation M	A0A1L8D646	BATXSVMPIII27 OS=Bothrops atrox OX=8725 PE=2 SV=1	1.09023	Male	Female	0.495136	59.6041	180249	152328	68903.3	69055.7	74866.6	73268	26677.7	23569.4	49031.4	46646.2	85873.2	93309.5	128492	106962	40799.2	35214.1	52252.1	50509.2	46555.4	49701.8	102312	1851.48	129630	121393	123956	112109	68903.3	61625.1	29565.4	29314.7	37315.9	30221.6	36225.9
26.63_1524.7199n	0	1	#2034	2	26.6348	1524.72	5.5976	CGKLYCFLYSSK	[1] Carbamidomethyl C|[6] Carbamidomethyl C	A0A1L8D646	BATXSVMPIII27 OS=Bothrops atrox OX=8725 PE=2 SV=1	1.12786	Female	Male	0.520933	112.352	13768.8	15760.9	8053.33	3239.55	16318.2	5658.94	3594.97	3545.22	6233.69	5468.59	346.095	12688.2	9616.4	18871.9	2475.27	579.518	6685.6	4858.91	4950.27	196.557	3255.74	696.851	27722.2	26872.8	9468.65	11599.6	8053.33	2890.97	6444.19	2264.16	5028.54	4545.8	4605.64
29.55_1524.6903n	0	1	#1086	2	29.5526	1524.69	5.8936	CGKLYCFLYSSK	[1] Carbamidomethyl C|[6] Carbamidomethyl C	A0A1L8D646	BATXSVMPIII27 OS=Bothrops atrox OX=8725 PE=2 SV=1	2.84821	Male	Female	0.0015284	198.285	3810.87	6680.41	3370.52	784.7	12540.5	7082.72	12449.1	12956.2	7426.73	6695.53	21971.2	9511.2	2278.74	2708.03	516.114	170.391	1030.69	1227.94	547.777	40.162	267.016	17.3236	21562	6597.28	2620.7	4916.61	3370.52	700.265	4952.35	2833.82	17413.4	16612.9	5487.1
42.52_1524.7161n	0	1	#2847	2	42.5223	1524.72	7.2676	CGKLYCFLYSSK	[1] Carbamidomethyl C|[6] Carbamidomethyl C	A0A1L8D646	BATXSVMPIII27 OS=Bothrops atrox OX=8725 PE=2 SV=1	1.06042	Female	Male	0.494998	67.6547	5861.26	4111.34	2527.78	2067.99	3465.23	7894.45	10503.9	9757.03	1415.91	1346.27	6013.4	2203.51	7915.67	6450.04	5865.61	5478.33	6500.17	5060.4	5910.72	5270.26	1440.8	1536.01	4681.13	4512.98	4030.73	3025.84	2527.78	1845.47	1368.44	3158.59	14692.5	12510.8	1046.12
41.35_3022.1722n	0	2	#2852,#1241	2,3	41.3515	3022.17	8.2733	AAKDDCDLPESCTGQSGFCPMDDFQR	[6] Carbamidomethyl C|[12] Carbamidomethyl C|[19] Carbamidomethyl C|[21] Oxidation M	A0A1L8D646	BATXSVMPIII27 OS=Bothrops atrox OX=8725 PE=2 SV=1	1.28773	Female	Male	0.238573	160.602	116667	81081.6	27832.1	14725.7	5627.02	2476.99	745.532	1049.05	260.279	448.97	17992.4	8769.44	74029.9	82930.2	16119.5	12743.1	17813.8	20231.4	6779.06	2315.14	1043.54	1261.79	53681.7	68622.2	80230.5	59674	27832.1	13141.2	2222.15	991.053	1042.83	1345.13	192.302
33.90_1278.6737n	0	1	#1385	2	33.8963	1278.67	6.2222	INVTSSSSDTLR		A0A1L8D646	BATXSVMPIII27 OS=Bothrops atrox OX=8725 PE=2 SV=1	9.73556	Male	Female	0.706596	316.046	364.671	171.842	95.7072	167.63	65252.6	1105.77	269.184	1702.19	535.858	287.069	1024.86	0	1158.57	1514.42	573.373	913.343	1086.45	325.449	296.906	382.362	208.74	501.128	142.262	187.536	250.781	126.471	95.7072	149.592	25768.7	442.421	376.527	2182.61	395.908
22.46_1278.6412n	0	1	#33636	2	22.4612	1278.64	5.5877	INVTSSSSDTLR		A0A1L8D646	BATXSVMPIII27 OS=Bothrops atrox OX=8725 PE=2 SV=1	1.76913	Female	Male	0.0240842	162.832	24.4666	28.3787	62.7254	27.5381	17.004	137.772	0	0	0	0	0	0	2.54275	25.2568	25.1206	30.0802	182.608	58.5528	55.2539	7.2014	7.33933	32.2427	67.5223	33.2774	16.8255	20.886	62.7254	24.5749	6.71499	55.1232	0	0	0
26.25_1278.7134n	0	1	#4986	3	26.2525	1278.71	6.6816	INVTSSSSDTLR		A0A1L8D646	BATXSVMPIII27 OS=Bothrops atrox OX=8725 PE=2 SV=1	3.1622	Female	Male	0.0234443	145.773	441.049	422.518	1166.91	565.606	361.436	0	7.47416	0.868287	2.99546	0	5.83027	7.96175	299.161	977.714	467.283	20.1717	891.926	663.708	585.896	0	2323.02	1739.06	756.993	706.786	303.305	310.962	1166.91	504.745	142.734	0	10.4546	1.11335	2.21313
41.05_1339.6556n	0	1	#1442	2	41.0539	1339.66	0	KYAPIDHDIGMV		A0A1L8D646	BATXSVMPIII27 OS=Bothrops atrox OX=8725 PE=2 SV=1	1.53252	Male	Female	0.632319	134.879	18572.9	15094.1	8956.02	6184.73	56028.4	3564.45	16390.1	14439.3	2488.45	920.551	92406.5	5851.19	60762.5	36636.7	7893.89	8247.37	6045.4	5532.74	8353.54	3360.83	2600.22	3914.67	8171.97	5670.23	12772.4	11108.9	8956.02	5519.24	22126	1426.15	22926	18514.5	1838.54
44.57_1339.6349n	0	1	#3982	2	44.5665	1339.63	0	KYAPIDHDIGMV		A0A1L8D646	BATXSVMPIII27 OS=Bothrops atrox OX=8725 PE=2 SV=1	1.94359	Male	Female	0.608871	140.771	5805.84	4636	2308.42	2279.72	1613.87	24674.9	960.465	810.047	255.571	1294.25	3940.16	8877.07	4875.54	3988.8	2059.92	1801.48	1484.71	1360.5	1697.59	1572.44	1089.78	491.954	3483.42	5655.82	3992.62	3411.98	2308.42	2034.42	637.331	9872.52	1343.47	1038.67	188.824
26.51_2580.1547n	0	2	#1447,#4315	4,5	26.5074	2580.15	6.9036	EDEAPKMCGVTETNWESDEPIK	[7] Oxidation M|[8] Carbamidomethyl C	A0A1L8D646	BATXSVMPIII27 OS=Bothrops atrox OX=8725 PE=2 SV=1	1.47633	Male	Female	0.19299	115.266	55195.6	51099	14992.7	5856.49	58947.8	22446.7	2885.46	2981.4	9723.23	8346.25	14611.9	99132.6	25916.7	39174	3479.46	538.278	21857.6	17185.7	2263.8	494.835	4134.86	1606.09	68987.3	48874.7	37957.5	37607.6	14992.7	5226.32	23278.9	8981	4036.09	3822.85	7183.82
35.62_1735.8180n	0	2	#6647,#1619	2,3	35.622	1735.82	6.2121	GGYYGYCRVENDRK	[7] Carbamidomethyl C	A0A1L8D646	BATXSVMPIII27 OS=Bothrops atrox OX=8725 PE=2 SV=1	21.9566	Male	Female	0.611964	224.273	32.7456	16.4086	1190.33	944.228	68713.1	116815	3085.58	6606.26	68.2268	143.263	888.87	0	394.932	68.623	349.033	744.095	994.417	971.411	3218.09	191.627	701.894	1278.34	0	128.299	22.5189	12.0763	1190.33	842.627	27135.3	46738.1	4316.02	8470.77	50.4081
36.09_1735.8242n	0	1	#8183	2	36.0919	1735.82	6.2121	GGYYGYCRVENDRK	[7] Carbamidomethyl C	A0A1L8D646	BATXSVMPIII27 OS=Bothrops atrox OX=8725 PE=2 SV=1	12.3599	Male	Female	0.294218	155.707	0	0	314.049	192.203	7280.25	17794.3	7037.51	6613.6	310.784	542.322	1567.4	0	116.763	0	119.709	291.77	559.555	437.718	1212.39	11.1397	157.536	463.367	0	0	0	0	314.049	171.521	2875.03	7119.55	9843.85	8480.19	229.617
20.33_1500.8009n	0	2	#1783,#5543	2,3	20.332	1500.8	8.7644	KIPCAPEDVKCGK	[4] Carbamidomethyl C|[11] Carbamidomethyl C	A0A1L8D646	BATXSVMPIII27 OS=Bothrops atrox OX=8725 PE=2 SV=1	5.74556	Female	Male	0.755737	274.785	1743.82	195.122	257.789	0	320.52	64.6651	0	0	0	0	0	0	871.903	11868.3	0	1.22785	90.4286	0	96.4307	0	0	0	1906.21	0	1199.21	143.605	257.789	0	126.576	25.8727	0	0	0
20.40_1500.6756n	0	2	#1809,#2087	2,3	20.3957	1500.68	8.7644	KIPCAPEDVKCGK	[4] Carbamidomethyl C|[11] Carbamidomethyl C	A0A1L8D646	BATXSVMPIII27 OS=Bothrops atrox OX=8725 PE=2 SV=1	1.98261	Female	Male	0.376236	307.105	12279.2	190.008	23.4867	0	1029.02	710.682	0	0	0.108046	0	0	0	25153.5	2696.04	30.1177	127.943	45.2258	36.9997	62.2518	0	0	0	50.4629	14.9318	8444.3	139.841	23.4867	0	406.367	284.346	0	0	0.0798278
20.16_1500.7449n	0	1	#8677	3	20.1621	1500.74	7.2384	KIPCAPEDVKCGK	[4] Carbamidomethyl C|[11] Carbamidomethyl C	A0A1L8D646	BATXSVMPIII27 OS=Bothrops atrox OX=8725 PE=2 SV=1	96.0043	Male	Female	0.780203	346.41	0	0	0	0	2311.56	0	0	0	0	0	0	0	0.268863	20.8424	0	2.96644	0	0	0	0	0	0	0	0	0	0	0	0	912.852	0	0	0	0
20.16_1500.7413n	0	1	#20249	2	20.1621	1500.74	7.2384	KIPCAPEDVKCGK	[4] Carbamidomethyl C|[11] Carbamidomethyl C	A0A1L8D646	BATXSVMPIII27 OS=Bothrops atrox OX=8725 PE=2 SV=1	9.05252	Male	Female	0.783397	346.397	0	0	0	0	1346	0	0	0.0463501	0	0	0	0	1.83202	121.848	0	25.0129	0	0	0	0	0	0	0	0	0	0	0	0	531.546	0	0	0.0594317	0
20.37_1500.8412n	0	1	#1866	3	20.3745	1500.84	8.7644	KIPCAPEDVKCGK	[4] Carbamidomethyl C|[11] Carbamidomethyl C	A0A1L8D646	BATXSVMPIII27 OS=Bothrops atrox OX=8725 PE=2 SV=1	2.44378	Female	Male	0.388186	217.169	8793.79	3252.81	1207.67	117.984	751.953	635.951	0	77.2059	15.5763	8.65056	0	0	5787.81	22793.3	249.848	190.45	594.911	404.911	549.529	2.34327	6.09991	0	5581.02	158.252	6047.41	2393.99	1207.67	105.289	296.952	254.446	0	98.996	11.5082
20.46_1500.7375n	0	1	#4349	2	20.4594	1500.74	8.7644	KIPCAPEDVKCGK	[4] Carbamidomethyl C|[11] Carbamidomethyl C	A0A1L8D646	BATXSVMPIII27 OS=Bothrops atrox OX=8725 PE=2 SV=1	13.7324	Male	Female	0.585624	325.29	2617.63	0	0	0	83.0652	73.9459	0	0	0	0	0	0	149.288	50.5772	0	0	0	0	0	0	0	0	2.18446	0	1800.12	0	0	0	32.8031	29.586	0	0	0
23.55_1652.8368n	0	1	#1915	3	23.5472	1652.84	6.6783	CGKLYCFLYSSKK	[1] Carbamidomethyl C|[6] Carbamidomethyl C	A0A1L8D646	BATXSVMPIII27 OS=Bothrops atrox OX=8725 PE=2 SV=1	2.38589	Female	Male	0.0483637	97.8401	8004.93	9580.02	5554.24	4885.49	6628.76	8432.33	283.141	607.682	815.98	939.869	0	354.134	6448.41	9929.78	9071.36	6563.62	5926.06	6018.99	2121.73	3007.4	1199.99	4806.44	25014.9	29848.6	5504.92	7050.65	5554.24	4359.81	2617.75	3373.8	396.049	779.191	602.871
45.70_1734.7898n	0	1	#1962	3	45.695	1734.79	6.1648	VCNSNGYCVDVNTAY	[2] Carbamidomethyl C|[8] Carbamidomethyl C	A0A1L8D646	BATXSVMPIII27 OS=Bothrops atrox OX=8725 PE=2 SV=1	1.29766	Female	Male	0.490881	82.1638	10140.9	8281.46	20998.9	24865.8	21861.6	27731.6	29305	28322.6	12583.7	10196.5	7776.87	15445.2	7910.24	8222.22	21904.2	19884	18076.1	21446.1	58113.6	63917.6	31316.6	0	12816.3	18648.1	6973.83	6094.95	20998.9	22190.2	8633.3	11095.5	40990.9	36316.2	9297.24
42.35_1734.7034n	0	1	#4074	2	42.3524	1734.7	8.1866	VCNSNGYCVDVNTAY	[2] Carbamidomethyl C|[8] Carbamidomethyl C	A0A1L8D646	BATXSVMPIII27 OS=Bothrops atrox OX=8725 PE=2 SV=1	1.02297	Male	Female	0.747217	95.1716	25807.9	21335.2	11108.3	8237.84	19706	19600.1	7350.66	6488.27	1054.16	816.361	17946.3	1999.4	39420.9	27786.4	9833.75	9727.17	6795.21	7616.12	5966.74	2974.04	3345.18	5049.75	12901.2	6857.22	17747.9	15702.2	11108.3	7351.44	7782.03	7842.05	10281.9	8319.49	778.845
44.86_1734.7060n	0	1	#6792	2	44.8639	1734.71	8.0753	VCNSNGYCVDVNTAY	[2] Carbamidomethyl C|[8] Carbamidomethyl C	A0A1L8D646	BATXSVMPIII27 OS=Bothrops atrox OX=8725 PE=2 SV=1	1.23215	Male	Female	0.591015	83.9962	8867.9	7434.73	4531.86	4949.88	729.25	9255.72	975.326	776.522	331.093	2624.25	1229.08	7925.01	6706.27	3141.71	4104.75	3982.05	2328.68	2090.81	3113.9	2688.1	1451.51	1657.56	4176.42	4838.05	6098.37	5471.77	4531.86	4417.27	287.986	3703.24	1364.26	995.683	244.621
22.84_1432.7275n	0	1	#2013	3	22.8438	1432.73	0	YEDNLDEIKRR	[N-term] Ammonia-loss	A0A1L8D646	BATXSVMPIII27 OS=Bothrops atrox OX=8725 PE=2 SV=1	1.71213	Female	Male	0.0502329	91.0874	2708.03	2105.26	1809.44	2630.61	2180.06	3453.41	148.523	738.221	80.059	264.092	0	259.215	1334.69	1204.1	2334.72	2495.05	1898.45	2138.57	2503.69	6419.55	971.547	3282.97	1273	2183.03	1862.29	1549.42	1809.44	2347.55	860.92	1381.72	207.749	946.573	59.1501
75.68_3570.7732n	0	1	#2028	4	75.6796	3570.77	6.5272	KSHDNAQLLTTIEFDHQTLGHAYIATMCDPK	[27] Oxidation M|[28] Carbamidomethyl C	A0A1L8D646	BATXSVMPIII27 OS=Bothrops atrox OX=8725 PE=2 SV=1	1.09905	Male	Female	0.360707	62.2371	128447	108395	161450	173430	279866	278917	91589.4	85355.8	50774.2	46113.8	83207.8	86537.5	96012.2	82298.5	86714.1	77092.7	86463.7	84904.1	247356	264921	161863	0	119819	124774	88331.7	79775.8	161450	154769	110521	111595	128112	109446	37513.6
75.93_3570.7798n	0	1	#18420	3	75.9345	3570.78	6.5272	KSHDNAQLLTTIEFDHQTLGHAYIATMCDPK	[27] Oxidation M|[28] Carbamidomethyl C	A0A1L8D646	BATXSVMPIII27 OS=Bothrops atrox OX=8725 PE=2 SV=1	1.27258	Female	Male	0.2226	153.638	516.842	487.371	1266.64	1890.18	5179.86	3095.02	75.7557	89.8701	3.39364	6.61358	5.39908	20.5728	747.423	639.346	600.764	1065.21	800.864	742.028	3434.24	5516.74	1260.08	0	931.436	344.139	355.428	358.692	1266.64	1686.79	2045.56	1238.33	105.965	115.235	2.50733
61.71_3426.5756n	0	1	#6786	3	61.7095	3426.58	7.3551	SHDNAQLLTTIEFDHQTLGHAYIATMCDPK	[27] Carbamidomethyl C	A0A1L8D646	BATXSVMPIII27 OS=Bothrops atrox OX=8725 PE=2 SV=1	1.99374	Female	Male	0.918738	146.61	11720.4	10119.3	4169.75	4287.65	2076.9	2211.38	0.0116998	2.48962	160.242	184.234	316.437	298.024	25693.2	22513.3	4240.69	3970.59	2832.54	2318.19	0	0	2679.91	0	3246.4	3376.17	8060.03	7447.55	4169.75	3826.29	820.182	884.78	0.0163653	3.19227	118.392
61.88_3426.5139n	0	1	#2075	2	61.8794	3426.51	6.8624	SHDNAQLLTTIEFDHQTLGHAYIATMCDPK	[27] Carbamidomethyl C	A0A1L8D646	BATXSVMPIII27 OS=Bothrops atrox OX=8725 PE=2 SV=1	1.69286	Female	Male	0.574667	143.965	47653.8	40786.6	19293.3	18894.8	5518.09	5665.61	513.413	131.045	277.074	249.513	4841.12	5045.82	89035.9	77354.2	24022.1	21284.9	11412.9	9445.93	23.3454	15.3845	55.8407	0	9816.41	9549.58	32771.1	30017.9	19293.3	16861.7	2179.13	2266.83	718.146	168.03	204.711
56.70_3426.5631n	0	1	#28134	3	56.7048	3426.56	6.8056	SHDNAQLLTTIEFDHQTLGHAYIATMCDPK	[27] Carbamidomethyl C	A0A1L8D646	BATXSVMPIII27 OS=Bothrops atrox OX=8725 PE=2 SV=1	2.8056	Female	Male	0.0356875	153.544	317.691	247.915	16.3095	15.5405	577.741	487.717	0	0	0.874708	0.0014119	1.05309	5.05207	376.932	359.938	160.539	177.598	337.866	297.091	10.7507	14.3619	188.497	0	1364.31	1397.17	218.473	182.459	16.3095	13.8683	228.154	195.137	0	0	0.646261
20.84_1372.6203n	0	1	#36835	2	20.8418	1372.62	6.884	IPCAPEDVKCGK	[3] Carbamidomethyl C|[10] Carbamidomethyl C	A0A1L8D646	BATXSVMPIII27 OS=Bothrops atrox OX=8725 PE=2 SV=1	1.42304	Female	Male	0.456725	192.224	313.475	74.1017	25.0718	0	89.8534	11.9389	0	0	45.6488	0	0	0	196.95	355.148	0	16.4247	12.8069	12.0123	134.396	0.260721	22.9554	0	45.225	0.853249	215.574	54.5369	25.0718	0	35.4837	4.77678	0	0	33.7267
23.93_1372.6769n	0	1	#2113	2	23.9296	1372.68	7.1545	IPCAPEDVKCGK	[3] Carbamidomethyl C|[10] Carbamidomethyl C	A0A1L8D646	BATXSVMPIII27 OS=Bothrops atrox OX=8725 PE=2 SV=1	1.196	Female	Male	0.595737	130.292	67.2464	117.414	2890.79	5546.8	1031.44	6474.95	1921.76	653.515	3117.35	7273.36	0	47.8164	36.8641	171.367	2735.18	2962.93	788.276	2168.2	4401.29	8315.61	906.741	12157	65.7595	145.252	46.2447	86.4134	2890.79	4949.95	407.324	2590.65	2688.1	837.959	2303.2
22.31_1027.5078n	0	2	#14596,#2137	1,2	22.3125	1027.51	8.3803	IPCAPEDVK	[3] Carbamidomethyl C	A0A1L8D646	BATXSVMPIII27 OS=Bothrops atrox OX=8725 PE=2 SV=1	1.92009	Male	Female	0.0910967	227.654	2235.97	2116.95	522.052	560.505	4003.67	19639.7	23.082	69.6856	99.2618	29.2801	0	14.6918	1831.05	1329.43	1322.35	935.375	1209.54	3624.44	531.201	380.455	325.419	282.654	808.217	2687.32	1537.66	1558.02	522.052	500.193	1581.08	7857.92	32.2864	89.3533	73.3376
22.21_1027.5326n	0	1	#3648	2	22.2063	1027.53	7.8159	IPCAPEDVK	[3] Carbamidomethyl C	A0A1L8D646	BATXSVMPIII27 OS=Bothrops atrox OX=8725 PE=2 SV=1	1.71339	Female	Male	0.0540738	224.88	46.4328	4651.86	100.366	290.853	311.716	1936.04	8.43105	3.22338	22.3474	9.32581	0	0	98.3978	3415.52	121.514	234.741	35.5543	2806.1	61.4255	91.9779	67.7876	93.0596	1305.09	4314.65	31.9314	3423.65	100.366	259.556	123.099	774.615	11.7931	4.13313	16.5109
58.96_1285.6922n	0	1	#2454	2	58.9617	1285.69	0	PLTGLEIWSDR		A0A1L8D646	BATXSVMPIII27 OS=Bothrops atrox OX=8725 PE=2 SV=1	1.11859	Male	Female	0.391486	70.7834	40432.2	35794.9	23956.4	26413.7	26310.2	29997.8	4287.07	4452.66	12209.5	13221	39622.7	54046.2	30665.8	28921.1	18954.2	17780.4	19402.2	19598	10317.7	12298	12737.3	0	50903.7	56220.9	27804.9	26344.1	23956.4	23571.5	10390.1	12002.2	5996.63	5709.36	9020.72
21.29_1769.0022n	0	2	#10058,#2602	2,3	21.2904	1769	8.1371	VENDRKIPCAPEDVK	[9] Carbamidomethyl C	A0A1L8D646	BATXSVMPIII27 OS=Bothrops atrox OX=8725 PE=2 SV=1	1.10962	Male	Female	0.311157	186.394	5983.3	11730.3	901.933	310.354	1019.24	1163.82	0	258.234	517.96	613.194	0	57.2323	4064.56	7691.11	296.093	398.793	611.609	814.129	187.355	749.503	83.6585	59.1661	3155.74	2215.55	4114.66	8633.18	901.933	276.96	402.504	465.649	0	331.117	382.685
21.33_1768.8348n	0	1	#5182	3	21.3329	1768.83	8.6303	VENDRKIPCAPEDVK	[9] Carbamidomethyl C	A0A1L8D646	BATXSVMPIII27 OS=Bothrops atrox OX=8725 PE=2 SV=1	1.0903	Female	Male	0.271872	155.314	5062.16	5293.89	463.495	190.797	1174.85	1018.9	0	191.988	1003.47	211.118	0	36.3651	3421.94	4892.81	454.645	847.747	88.2498	531.585	63.8402	444.987	791.144	31.3752	1236.47	3164.82	3481.2	3896.17	463.495	170.267	463.956	407.667	0	246.173	741.393
21.33_1768.8295n	0	1	#28207	2	21.3329	1768.83	8.6303	VENDRKIPCAPEDVK	[9] Carbamidomethyl C	A0A1L8D646	BATXSVMPIII27 OS=Bothrops atrox OX=8725 PE=2 SV=1	1.09621	Female	Male	0.92546	251.389	1364.95	264.461	0.874763	23.3594	50.5859	95.5526	0	2.96564	22.577	0	0	29.0626	626.155	487.281	46.225	34.621	0	32.4884	0.0678645	0	0	4.28331	11.1503	790.529	938.663	194.636	0.874763	20.8459	19.9767	38.2309	0	3.80264	16.6806
29.30_1307.6647n	0	1	#4494	3	29.2977	1307.66	9.1991	LYCFLYSSKK	[3] Carbamidomethyl C	A0A1L8D646	BATXSVMPIII27 OS=Bothrops atrox OX=8725 PE=2 SV=1	1.3256	Female	Male	0.00233324	298.252	5.49986	155.877	979.917	282.98	5102.44	3078.84	57.5844	59.3781	35.4919	20.9063	300.062	55.9273	0	2.60929	0	0	0	0	0	0	0	0	11588.3	1843.87	3.7822	114.721	979.917	252.53	2014.99	1231.85	80.5472	76.1367	26.2225
29.51_1307.5703n	0	1	#3092	2	29.5101	1307.57	9.1991	LYCFLYSSKK	[3] Carbamidomethyl C	A0A1L8D646	BATXSVMPIII27 OS=Bothrops atrox OX=8725 PE=2 SV=1	3.86342	Male	Female	0.051058	297.342	0	161.593	1302.43	329.765	4311.78	94.9303	882.451	1077.5	614.983	1659.99	20.1672	21148	58.3464	148.155	28.7735	0	29.3932	112.89	80.5301	2.27678	27.8765	0	7097.07	594.902	0	118.929	1302.43	294.282	1702.75	37.9819	1234.35	1381.61	454.369
29.55_1307.6608n	0	1	#2709	2	29.5526	1307.66	9.1991	LYCFLYSSKK	[3] Carbamidomethyl C	A0A1L8D646	BATXSVMPIII27 OS=Bothrops atrox OX=8725 PE=2 SV=1	2.32522	Male	Female	0.00726854	269.019	332.326	1252.67	1602.28	954.011	16226.6	6266.6	530.677	572.642	1207.74	1413.38	18970.3	15726.6	841.749	950.703	40.4217	0	195.446	420.939	93.3044	0.000316658	37.0345	0	22015.9	3382.82	228.538	921.93	1602.28	851.358	6408	2507.29	742.294	734.261	892.317
20.54_1008.7241n	0	1	#2744	2	20.5444	1008.72	0	LLNRPLRK		A0A1L8D646	BATXSVMPIII27 OS=Bothrops atrox OX=8725 PE=2 SV=1	1.9133	Female	Male	0.444592	237.044	1533.48	931.249	700.422	0	583.593	291.97	0	0	2.72182	0	0	0	124.395	5209.19	121.22	4.396	270.249	51.7684	76.2541	0	26.8449	0	1851.71	0.269556	1054.56	685.375	700.422	0	230.465	116.818	0	0	2.01096
20.76_1008.6453n	0	1	#3560	2	20.7568	1008.65	0	LLNRPLRK		A0A1L8D646	BATXSVMPIII27 OS=Bothrops atrox OX=8725 PE=2 SV=1	1.8967	Male	Female	0.282555	227.65	3779.77	340.028	205.521	0	1264.24	203.584	0	0	0.284043	0	0	0	1227.09	841.233	136.265	14.3794	202.707	146.296	181.546	0	2.04035	0	285.746	17.1672	2599.31	250.252	205.521	0	499.258	81.4548	0	0	0.20986
105.49_1384.7009n	0	1	#2751	2	105.495	1384.7	7.5334	VPLTGLEIWSDR		A0A1L8D646	BATXSVMPIII27 OS=Bothrops atrox OX=8725 PE=2 SV=1	1.24074	Male	Female	0.386747	70.8932	37922	34952.9	16185	19153.5	60033.4	64332.8	2485.2	2042.58	46597.5	46365.8	43140	50684.9	27705.2	28684.4	16690.2	16960.7	34947.1	36199.2	6954.44	6597.5	46335.9	0	57833.9	62739	26078.6	25724.4	16185	17092.6	23707.6	25739.7	3476.23	2619.07	34427.7
24.25_1384.8294n	0	1	#32792	3	24.2507	1384.83	5.3595	VPLTGLEIWSDR		A0A1L8D646	BATXSVMPIII27 OS=Bothrops atrox OX=8725 PE=2 SV=1	1.10196	Male	Female	0.529164	166.755	33.4681	2.65149	61.0329	26.7027	19.7409	23.5899	59.8941	14.3437	40.008	191.691	0	8.92993	26.9585	17.9469	26.5972	10.515	28.3855	0	224.23	44.5089	25.9951	31.4	0.911972	0	23.0157	1.95143	61.0329	23.8294	7.79582	9.43839	83.7781	18.392	29.5592
58.96_1384.7575n	0	1	#13212	3	58.9617	1384.76	7.8198	VPLTGLEIWSDR		A0A1L8D646	BATXSVMPIII27 OS=Bothrops atrox OX=8725 PE=2 SV=1	1.84901	Female	Male	0.138275	138.03	2141.54	1863.41	818.585	907.898	640.246	254.542	0	0	0	0	0.391974	0	1688.6	1619.47	286.306	271.678	340.482	437.326	7.10214	11.1038	73.1134	0	3474.82	4042.63	1472.72	1371.42	818.585	810.206	252.838	101.843	0	0	0
26.85_1894.9011n	0	1	#2918	3	26.8474	1894.9	6.7114	MCGVTETNWESDEPIK	[2] Carbamidomethyl C	A0A1L8D646	BATXSVMPIII27 OS=Bothrops atrox OX=8725 PE=2 SV=1	2.68856	Female	Male	0.213071	175.975	3683.54	3848.89	1164.53	143.922	2432.87	265.537	814.453	490.026	572.529	434.667	244.856	2098.62	2025.32	12558.5	107.159	28.9026	80.7667	18.6521	77.8187	51.8539	765.676	0	19244.7	8580.37	2533.14	2832.68	1164.53	128.436	960.757	106.242	1139.23	628.328	423.002
26.78_1894.8698n	0	2	#15250,#11790	2,3	26.7836	1894.87	6.7114	MCGVTETNWESDEPIK	[2] Carbamidomethyl C	A0A1L8D646	BATXSVMPIII27 OS=Bothrops atrox OX=8725 PE=2 SV=1	2.95282	Female	Male	0.899341	156.847	521.117	1155.25	140.389	0	728.354	46.2463	120.737	172.479	28.0869	4.47552	0	17.6327	280.859	2631.55	7.80034	0	20.2661	269.734	0	0	364.584	0	2862.55	2228.5	358.367	850.232	140.389	0	287.632	18.5033	168.884	221.158	20.7515
25.72_1894.7051n	0	1	#32289	2	25.7189	1894.71	6.6444	MCGVTETNWESDEPIK	[2] Carbamidomethyl C	A0A1L8D646	BATXSVMPIII27 OS=Bothrops atrox OX=8725 PE=2 SV=1	5.61778	Female	Male	0.421395	152.057	100.099	192.348	95.7233	48.1738	52.4791	80.2291	201.996	24.4029	3.62128	0	0	4.49688	360.735	695.44	298.065	84.5339	44.1691	55.9122	10.6911	0	1.14409	0.589838	1170.91	1792.09	68.8373	141.563	95.7233	42.9902	20.7244	32.0999	282.545	31.2903	2.67551
[truncated: 9,546 more rows]
[truncated: 39 more columns]

## Sheet: 20190828_Anita_Daniela_Bm_pep2
																	Normalized abundance																								Raw abundance
[truncated: 9,884 more rows]
[truncated: 39 more columns]
